# Supplementary material for: Crystal structures of methyl 3-(4-iso­propyl­phen­yl)-1-methyl-1,2,3,3a,4,9b-hexa­hydro­thio­chromeno[4,3-b]pyrrole-3a-carboxyl­ate, methyl 1-methyl-3-(o-tol­yl)-1,2,3,3a,4,9b-hexa­hydro­thio­chromeno[4,3-b]pyrrole-3a-carboxyl­ate and methyl 1-methyl-3-(o-tol­yl)-3,3a,4,9b-tetra­hydro-1H-thio­chromeno[4,3-c]isoxazole-3a-carboxyl­ate
Source: Acta Crystallogr E Crystallogr Commun. 2015 May 7;71(Pt 6):574–7. doi: 10.1107/S2056989015008063 (PMC4459360; doi:10.1107/S2056989015008063)
Supplement: Supplementary file 1 [file e-71-00574-sup1.cif]

##############################################################################
#                                                                            #
# This CIF contains the data in a paper accepted for publication in          #
# Acta Crystallographica Section E. It conforms to the requirements of       #
# Notes for Authors for Acta Crystallographica Section E, and has been       #
# peer reviewed under the auspices of the IUCr Commission on Journals.       #
#                                                                            #
# Full details of the Crystallographic Information File format               #
# are given in the paper "The Crystallographic Information File (CIF):       #
# a New Standard Archive File for Crystallography" by S. R. Hall, F. H.      #
# Allen and I. D. Brown [Acta Cryst. (1991), A47, 655-685].                  #
#                                                                            #
# The current version of the core CIF dictionary is obtainable from          #
# ftp://ftp.iucr.org/pub/cif_core.dic.                                       #
#                                                                            #
# Software is freely available for graphical display of the structure(s)     #
# in this CIF. For information consult the CIF software page                 #
# http://www.iucr.org/resources/cif/software.                                #
#                                                                            #
# This file may be used for bona fide research purposes within the           #
# scientific community so long as proper attribution is given to the journal # 
# article from which it was obtained.                                        #
#                                                                            #
##############################################################################
data_global
_audit_creation_method     SHELXL97
_journal_date_recd_electronic     2015-03-29
_journal_date_accepted     2015-04-23
_journal_name_full     'Acta Crystallographica, Section E'
_journal_year     2015
_journal_volume     71
_journal_issue      6
_journal_page_first     574
_journal_page_last     577
_journal_paper_category     GO
_journal_paper_doi     10.1107/S2056989015008063
_journal_coeditor_code     SU5106
_publ_contact_author_name     'A. Subbiah Pandi'
_publ_contact_author_address
;
  Department of Physics
  Presidency College
  Chennai 600 005
  India
;
_publ_contact_author_email     'aspandian59@gmail.com'
_publ_contact_author_fax     '044 091 2854 4894'
_publ_contact_author_phone     '044 091 24471061'
_publ_section_title
;\
Crystal structures of methyl
3-(4-isopropylphenyl)-1-methyl-1,2,3,3a,4,9b-hexahydrothiochromeno[4,3-\
<i>b</i>]pyrrole-3a-carboxylate, methyl
1-methyl-3-(<i>o</i>-tolyl)-1,2,3,3a,4,9b-hexahydrothiochromeno[4,3-<i>b</i>]\
pyrrole-3a-carboxylate and methyl
1-methyl-3-(<i>o</i>-tolyl)-3,3a,4,9b-tetrahydro-1<i>H</i>-thiochromeno[4,3-\
<i>c</i>]isoxazole-3a-carboxylate
;
loop_
    _publ_author_name
    _publ_author_address
    'R. Raja'
;
    Department of Physics
    Presidency College (Autonomous)
    Chennai 600 005
    India
;
    'M. Suresh'
;
     Department of Organic Chemistry
     University of Madras
     Guindy Campus
     Chennai 602 025
     India
;
    'R. Raghunathan'
;
     Department of Organic Chemistry
     University of Madras
     Guindy Campus
     Chennai 602 025
     India
;
    'A. SubbiahPandi'
;    Department of Physics
     Presidency College (Autonomous)
     Chennai 600 005
     India
;
_publ_section_synopsis
;
Three thiochromeno[4,3-<i>b</i>]pyrrole esters have very similar conformations.
Structurally two of the compounds differ only by the substituent on the
benzene ring, <i>i.e.</i> 4-isopropylphenyl and <i>o</i>-tolyl, while two of
the compounds differ only in that one has a pyrrole ring and one has an
isoxazole ring.
;
data_I
_audit_creation_method     SHELXL97
_database_code_depnum_ccdc_archive     'CCDC 1061277'
_chemical_name_systematic
;\
Methyl 3-(4-isopropylphenyl)-1-methyl-1,2,3,3a,4,9b-\
hexahydrothiochromeno[4,3-<i>b</i>]pyrrole-3a-carboxylate
;
_chemical_name_common     ?
_chemical_formula_moiety     'C23 H27 N O2 S'
_chemical_formula_sum     'C23 H27 N O2 S'
_chemical_formula_iupac     'C23 H27 N O2 S'
_chemical_formula_weight     381.52
_chemical_melting_point     ?
_symmetry_cell_setting     monoclinic
_symmetry_space_group_name_H-M     'P 21/n'
_symmetry_space_group_name_Hall     '-P 2yn'
loop_
    _symmetry_equiv_pos_as_xyz
    'x, y, z'
    '-x+1/2, y+1/2, -z+1/2'
    '-x, -y, -z'
    'x-1/2, -y-1/2, z-1/2'
_cell_length_a     10.7330(3)
_cell_length_b     7.7568(2)
_cell_length_c     24.9436(7)
_cell_angle_alpha     90.00
_cell_angle_beta     98.4850(10)
_cell_angle_gamma     90.00
_cell_volume     2053.92(10)
_cell_formula_units_Z     4
_cell_measurement_reflns_used     3170
_cell_measurement_theta_min     1.65
_cell_measurement_theta_max     25.00
_cell_measurement_temperature     293(2)
_exptl_crystal_description     block
_exptl_crystal_colour     colourless
_exptl_crystal_size_max     0.35
_exptl_crystal_size_mid     0.30
_exptl_crystal_size_min     0.25
_exptl_crystal_density_diffrn     1.234
_exptl_crystal_density_meas     ?
_exptl_crystal_density_method     'not measured'
_exptl_crystal_F_000     816
_exptl_absorpt_coefficient_mu     0.175
_exptl_absorpt_correction_type     multi-scan
_exptl_absorpt_process_details
;
(<i>SADABS</i>; Bruker, 2008)
;
_exptl_absorpt_correction_T_min     0.9413
_exptl_absorpt_correction_T_max     0.9576
_exptl_special_details     ?
_diffrn_ambient_temperature     293(2)
_diffrn_radiation_type     MoK\a
_diffrn_radiation_wavelength     0.71073
_diffrn_radiation_source     'fine-focus sealed tube'
_diffrn_radiation_monochromator     graphite
_diffrn_measurement_device_type     'Bruker SMART APEXII CCD'
_diffrn_measurement_method     '\w and \f scans'
_diffrn_detector_area_resol_mean     ?
_diffrn_reflns_number     16824
_diffrn_reflns_av_R_equivalents     0.0188
_diffrn_reflns_av_sigmaI/netI     0.0154
_diffrn_reflns_theta_min     1.65
_diffrn_reflns_theta_max     25.00
_diffrn_reflns_theta_full     25.00
_diffrn_measured_fraction_theta_max     1.000
_diffrn_measured_fraction_theta_full     1.000
_diffrn_reflns_limit_h_min     -12
_diffrn_reflns_limit_h_max     12
_diffrn_reflns_limit_k_min     -9
_diffrn_reflns_limit_k_max     9
_diffrn_reflns_limit_l_min     -24
_diffrn_reflns_limit_l_max     29
_diffrn_standards_number     ?
_diffrn_standards_interval_count     ?
_diffrn_standards_interval_time     ?
_diffrn_standards_decay_%     ?
_refine_special_details
;
Refinement of <i>F</i>^2^ against ALL reflections. The weighted <i>R</i>-factor
<i>wR</i> and goodness of fit <i>S</i> are based on <i>F</i>^2^, conventional
<i>R</i>-factors <i>R</i> are based on <i>F</i>, with <i>F</i> set to zero for
negative <i>F</i>^2^. The threshold expression of <i>F</i>^2^ >
\s(<i>F</i>^2^) is used only for calculating <i>R</i>-factors(gt) <i>etc</i>.
and is not relevant to the choice of reflections for refinement.
<i>R</i>-factors based on <i>F</i>^2^ are statistically about twice as large
as those based on <i>F</i>, and <i>R</i>- factors based on ALL data will be
even larger.
;
_reflns_number_total     3616
_reflns_number_gt     3170
_reflns_threshold_expression     I>2sigma(I)
_refine_ls_structure_factor_coef     Fsqd
_refine_ls_matrix_type     full
_refine_ls_R_factor_all     0.0470
_refine_ls_R_factor_gt     0.0407
_refine_ls_wR_factor_gt     0.1055
_refine_ls_wR_factor_ref     0.1109
_refine_ls_goodness_of_fit_ref     1.061
_refine_ls_restrained_S_all     1.061
_refine_ls_number_reflns     3616
_refine_ls_number_parameters     272
_refine_ls_number_restraints     107
_refine_ls_hydrogen_treatment     constr
_refine_ls_weighting_scheme     calc
_refine_ls_weighting_details
         'calc w=1/[\s^2^(Fo^2^)+(0.0500P)^2^+1.0371P] where P=(Fo^2^+2Fc^2^)/3'
_atom_sites_solution_hydrogens     geom
_atom_sites_solution_primary     direct
_atom_sites_solution_secondary     difmap
_refine_ls_shift/su_max     0.000
_refine_ls_shift/su_mean     0.000
_refine_diff_density_max     0.235
_refine_diff_density_min     -0.269
_refine_ls_extinction_method     none
_refine_ls_extinction_coef     ?
loop_
    _atom_type_symbol
    _atom_type_description
    _atom_type_scat_dispersion_real
    _atom_type_scat_dispersion_imag
    _atom_type_scat_source
    'C' 'C' 0.0033 0.0016
                         'International Tables Vol C Tables 4.2.6.8 and 6.1.1.4'
    'H' 'H' 0.0000 0.0000
                         'International Tables Vol C Tables 4.2.6.8 and 6.1.1.4'
    'N' 'N' 0.0061 0.0033
                         'International Tables Vol C Tables 4.2.6.8 and 6.1.1.4'
    'O' 'O' 0.0106 0.0060
                         'International Tables Vol C Tables 4.2.6.8 and 6.1.1.4'
    'S' 'S' 0.1246 0.1234
                         'International Tables Vol C Tables 4.2.6.8 and 6.1.1.4'
_computing_data_collection
;
<i>APEX2</i> (Bruker, 2008)
;
_computing_cell_refinement
;
<i>SAINT</i> (Bruker, 2008)
;
_computing_data_reduction
;
<i>SAINT</i> (Bruker, 2008)
;
_computing_structure_solution
;
SHELXS97 (Sheldrick, 2008)
;
_computing_structure_refinement
;
SHELXL97 (Sheldrick, 2008)
;
_computing_molecular_graphics
;
<i>ORTEP-3</i> for Windows (Farrugia, 2012) and Mercury (Macrae <i>et
al.</i>,  2008)
;
_computing_publication_material
;
<i>SHELXL97</i> (Sheldrick, 2008) and <i>PLATON</i> (Spek, 2009)
;
loop_
    _atom_site_type_symbol
    _atom_site_label
    _atom_site_fract_x
    _atom_site_fract_y
    _atom_site_fract_z
    _atom_site_U_iso_or_equiv
    _atom_site_adp_type
    _atom_site_calc_flag
    _atom_site_refinement_flags
    _atom_site_occupancy
    _atom_site_symmetry_multiplicity
    _atom_site_disorder_assembly
    _atom_site_disorder_group
    C C1 0.64364(15) 0.4800(2) 0.14949(7) 0.0333(4) Uani d . 1 1 . .
    C C2 0.60663(18) 0.4940(3) 0.20060(8) 0.0468(5) Uani d . 1 1 . .
    H H2 0.5834 0.6015 0.2124 0.056 Uiso calc R 1 1 . .
    C C3 0.6033(2) 0.3533(3) 0.23429(9) 0.0584(6) Uani d . 1 1 . .
    H H3 0.5765 0.3660 0.2679 0.070 Uiso calc R 1 1 . .
    C C4 0.6398(2) 0.1946(3) 0.21793(9) 0.0606(6) Uani d . 1 1 . .
    H H4 0.6379 0.0994 0.2405 0.073 Uiso calc R 1 1 . .
    C C5 0.67929(19) 0.1762(3) 0.16824(9) 0.0511(5) Uani d . 1 1 . .
    H H5 0.7052 0.0687 0.1576 0.061 Uiso calc R 1 1 . .
    C C6 0.68086(16) 0.3175(2) 0.13353(7) 0.0361(4) Uani d . 1 1 . .
    C C7 0.70294(16) 0.4766(2) 0.03604(7) 0.0327(4) Uani d . 1 1 . .
    H H7A 0.7507 0.4820 0.0060 0.039 Uiso calc R 1 1 . .
    H H7B 0.6142 0.4775 0.0212 0.039 Uiso calc R 1 1 . .
    C C8 0.73260(14) 0.6355(2) 0.07149(6) 0.0279(4) Uani d . 1 1 . .
    C C9 0.64648(14) 0.6410(2) 0.11561(7) 0.0301(4) Uani d . 1 1 . .
    H H9 0.6724 0.7380 0.1399 0.036 Uiso calc R 1 1 . .
    C C10 0.42438(19) 0.7312(3) 0.11351(10) 0.0568(6) Uani d . 1 1 . .
    H H10A 0.4083 0.6368 0.1364 0.085 Uiso calc R 1 1 . .
    H H10B 0.3492 0.7573 0.0889 0.085 Uiso calc R 1 1 . .
    H H10C 0.4495 0.8305 0.1354 0.085 Uiso calc R 1 1 . .
    C C11 0.55213(17) 0.8256(2) 0.04721(8) 0.0399(4) Uani d . 1 1 . .
    H H11A 0.5384 0.9360 0.0636 0.048 Uiso calc R 1 1 . .
    H H11B 0.4980 0.8183 0.0125 0.048 Uiso calc R 1 1 . .
    C C12 0.69127(16) 0.8060(2) 0.03967(7) 0.0324(4) Uani d . 1 1 . .
    H H12 0.7370 0.9003 0.0600 0.039 Uiso calc R 1 1 . .
    C C13 0.87070(15) 0.6497(2) 0.09487(7) 0.0347(4) Uani d . 1 1 . .
    C C14 1.07866(18) 0.6040(4) 0.07703(11) 0.0687(7) Uani d . 1 1 . .
    H H14A 1.1210 0.5552 0.0493 0.103 Uiso calc R 1 1 . .
    H H14B 1.1034 0.5433 0.1105 0.103 Uiso calc R 1 1 . .
    H H14C 1.1010 0.7234 0.0818 0.103 Uiso calc R 1 1 . .
    C C15 0.72199(16) 0.8169(2) -0.01743(7) 0.0333(4) Uani d . 1 1 A .
    C C16 0.64436(17) 0.7505(2) -0.06219(7) 0.0420(4) Uani d . 1 1 . .
    H H16 0.5687 0.6984 -0.0575 0.050 Uiso calc R 1 1 . .
    C C17 0.67758(19) 0.7603(3) -0.11355(8) 0.0486(5) Uani d . 1 1 A .
    H H17 0.6232 0.7158 -0.1428 0.058 Uiso calc R 1 1 . .
    C C18 0.7893(2) 0.8346(3) -0.12255(8) 0.0515(5) Uani d D 1 1 . .
    C C19 0.8153(7) 0.8254(11) -0.1815(2) 0.0583(18) Uani d PDU 0.586(13) 1 A 1
    H H19 0.7602 0.7432 -0.2035 0.070 Uiso calc PR 0.586(13) 1 A 1
    C C20 0.8006(10) 1.0118(12) -0.2041(3) 0.102(3) Uani d PDU 0.586(13) 1 A 1
    H H20A 0.7144 1.0475 -0.2061 0.153 Uiso calc PR 0.586(13) 1 A 1
    H H20B 0.8248 1.0152 -0.2396 0.153 Uiso calc PR 0.586(13) 1 A 1
    H H20C 0.8536 1.0882 -0.1805 0.153 Uiso calc PR 0.586(13) 1 A 1
    C C21 0.9546(11) 0.7867(18) -0.1814(5) 0.091(3) Uani d PDU 0.586(13) 1 A 1
    H H21A 0.9717 0.7809 -0.2181 0.137 Uiso calc PR 0.586(13) 1 A 1
    H H21B 0.9752 0.6784 -0.1637 0.137 Uiso calc PR 0.586(13) 1 A 1
    H H21C 1.0044 0.8765 -0.1624 0.137 Uiso calc PR 0.586(13) 1 A 1
    C C19' 0.8449(11) 0.8718(19) -0.1752(3) 0.073(3) Uani d PDU 0.414(13) 1 A 2
    H H19' 0.8974 0.9752 -0.1685 0.087 Uiso calc PR 0.414(13) 1 A 2
    C C20' 0.7403(12) 0.915(2) -0.2199(4) 0.104(4) Uani d PDU 0.414(13) 1 A 2
    H H20D 0.6884 1.0039 -0.2079 0.156 Uiso calc PR 0.414(13) 1 A 2
    H H20E 0.6902 0.8143 -0.2295 0.156 Uiso calc PR 0.414(13) 1 A 2
    H H20F 0.7753 0.9552 -0.2509 0.156 Uiso calc PR 0.414(13) 1 A 2
    C C21' 0.9299(17) 0.728(2) -0.1893(8) 0.088(4) Uani d PDU 0.414(13) 1 A 2
    H H21D 0.9944 0.7061 -0.1591 0.132 Uiso calc PR 0.414(13) 1 A 2
    H H21E 0.9681 0.7605 -0.2203 0.132 Uiso calc PR 0.414(13) 1 A 2
    H H21F 0.8810 0.6248 -0.1976 0.132 Uiso calc PR 0.414(13) 1 A 2
    C C22 0.8668(2) 0.9020(3) -0.07806(9) 0.0568(6) Uani d . 1 1 A .
    H H22 0.9427 0.9532 -0.0829 0.068 Uiso calc R 1 1 . .
    C C23 0.83327(18) 0.8944(3) -0.02667(8) 0.0462(5) Uani d . 1 1 . .
    H H23 0.8865 0.9422 0.0023 0.055 Uiso calc R 1 1 A .
    N N1 0.52473(13) 0.68409(19) 0.08280(6) 0.0361(3) Uani d . 1 1 . .
    O O1 0.90964(14) 0.7164(3) 0.13667(7) 0.0840(7) Uani d . 1 1 . .
    O O2 0.94460(11) 0.5889(2) 0.06139(6) 0.0505(4) Uani d . 1 1 . .
    S S1 0.73931(5) 0.27778(6) 0.07238(2) 0.04255(16) Uani d . 1 1 . .
loop_
    _atom_site_aniso_label
    _atom_site_aniso_U_11
    _atom_site_aniso_U_22
    _atom_site_aniso_U_33
    _atom_site_aniso_U_12
    _atom_site_aniso_U_13
    _atom_site_aniso_U_23
    C1 0.0291(8) 0.0381(9) 0.0328(9) -0.0026(7) 0.0045(7) 0.0019(7)
    C2 0.0467(11) 0.0570(12) 0.0382(10) -0.0011(9) 0.0113(8) 0.0033(9)
    C3 0.0558(12) 0.0821(17) 0.0382(11) -0.0046(12) 0.0099(9) 0.0161(11)
    C4 0.0603(13) 0.0663(15) 0.0530(13) -0.0048(11) 0.0011(10) 0.0293(12)
    C5 0.0538(12) 0.0402(11) 0.0565(13) -0.0005(9) -0.0007(10) 0.0140(9)
    C6 0.0327(9) 0.0353(9) 0.0387(10) -0.0027(7) 0.0000(7) 0.0054(8)
    C7 0.0379(9) 0.0283(8) 0.0321(9) -0.0001(7) 0.0060(7) -0.0029(7)
    C8 0.0293(8) 0.0258(8) 0.0297(8) 0.0000(6) 0.0075(6) -0.0021(7)
    C9 0.0293(8) 0.0287(8) 0.0336(9) -0.0008(7) 0.0087(7) -0.0037(7)
    C10 0.0387(10) 0.0608(13) 0.0763(15) 0.0117(10) 0.0258(10) 0.0141(12)
    C11 0.0406(10) 0.0338(9) 0.0469(11) 0.0094(8) 0.0122(8) 0.0075(8)
    C12 0.0366(9) 0.0247(8) 0.0367(9) -0.0019(7) 0.0079(7) -0.0007(7)
    C13 0.0316(9) 0.0373(9) 0.0362(10) -0.0008(7) 0.0086(7) -0.0024(8)
    C14 0.0303(10) 0.0772(17) 0.1015(19) 0.0028(11) 0.0199(11) -0.0011(15)
    C15 0.0360(9) 0.0279(8) 0.0361(9) -0.0006(7) 0.0055(7) 0.0050(7)
    C16 0.0374(9) 0.0444(11) 0.0431(11) -0.0042(8) 0.0022(8) 0.0043(8)
    C17 0.0507(11) 0.0549(12) 0.0377(11) 0.0014(10) -0.0015(9) 0.0009(9)
    C18 0.0574(12) 0.0605(13) 0.0378(11) 0.0086(10) 0.0110(9) 0.0093(10)
    C19 0.056(3) 0.082(4) 0.037(3) -0.016(3) 0.010(2) -0.003(2)
    C20 0.128(6) 0.122(6) 0.063(4) 0.034(5) 0.039(4) 0.048(4)
    C21 0.100(6) 0.128(8) 0.057(5) 0.017(5) 0.046(5) 0.013(5)
    C19' 0.090(6) 0.088(6) 0.043(4) -0.009(5) 0.018(4) 0.001(4)
    C20' 0.127(8) 0.132(9) 0.053(5) 0.016(6) 0.012(5) 0.031(5)
    C21' 0.085(7) 0.122(10) 0.058(5) 0.015(7) 0.016(5) -0.012(6)
    C22 0.0504(12) 0.0700(15) 0.0533(13) -0.0146(11) 0.0186(10) 0.0108(11)
    C23 0.0446(10) 0.0521(12) 0.0418(11) -0.0145(9) 0.0059(8) 0.0025(9)
    N1 0.0288(7) 0.0338(8) 0.0468(9) 0.0040(6) 0.0097(6) 0.0054(7)
    O1 0.0382(8) 0.1496(19) 0.0630(10) -0.0111(9) 0.0038(7) -0.0553(12)
    O2 0.0319(6) 0.0652(9) 0.0575(8) 0.0022(6) 0.0169(6) -0.0123(7)
    S1 0.0551(3) 0.0263(2) 0.0470(3) 0.00570(19) 0.0104(2) -0.00152(19)
_geom_special_details
;
All e.s.d.'s (except the e.s.d. in the dihedral angle between two l.s. planes)
are estimated using the full covariance matrix. The cell e.s.d.'s are taken
into account individually in the estimation of e.s.d.'s in distances, angles
and torsion angles; correlations between e.s.d.'s in cell parameters are only
used when they are defined by crystal symmetry. An approximate (isotropic)
treatment of cell e.s.d.'s is used for estimating e.s.d.'s involving l.s.
planes.
;
loop_
    _geom_bond_atom_site_label_1
    _geom_bond_atom_site_label_2
    _geom_bond_site_symmetry_2
    _geom_bond_distance
    _geom_bond_publ_flag
    C1 C2 . 1.394(2) ?
    C1 C6 . 1.398(2) ?
    C1 C9 . 1.510(2) ?
    C2 C3 . 1.382(3) ?
    C2 H2 . 0.9300 ?
    C3 C4 . 1.372(4) ?
    C3 H3 . 0.9300 ?
    C4 C5 . 1.375(3) ?
    C4 H4 . 0.9300 ?
    C5 C6 . 1.398(3) ?
    C5 H5 . 0.9300 ?
    C6 S1 . 1.7599(19) ?
    C7 C8 . 1.523(2) ?
    C7 S1 . 1.8024(17) ?
    C7 H7A . 0.9700 ?
    C7 H7B . 0.9700 ?
    C8 C13 . 1.515(2) ?
    C8 C9 . 1.539(2) ?
    C8 C12 . 1.572(2) ?
    C9 N1 . 1.474(2) ?
    C9 H9 . 0.9800 ?
    C10 N1 . 1.457(2) ?
    C10 H10A . 0.9600 ?
    C10 H10B . 0.9600 ?
    C10 H10C . 0.9600 ?
    C11 N1 . 1.468(2) ?
    C11 C12 . 1.540(2) ?
    C11 H11A . 0.9700 ?
    C11 H11B . 0.9700 ?
    C12 C15 . 1.511(2) ?
    C12 H12 . 0.9800 ?
    C13 O1 . 1.184(2) ?
    C13 O2 . 1.321(2) ?
    C14 O2 . 1.439(2) ?
    C14 H14A . 0.9600 ?
    C14 H14B . 0.9600 ?
    C14 H14C . 0.9600 ?
    C15 C23 . 1.386(2) ?
    C15 C16 . 1.390(2) ?
    C16 C17 . 1.382(3) ?
    C16 H16 . 0.9300 ?
    C17 C18 . 1.378(3) ?
    C17 H17 . 0.9300 ?
    C18 C22 . 1.387(3) ?
    C18 C19 . 1.539(5) ?
    C18 C19' . 1.546(7) ?
    C19 C21 . 1.524(12) ?
    C19 C20 . 1.551(11) ?
    C19 H19 . 0.9800 ?
    C20 H20A . 0.9600 ?
    C20 H20B . 0.9600 ?
    C20 H20C . 0.9600 ?
    C21 H21A . 0.9600 ?
    C21 H21B . 0.9600 ?
    C21 H21C . 0.9600 ?
    C19' C20' . 1.500(14) ?
    C19' C21' . 1.519(15) ?
    C19' H19' . 0.9800 ?
    C20' H20D . 0.9600 ?
    C20' H20E . 0.9600 ?
    C20' H20F . 0.9600 ?
    C21' H21D . 0.9600 ?
    C21' H21E . 0.9600 ?
    C21' H21F . 0.9600 ?
    C22 C23 . 1.383(3) ?
    C22 H22 . 0.9300 ?
    C23 H23 . 0.9300 ?
loop_
    _geom_angle_atom_site_label_1
    _geom_angle_atom_site_label_2
    _geom_angle_atom_site_label_3
    _geom_angle_site_symmetry_1
    _geom_angle_site_symmetry_3
    _geom_angle
    _geom_angle_publ_flag
    C2 C1 C6 . . 117.55(17) ?
    C2 C1 C9 . . 118.63(16) ?
    C6 C1 C9 . . 123.77(15) ?
    C3 C2 C1 . . 122.1(2) ?
    C3 C2 H2 . . 119.0 ?
    C1 C2 H2 . . 119.0 ?
    C4 C3 C2 . . 119.6(2) ?
    C4 C3 H3 . . 120.2 ?
    C2 C3 H3 . . 120.2 ?
    C3 C4 C5 . . 120.0(2) ?
    C3 C4 H4 . . 120.0 ?
    C5 C4 H4 . . 120.0 ?
    C4 C5 C6 . . 120.7(2) ?
    C4 C5 H5 . . 119.7 ?
    C6 C5 H5 . . 119.7 ?
    C1 C6 C5 . . 120.03(18) ?
    C1 C6 S1 . . 123.93(13) ?
    C5 C6 S1 . . 115.96(15) ?
    C8 C7 S1 . . 112.92(11) ?
    C8 C7 H7A . . 109.0 ?
    S1 C7 H7A . . 109.0 ?
    C8 C7 H7B . . 109.0 ?
    S1 C7 H7B . . 109.0 ?
    H7A C7 H7B . . 107.8 ?
    C13 C8 C7 . . 113.01(13) ?
    C13 C8 C9 . . 112.32(13) ?
    C7 C8 C9 . . 109.95(13) ?
    C13 C8 C12 . . 108.71(13) ?
    C7 C8 C12 . . 111.61(13) ?
    C9 C8 C12 . . 100.59(12) ?
    N1 C9 C1 . . 114.12(13) ?
    N1 C9 C8 . . 100.71(13) ?
    C1 C9 C8 . . 116.20(13) ?
    N1 C9 H9 . . 108.5 ?
    C1 C9 H9 . . 108.5 ?
    C8 C9 H9 . . 108.5 ?
    N1 C10 H10A . . 109.5 ?
    N1 C10 H10B . . 109.5 ?
    H10A C10 H10B . . 109.5 ?
    N1 C10 H10C . . 109.5 ?
    H10A C10 H10C . . 109.5 ?
    H10B C10 H10C . . 109.5 ?
    N1 C11 C12 . . 106.52(13) ?
    N1 C11 H11A . . 110.4 ?
    C12 C11 H11A . . 110.4 ?
    N1 C11 H11B . . 110.4 ?
    C12 C11 H11B . . 110.4 ?
    H11A C11 H11B . . 108.6 ?
    C15 C12 C11 . . 117.38(14) ?
    C15 C12 C8 . . 116.04(13) ?
    C11 C12 C8 . . 103.18(13) ?
    C15 C12 H12 . . 106.5 ?
    C11 C12 H12 . . 106.5 ?
    C8 C12 H12 . . 106.5 ?
    O1 C13 O2 . . 123.11(16) ?
    O1 C13 C8 . . 124.68(16) ?
    O2 C13 C8 . . 112.07(14) ?
    O2 C14 H14A . . 109.5 ?
    O2 C14 H14B . . 109.5 ?
    H14A C14 H14B . . 109.5 ?
    O2 C14 H14C . . 109.5 ?
    H14A C14 H14C . . 109.5 ?
    H14B C14 H14C . . 109.5 ?
    C23 C15 C16 . . 117.15(16) ?
    C23 C15 C12 . . 119.62(15) ?
    C16 C15 C12 . . 123.22(15) ?
    C17 C16 C15 . . 121.20(17) ?
    C17 C16 H16 . . 119.4 ?
    C15 C16 H16 . . 119.4 ?
    C18 C17 C16 . . 121.59(18) ?
    C18 C17 H17 . . 119.2 ?
    C16 C17 H17 . . 119.2 ?
    C17 C18 C22 . . 117.43(18) ?
    C17 C18 C19 . . 114.9(3) ?
    C22 C18 C19 . . 127.6(3) ?
    C17 C18 C19' . . 132.0(5) ?
    C22 C18 C19' . . 110.4(5) ?
    C19 C18 C19' . . 18.3(5) ?
    C21 C19 C18 . . 108.9(7) ?
    C21 C19 C20 . . 103.4(9) ?
    C18 C19 C20 . . 106.3(6) ?
    C21 C19 H19 . . 112.6 ?
    C18 C19 H19 . . 112.6 ?
    C20 C19 H19 . . 112.6 ?
    C19 C20 H20A . . 109.5 ?
    C19 C20 H20B . . 109.5 ?
    H20A C20 H20B . . 109.5 ?
    C19 C20 H20C . . 109.5 ?
    H20A C20 H20C . . 109.5 ?
    H20B C20 H20C . . 109.5 ?
    C19 C21 H21A . . 109.5 ?
    C19 C21 H21B . . 109.5 ?
    H21A C21 H21B . . 109.5 ?
    C19 C21 H21C . . 109.5 ?
    H21A C21 H21C . . 109.5 ?
    H21B C21 H21C . . 109.5 ?
    C20' C19' C21' . . 113.7(14) ?
    C20' C19' C18 . . 109.5(8) ?
    C21' C19' C18 . . 112.4(12) ?
    C20' C19' H19' . . 107.0 ?
    C21' C19' H19' . . 107.0 ?
    C18 C19' H19' . . 107.0 ?
    C19' C20' H20D . . 109.5 ?
    C19' C20' H20E . . 109.5 ?
    H20D C20' H20E . . 109.5 ?
    C19' C20' H20F . . 109.5 ?
    H20D C20' H20F . . 109.5 ?
    H20E C20' H20F . . 109.5 ?
    C19' C21' H21D . . 109.5 ?
    C19' C21' H21E . . 109.5 ?
    H21D C21' H21E . . 109.5 ?
    C19' C21' H21F . . 109.5 ?
    H21D C21' H21F . . 109.5 ?
    H21E C21' H21F . . 109.5 ?
    C23 C22 C18 . . 121.21(19) ?
    C23 C22 H22 . . 119.4 ?
    C18 C22 H22 . . 119.4 ?
    C22 C23 C15 . . 121.41(18) ?
    C22 C23 H23 . . 119.3 ?
    C15 C23 H23 . . 119.3 ?
    C10 N1 C11 . . 111.09(15) ?
    C10 N1 C9 . . 115.36(15) ?
    C11 N1 C9 . . 105.37(13) ?
    C13 O2 C14 . . 117.99(16) ?
    C6 S1 C7 . . 101.98(8) ?
loop_
    _geom_torsion_atom_site_label_1
    _geom_torsion_atom_site_label_2
    _geom_torsion_atom_site_label_3
    _geom_torsion_atom_site_label_4
    _geom_torsion_site_symmetry_1
    _geom_torsion_site_symmetry_2
    _geom_torsion_site_symmetry_3
    _geom_torsion_site_symmetry_4
    _geom_torsion
    _geom_torsion_publ_flag
    C6 C1 C2 C3 . . . . -1.5(3) ?
    C9 C1 C2 C3 . . . . -179.07(17) ?
    C1 C2 C3 C4 . . . . 1.4(3) ?
    C2 C3 C4 C5 . . . . -0.1(3) ?
    C3 C4 C5 C6 . . . . -1.0(3) ?
    C2 C1 C6 C5 . . . . 0.4(3) ?
    C9 C1 C6 C5 . . . . 177.81(16) ?
    C2 C1 C6 S1 . . . . -176.06(13) ?
    C9 C1 C6 S1 . . . . 1.3(2) ?
    C4 C5 C6 C1 . . . . 0.8(3) ?
    C4 C5 C6 S1 . . . . 177.59(16) ?
    S1 C7 C8 C13 . . . . 61.01(16) ?
    S1 C7 C8 C9 . . . . -65.37(15) ?
    S1 C7 C8 C12 . . . . -176.10(11) ?
    C2 C1 C9 N1 . . . . -86.08(19) ?
    C6 C1 C9 N1 . . . . 96.55(19) ?
    C2 C1 C9 C8 . . . . 157.34(15) ?
    C6 C1 C9 C8 . . . . -20.0(2) ?
    C13 C8 C9 N1 . . . . 161.82(13) ?
    C7 C8 C9 N1 . . . . -71.42(15) ?
    C12 C8 C9 N1 . . . . 46.38(14) ?
    C13 C8 C9 C1 . . . . -74.36(18) ?
    C7 C8 C9 C1 . . . . 52.41(18) ?
    C12 C8 C9 C1 . . . . 170.21(13) ?
    N1 C11 C12 C15 . . . . 132.25(15) ?
    N1 C11 C12 C8 . . . . 3.27(17) ?
    C13 C8 C12 C15 . . . . 81.94(17) ?
    C7 C8 C12 C15 . . . . -43.37(18) ?
    C9 C8 C12 C15 . . . . -159.95(14) ?
    C13 C8 C12 C11 . . . . -148.26(14) ?
    C7 C8 C12 C11 . . . . 86.43(16) ?
    C9 C8 C12 C11 . . . . -30.15(15) ?
    C7 C8 C13 O1 . . . . -150.6(2) ?
    C9 C8 C13 O1 . . . . -25.5(3) ?
    C12 C8 C13 O1 . . . . 84.9(2) ?
    C7 C8 C13 O2 . . . . 33.7(2) ?
    C9 C8 C13 O2 . . . . 158.85(15) ?
    C12 C8 C13 O2 . . . . -90.74(17) ?
    C11 C12 C15 C23 . . . . 144.07(17) ?
    C8 C12 C15 C23 . . . . -93.3(2) ?
    C11 C12 C15 C16 . . . . -36.9(2) ?
    C8 C12 C15 C16 . . . . 85.7(2) ?
    C23 C15 C16 C17 . . . . 0.5(3) ?
    C12 C15 C16 C17 . . . . -178.64(17) ?
    C15 C16 C17 C18 . . . . 0.7(3) ?
    C16 C17 C18 C22 . . . . -1.0(3) ?
    C16 C17 C18 C19 . . . . 176.5(4) ?
    C16 C17 C18 C19' . . . . -175.7(7) ?
    C17 C18 C19 C21 . . . . -140.0(8) ?
    C22 C18 C19 C21 . . . . 37.2(10) ?
    C19' C18 C19 C21 . . . . 58(2) ?
    C17 C18 C19 C20 . . . . 109.2(7) ?
    C22 C18 C19 C20 . . . . -73.6(8) ?
    C19' C18 C19 C20 . . . . -52(2) ?
    C17 C18 C19' C20' . . . . 33.7(16) ?
    C22 C18 C19' C20' . . . . -141.3(12) ?
    C19 C18 C19' C20' . . . . 57(2) ?
    C17 C18 C19' C21' . . . . -93.5(12) ?
    C22 C18 C19' C21' . . . . 91.4(13) ?
    C19 C18 C19' C21' . . . . -71(2) ?
    C17 C18 C22 C23 . . . . 0.2(3) ?
    C19 C18 C22 C23 . . . . -177.0(4) ?
    C19' C18 C22 C23 . . . . 176.0(6) ?
    C18 C22 C23 C15 . . . . 1.0(3) ?
    C16 C15 C23 C22 . . . . -1.3(3) ?
    C12 C15 C23 C22 . . . . 177.85(19) ?
    C12 C11 N1 C10 . . . . 152.28(16) ?
    C12 C11 N1 C9 . . . . 26.68(18) ?
    C1 C9 N1 C10 . . . . 65.7(2) ?
    C8 C9 N1 C10 . . . . -169.06(15) ?
    C1 C9 N1 C11 . . . . -171.39(14) ?
    C8 C9 N1 C11 . . . . -46.15(16) ?
    O1 C13 O2 C14 . . . . 0.5(3) ?
    C8 C13 O2 C14 . . . . 176.23(17) ?
    C1 C6 S1 C7 . . . . -11.94(17) ?
    C5 C6 S1 C7 . . . . 171.45(14) ?
    C8 C7 S1 C6 . . . . 43.36(13) ?
loop_
    _geom_hbond_atom_site_label_D
    _geom_hbond_atom_site_label_H
    _geom_hbond_atom_site_label_A
    _geom_hbond_site_symmetry_A
    _geom_hbond_distance_DH
    _geom_hbond_distance_HA
    _geom_hbond_distance_DA
    _geom_hbond_angle_DHA
    C17 H17 Cg3 3_665 0.93 2.91 3.695(2) 143
data_II
_audit_creation_method     SHELXL97
_database_code_depnum_ccdc_archive     'CCDC 1061278'
_chemical_name_systematic
;\
Methyl 1-methyl-3-(<i>o</i>-tolyl)-1,2,3,3a,4,9b-hexahydrothiochromeno[4,3-\
<i>b</i>]pyrrole-3a-carboxylate
;
_chemical_name_common     ?
_chemical_formula_moiety     'C21 H21 N O2 S'
_chemical_formula_sum     'C21 H21 N O2 S'
_chemical_formula_iupac     'C21 H21 N O2 S'
_chemical_formula_weight     351.45
_chemical_melting_point     ?
_symmetry_cell_setting     triclinic
_symmetry_space_group_name_H-M     'P -1'
_symmetry_space_group_name_Hall     '-P 1'
loop_
    _symmetry_equiv_pos_as_xyz
    'x, y, z'
    '-x, -y, -z'
_cell_length_a     8.1882(3)
_cell_length_b     10.4987(4)
_cell_length_c     10.9594(4)
_cell_angle_alpha     104.5540(10)
_cell_angle_beta     90.9830(10)
_cell_angle_gamma     90.1340(10)
_cell_volume     911.74(6)
_cell_formula_units_Z     2
_cell_measurement_reflns_used     2790
_cell_measurement_theta_min     1.92
_cell_measurement_theta_max     25.00
_cell_measurement_temperature     293(2)
_exptl_crystal_description     block
_exptl_crystal_colour     colourless
_exptl_crystal_size_max     0.35
_exptl_crystal_size_mid     0.30
_exptl_crystal_size_min     0.25
_exptl_crystal_density_diffrn     1.280
_exptl_crystal_density_meas     ?
_exptl_crystal_density_method     'not measured'
_exptl_crystal_F_000     372
_exptl_absorpt_coefficient_mu     0.191
_exptl_absorpt_correction_type     multi-scan
_exptl_absorpt_process_details
;
(<i>SADABS</i>; Bruker, 2008)
;
_exptl_absorpt_correction_T_min     0.935
_exptl_absorpt_correction_T_max     0.953
_exptl_special_details     ?
_diffrn_ambient_temperature     293(2)
_diffrn_radiation_type     MoK\a
_diffrn_radiation_wavelength     0.71073
_diffrn_radiation_source     'fine-focus sealed tube'
_diffrn_radiation_monochromator     graphite
_diffrn_measurement_device_type     'Bruker SMART APEXII CCD'
_diffrn_measurement_method     '\w and \f scans'
_diffrn_detector_area_resol_mean     ?
_diffrn_reflns_number     19010
_diffrn_reflns_av_R_equivalents     0.0196
_diffrn_reflns_av_sigmaI/netI     0.0123
_diffrn_reflns_theta_min     1.92
_diffrn_reflns_theta_max     25.00
_diffrn_reflns_theta_full     25.00
_diffrn_measured_fraction_theta_max     1.000
_diffrn_measured_fraction_theta_full     1.000
_diffrn_reflns_limit_h_min     -9
_diffrn_reflns_limit_h_max     9
_diffrn_reflns_limit_k_min     -12
_diffrn_reflns_limit_k_max     12
_diffrn_reflns_limit_l_min     -13
_diffrn_reflns_limit_l_max     13
_diffrn_standards_number     0
_diffrn_standards_interval_count     0
_diffrn_standards_interval_time     0
_diffrn_standards_decay_%     ?
_refine_special_details
;
Refinement of <i>F</i>^2^ against ALL reflections. The weighted <i>R</i>-factor
<i>wR</i> and goodness of fit <i>S</i> are based on <i>F</i>^2^, conventional
<i>R</i>-factors <i>R</i> are based on <i>F</i>, with <i>F</i> set to zero for
negative <i>F</i>^2^. The threshold expression of <i>F</i>^2^ >
\s(<i>F</i>^2^) is used only for calculating <i>R</i>-factors(gt) <i>etc</i>.
and is not relevant to the choice of reflections for refinement.
<i>R</i>-factors based on <i>F</i>^2^ are statistically about twice as large
as those based on <i>F</i>, and <i>R</i>- factors based on ALL data will be
even larger.
;
_reflns_number_total     3210
_reflns_number_gt     2790
_reflns_threshold_expression     I>2sigma(I)
_refine_ls_structure_factor_coef     Fsqd
_refine_ls_matrix_type     full
_refine_ls_R_factor_all     0.0445
_refine_ls_R_factor_gt     0.0383
_refine_ls_wR_factor_gt     0.1075
_refine_ls_wR_factor_ref     0.1147
_refine_ls_goodness_of_fit_ref     1.066
_refine_ls_restrained_S_all     1.066
_refine_ls_number_reflns     3210
_refine_ls_number_parameters     229
_refine_ls_number_restraints     0
_refine_ls_hydrogen_treatment     constr
_refine_ls_weighting_scheme     calc
_refine_ls_weighting_details
         'calc w=1/[\s^2^(Fo^2^)+(0.0591P)^2^+0.2766P] where P=(Fo^2^+2Fc^2^)/3'
_atom_sites_solution_hydrogens     geom
_atom_sites_solution_primary     direct
_atom_sites_solution_secondary     difmap
_refine_ls_shift/su_max     0.000
_refine_ls_shift/su_mean     0.000
_refine_diff_density_max     0.259
_refine_diff_density_min     -0.317
_refine_ls_extinction_method     none
_refine_ls_extinction_coef     ?
loop_
    _atom_type_symbol
    _atom_type_description
    _atom_type_scat_dispersion_real
    _atom_type_scat_dispersion_imag
    _atom_type_scat_source
    'C' 'C' 0.0033 0.0016
                         'International Tables Vol C Tables 4.2.6.8 and 6.1.1.4'
    'H' 'H' 0.0000 0.0000
                         'International Tables Vol C Tables 4.2.6.8 and 6.1.1.4'
    'N' 'N' 0.0061 0.0033
                         'International Tables Vol C Tables 4.2.6.8 and 6.1.1.4'
    'O' 'O' 0.0106 0.0060
                         'International Tables Vol C Tables 4.2.6.8 and 6.1.1.4'
    'S' 'S' 0.1246 0.1234
                         'International Tables Vol C Tables 4.2.6.8 and 6.1.1.4'
_computing_data_collection
;
<i>APEX2</i> (Bruker, 2008)
;
_computing_cell_refinement
;
<i>SAINT</i> (Bruker, 2008)
;
_computing_data_reduction
;
<i>SAINT</i> (Bruker, 2008)
;
_computing_structure_solution
;
SHELXS97 (Sheldrick, 2008)
;
_computing_structure_refinement
;
SHELXL97 (Sheldrick, 2008)
;
_computing_molecular_graphics
;
<i>ORTEP-3</i> for Windows (Farrugia, 2012)
;
_computing_publication_material
;
<i>SHELXL97</i> (Sheldrick, 2008) and <i>PLATON</i> (Spek, 2009)
;
loop_
    _atom_site_type_symbol
    _atom_site_label
    _atom_site_fract_x
    _atom_site_fract_y
    _atom_site_fract_z
    _atom_site_U_iso_or_equiv
    _atom_site_adp_type
    _atom_site_calc_flag
    _atom_site_refinement_flags
    _atom_site_occupancy
    _atom_site_symmetry_multiplicity
    _atom_site_disorder_assembly
    _atom_site_disorder_group
    C C1 0.1321(2) 0.62046(16) 0.33099(15) 0.0424(4) Uani d . 1 1 . .
    C C2 0.0560(3) 0.6916(2) 0.43961(18) 0.0589(5) Uani d . 1 1 . .
    H H2 -0.0253 0.6509 0.4748 0.071 Uiso calc R 1 1 . .
    C C3 0.0976(3) 0.8203(2) 0.4965(2) 0.0759(7) Uani d . 1 1 . .
    H H3 0.0434 0.8661 0.5679 0.091 Uiso calc R 1 1 . .
    C C4 0.2199(4) 0.8801(2) 0.4468(2) 0.0768(7) Uani d . 1 1 . .
    H H4 0.2487 0.9670 0.4845 0.092 Uiso calc R 1 1 . .
    C C5 0.2994(3) 0.81250(19) 0.3421(2) 0.0614(5) Uani d . 1 1 . .
    H H5 0.3836 0.8534 0.3102 0.074 Uiso calc R 1 1 . .
    C C6 0.2560(2) 0.68236(17) 0.28217(16) 0.0444(4) Uani d . 1 1 . .
    C C7 0.2650(2) 0.45327(17) 0.09015(16) 0.0435(4) Uani d . 1 1 . .
    H H7A 0.1727 0.4687 0.0392 0.052 Uiso calc R 1 1 . .
    H H7B 0.3373 0.3921 0.0356 0.052 Uiso calc R 1 1 . .
    C C8 0.20327(18) 0.39039(15) 0.19172(15) 0.0389(4) Uani d . 1 1 . .
    C C9 0.07923(18) 0.48030(16) 0.27409(15) 0.0397(4) Uani d . 1 1 . .
    H H9 0.0487 0.4408 0.3426 0.048 Uiso calc R 1 1 . .
    C C10 -0.2119(2) 0.5208(2) 0.2449(2) 0.0627(5) Uani d . 1 1 . .
    H H10A -0.3002 0.4990 0.1844 0.094 Uiso calc R 1 1 . .
    H H10B -0.2028 0.6148 0.2747 0.094 Uiso calc R 1 1 . .
    H H10C -0.2328 0.4835 0.3146 0.094 Uiso calc R 1 1 . .
    C C11 -0.0773(2) 0.3283(2) 0.1264(2) 0.0678(6) Uani d . 1 1 . .
    H H11A -0.1131 0.3147 0.0392 0.081 Uiso calc R 1 1 . .
    H H11B -0.1569 0.2884 0.1702 0.081 Uiso calc R 1 1 . .
    C C12 0.0921(2) 0.26691(17) 0.13364(18) 0.0475(4) Uani d . 1 1 . .
    H H12 0.0856 0.2166 0.1976 0.057 Uiso calc R 1 1 . .
    C C15 0.1522(2) 0.17354(16) 0.01548(17) 0.0480(4) Uani d . 1 1 . .
    C C16 0.1305(3) 0.2006(2) -0.10163(19) 0.0648(6) Uani d . 1 1 . .
    H H14 0.0742 0.2760 -0.1067 0.078 Uiso calc R 1 1 . .
    C C17 0.1898(3) 0.1190(2) -0.2106(2) 0.0800(7) Uani d . 1 1 . .
    H H15 0.1722 0.1387 -0.2878 0.096 Uiso calc R 1 1 . .
    C C18 0.2745(3) 0.0093(2) -0.2041(2) 0.0790(7) Uani d . 1 1 . .
    H H16 0.3181 -0.0447 -0.2767 0.095 Uiso calc R 1 1 . .
    C C19 0.2953(3) -0.02130(19) -0.0912(2) 0.0669(6) Uani d . 1 1 . .
    H H17 0.3519 -0.0972 -0.0884 0.080 Uiso calc R 1 1 . .
    C C20 0.2343(2) 0.05785(17) 0.02048(19) 0.0520(4) Uani d . 1 1 . .
    C C21 0.2546(3) 0.0131(2) 0.1378(2) 0.0727(6) Uani d . 1 1 . .
    H H19A 0.3050 -0.0719 0.1187 0.109 Uiso calc R 1 1 . .
    H H19B 0.1495 0.0075 0.1738 0.109 Uiso calc R 1 1 . .
    H H19C 0.3223 0.0748 0.1969 0.109 Uiso calc R 1 1 . .
    C C13 0.3469(2) 0.34856(16) 0.26130(16) 0.0431(4) Uani d . 1 1 . .
    C C14 0.4427(3) 0.3058(3) 0.4510(2) 0.0920(9) Uani d . 1 1 . .
    H H21A 0.4697 0.2173 0.4077 0.138 Uiso calc R 1 1 . .
    H H21B 0.4048 0.3074 0.5338 0.138 Uiso calc R 1 1 . .
    H H21C 0.5379 0.3609 0.4579 0.138 Uiso calc R 1 1 . .
    N N1 -0.06074(15) 0.46851(14) 0.18600(14) 0.0455(4) Uani d . 1 1 . .
    O O1 0.47275(15) 0.30893(14) 0.21352(13) 0.0592(4) Uani d . 1 1 . .
    O O2 0.31503(18) 0.35417(16) 0.38084(13) 0.0709(4) Uani d . 1 1 . .
    S S1 0.37215(5) 0.60605(5) 0.15186(5) 0.05272(17) Uani d . 1 1 . .
loop_
    _atom_site_aniso_label
    _atom_site_aniso_U_11
    _atom_site_aniso_U_22
    _atom_site_aniso_U_33
    _atom_site_aniso_U_12
    _atom_site_aniso_U_13
    _atom_site_aniso_U_23
    C1 0.0429(9) 0.0469(9) 0.0392(9) 0.0106(7) -0.0039(7) 0.0146(7)
    C2 0.0667(12) 0.0659(12) 0.0451(10) 0.0183(10) 0.0044(9) 0.0155(9)
    C3 0.1017(18) 0.0676(14) 0.0490(12) 0.0260(13) -0.0033(12) -0.0027(11)
    C4 0.112(2) 0.0520(12) 0.0602(14) 0.0051(13) -0.0200(13) 0.0042(10)
    C5 0.0735(13) 0.0514(11) 0.0618(12) -0.0055(10) -0.0200(10) 0.0202(10)
    C6 0.0452(9) 0.0454(9) 0.0445(9) 0.0049(7) -0.0109(7) 0.0158(7)
    C7 0.0355(8) 0.0514(10) 0.0436(9) 0.0035(7) 0.0040(7) 0.0118(7)
    C8 0.0316(8) 0.0413(8) 0.0440(9) 0.0044(6) -0.0002(6) 0.0113(7)
    C9 0.0332(8) 0.0478(9) 0.0423(9) 0.0069(7) 0.0036(6) 0.0187(7)
    C10 0.0335(9) 0.0740(13) 0.0857(15) 0.0107(9) 0.0090(9) 0.0290(11)
    C11 0.0379(10) 0.0607(12) 0.0978(16) 0.0003(9) -0.0111(10) 0.0075(11)
    C12 0.0390(9) 0.0453(9) 0.0590(11) -0.0005(7) -0.0042(8) 0.0148(8)
    C15 0.0458(9) 0.0391(9) 0.0579(11) -0.0027(7) -0.0109(8) 0.0109(8)
    C16 0.0859(15) 0.0476(11) 0.0579(12) 0.0018(10) -0.0216(11) 0.0093(9)
    C17 0.114(2) 0.0635(14) 0.0567(13) -0.0073(13) -0.0173(13) 0.0061(11)
    C18 0.0939(18) 0.0674(14) 0.0630(14) -0.0041(12) -0.0038(12) -0.0067(11)
    C19 0.0627(13) 0.0398(10) 0.0896(16) 0.0022(9) -0.0081(11) 0.0011(10)
    C20 0.0483(10) 0.0390(9) 0.0684(12) -0.0046(7) -0.0104(8) 0.0138(8)
    C21 0.0836(16) 0.0532(12) 0.0876(16) 0.0003(11) -0.0119(12) 0.0305(11)
    C13 0.0373(9) 0.0401(9) 0.0509(10) 0.0046(7) -0.0028(7) 0.0100(7)
    C14 0.0858(17) 0.131(2) 0.0647(14) 0.0513(16) -0.0112(12) 0.0354(15)
    N1 0.0286(7) 0.0527(8) 0.0573(9) 0.0047(6) -0.0002(6) 0.0176(7)
    O1 0.0374(7) 0.0683(9) 0.0731(9) 0.0151(6) 0.0019(6) 0.0197(7)
    O2 0.0618(9) 0.1045(12) 0.0516(8) 0.0386(8) 0.0005(6) 0.0289(8)
    S1 0.0402(3) 0.0558(3) 0.0645(3) -0.00397(19) 0.0072(2) 0.0190(2)
_geom_special_details
;
All e.s.d.'s (except the e.s.d. in the dihedral angle between two l.s. planes)
are estimated using the full covariance matrix. The cell e.s.d.'s are taken
into account individually in the estimation of e.s.d.'s in distances, angles
and torsion angles; correlations between e.s.d.'s in cell parameters are only
used when they are defined by crystal symmetry. An approximate (isotropic)
treatment of cell e.s.d.'s is used for estimating e.s.d.'s involving l.s.
planes.
;
loop_
    _geom_bond_atom_site_label_1
    _geom_bond_atom_site_label_2
    _geom_bond_site_symmetry_2
    _geom_bond_distance
    _geom_bond_publ_flag
    C1 C6 . 1.389(3) ?
    C1 C2 . 1.394(2) ?
    C1 C9 . 1.506(2) ?
    C2 C3 . 1.377(3) ?
    C2 H2 . 0.9300 ?
    C3 C4 . 1.372(4) ?
    C3 H3 . 0.9300 ?
    C4 C5 . 1.364(3) ?
    C4 H4 . 0.9300 ?
    C5 C6 . 1.401(3) ?
    C5 H5 . 0.9300 ?
    C6 S1 . 1.7495(18) ?
    C7 C8 . 1.522(2) ?
    C7 S1 . 1.7967(17) ?
    C7 H7A . 0.9700 ?
    C7 H7B . 0.9700 ?
    C8 C13 . 1.516(2) ?
    C8 C9 . 1.531(2) ?
    C8 C12 . 1.573(2) ?
    C9 N1 . 1.470(2) ?
    C9 H9 . 0.9800 ?
    C10 N1 . 1.450(2) ?
    C10 H10A . 0.9600 ?
    C10 H10B . 0.9600 ?
    C10 H10C . 0.9600 ?
    C11 N1 . 1.458(2) ?
    C11 C12 . 1.540(2) ?
    C11 H11A . 0.9700 ?
    C11 H11B . 0.9700 ?
    C12 C15 . 1.505(3) ?
    C12 H12 . 0.9800 ?
    C15 C16 . 1.391(3) ?
    C15 C20 . 1.402(2) ?
    C16 C17 . 1.380(3) ?
    C16 H14 . 0.9300 ?
    C17 C18 . 1.362(4) ?
    C17 H15 . 0.9300 ?
    C18 C19 . 1.362(3) ?
    C18 H16 . 0.9300 ?
    C19 C20 . 1.397(3) ?
    C19 H17 . 0.9300 ?
    C20 C21 . 1.483(3) ?
    C21 H19A . 0.9600 ?
    C21 H19B . 0.9600 ?
    C21 H19C . 0.9600 ?
    C13 O1 . 1.192(2) ?
    C13 O2 . 1.327(2) ?
    C14 O2 . 1.453(2) ?
    C14 H21A . 0.9600 ?
    C14 H21B . 0.9600 ?
    C14 H21C . 0.9600 ?
loop_
    _geom_angle_atom_site_label_1
    _geom_angle_atom_site_label_2
    _geom_angle_atom_site_label_3
    _geom_angle_site_symmetry_1
    _geom_angle_site_symmetry_3
    _geom_angle
    _geom_angle_publ_flag
    C6 C1 C2 . . 117.86(17) ?
    C6 C1 C9 . . 123.26(15) ?
    C2 C1 C9 . . 118.87(16) ?
    C3 C2 C1 . . 122.0(2) ?
    C3 C2 H2 . . 119.0 ?
    C1 C2 H2 . . 119.0 ?
    C4 C3 C2 . . 119.3(2) ?
    C4 C3 H3 . . 120.3 ?
    C2 C3 H3 . . 120.3 ?
    C5 C4 C3 . . 120.2(2) ?
    C5 C4 H4 . . 119.9 ?
    C3 C4 H4 . . 119.9 ?
    C4 C5 C6 . . 120.9(2) ?
    C4 C5 H5 . . 119.5 ?
    C6 C5 H5 . . 119.5 ?
    C1 C6 C5 . . 119.60(18) ?
    C1 C6 S1 . . 124.27(13) ?
    C5 C6 S1 . . 116.06(15) ?
    C8 C7 S1 . . 113.57(12) ?
    C8 C7 H7A . . 108.9 ?
    S1 C7 H7A . . 108.9 ?
    C8 C7 H7B . . 108.9 ?
    S1 C7 H7B . . 108.9 ?
    H7A C7 H7B . . 107.7 ?
    C13 C8 C7 . . 109.75(13) ?
    C13 C8 C9 . . 115.80(13) ?
    C7 C8 C9 . . 110.26(13) ?
    C13 C8 C12 . . 109.12(13) ?
    C7 C8 C12 . . 111.39(14) ?
    C9 C8 C12 . . 100.21(12) ?
    N1 C9 C1 . . 113.43(13) ?
    N1 C9 C8 . . 101.16(13) ?
    C1 C9 C8 . . 116.72(13) ?
    N1 C9 H9 . . 108.4 ?
    C1 C9 H9 . . 108.4 ?
    C8 C9 H9 . . 108.4 ?
    N1 C10 H10A . . 109.5 ?
    N1 C10 H10B . . 109.5 ?
    H10A C10 H10B . . 109.5 ?
    N1 C10 H10C . . 109.5 ?
    H10A C10 H10C . . 109.5 ?
    H10B C10 H10C . . 109.5 ?
    N1 C11 C12 . . 106.89(14) ?
    N1 C11 H11A . . 110.3 ?
    C12 C11 H11A . . 110.3 ?
    N1 C11 H11B . . 110.3 ?
    C12 C11 H11B . . 110.3 ?
    H11A C11 H11B . . 108.6 ?
    C15 C12 C11 . . 117.07(16) ?
    C15 C12 C8 . . 116.40(14) ?
    C11 C12 C8 . . 102.78(13) ?
    C15 C12 H12 . . 106.6 ?
    C11 C12 H12 . . 106.6 ?
    C8 C12 H12 . . 106.6 ?
    C16 C15 C20 . . 118.02(18) ?
    C16 C15 C12 . . 121.01(16) ?
    C20 C15 C12 . . 120.96(17) ?
    C17 C16 C15 . . 122.0(2) ?
    C17 C16 H14 . . 119.0 ?
    C15 C16 H14 . . 119.0 ?
    C18 C17 C16 . . 119.5(2) ?
    C18 C17 H15 . . 120.2 ?
    C16 C17 H15 . . 120.2 ?
    C19 C18 C17 . . 119.9(2) ?
    C19 C18 H16 . . 120.1 ?
    C17 C18 H16 . . 120.1 ?
    C18 C19 C20 . . 122.1(2) ?
    C18 C19 H17 . . 119.0 ?
    C20 C19 H17 . . 119.0 ?
    C19 C20 C15 . . 118.43(19) ?
    C19 C20 C21 . . 118.35(18) ?
    C15 C20 C21 . . 123.19(19) ?
    C20 C21 H19A . . 109.5 ?
    C20 C21 H19B . . 109.5 ?
    H19A C21 H19B . . 109.5 ?
    C20 C21 H19C . . 109.5 ?
    H19A C21 H19C . . 109.5 ?
    H19B C21 H19C . . 109.5 ?
    O1 C13 O2 . . 122.96(16) ?
    O1 C13 C8 . . 124.25(16) ?
    O2 C13 C8 . . 112.71(14) ?
    O2 C14 H21A . . 109.5 ?
    O2 C14 H21B . . 109.5 ?
    H21A C14 H21B . . 109.5 ?
    O2 C14 H21C . . 109.5 ?
    H21A C14 H21C . . 109.5 ?
    H21B C14 H21C . . 109.5 ?
    C10 N1 C11 . . 110.79(15) ?
    C10 N1 C9 . . 114.21(15) ?
    C11 N1 C9 . . 105.48(13) ?
    C13 O2 C14 . . 115.82(16) ?
    C6 S1 C7 . . 102.79(8) ?
loop_
    _geom_torsion_atom_site_label_1
    _geom_torsion_atom_site_label_2
    _geom_torsion_atom_site_label_3
    _geom_torsion_atom_site_label_4
    _geom_torsion_site_symmetry_1
    _geom_torsion_site_symmetry_2
    _geom_torsion_site_symmetry_3
    _geom_torsion_site_symmetry_4
    _geom_torsion
    _geom_torsion_publ_flag
    C6 C1 C2 C3 . . . . 1.6(3) ?
    C9 C1 C2 C3 . . . . -179.75(17) ?
    C1 C2 C3 C4 . . . . -1.4(3) ?
    C2 C3 C4 C5 . . . . -0.1(3) ?
    C3 C4 C5 C6 . . . . 1.3(3) ?
    C2 C1 C6 C5 . . . . -0.4(2) ?
    C9 C1 C6 C5 . . . . -178.98(15) ?
    C2 C1 C6 S1 . . . . 176.50(12) ?
    C9 C1 C6 S1 . . . . -2.1(2) ?
    C4 C5 C6 C1 . . . . -1.0(3) ?
    C4 C5 C6 S1 . . . . -178.16(16) ?
    S1 C7 C8 C13 . . . . -66.15(15) ?
    S1 C7 C8 C9 . . . . 62.56(15) ?
    S1 C7 C8 C12 . . . . 172.89(10) ?
    C6 C1 C9 N1 . . . . -94.84(18) ?
    C2 C1 C9 N1 . . . . 86.56(18) ?
    C6 C1 C9 C8 . . . . 22.2(2) ?
    C2 C1 C9 C8 . . . . -156.42(15) ?
    C13 C8 C9 N1 . . . . -163.87(13) ?
    C7 C8 C9 N1 . . . . 70.79(15) ?
    C12 C8 C9 N1 . . . . -46.69(14) ?
    C13 C8 C9 C1 . . . . 72.56(18) ?
    C7 C8 C9 C1 . . . . -52.78(18) ?
    C12 C8 C9 C1 . . . . -170.27(13) ?
    N1 C11 C12 C15 . . . . -133.89(17) ?
    N1 C11 C12 C8 . . . . -5.0(2) ?
    C13 C8 C12 C15 . . . . -77.38(18) ?
    C7 C8 C12 C15 . . . . 43.94(19) ?
    C9 C8 C12 C15 . . . . 160.58(14) ?
    C13 C8 C12 C11 . . . . 153.30(16) ?
    C7 C8 C12 C11 . . . . -85.38(18) ?
    C9 C8 C12 C11 . . . . 31.27(17) ?
    C11 C12 C15 C16 . . . . 41.8(3) ?
    C8 C12 C15 C16 . . . . -80.2(2) ?
    C11 C12 C15 C20 . . . . -139.27(18) ?
    C8 C12 C15 C20 . . . . 98.65(19) ?
    C20 C15 C16 C17 . . . . -1.4(3) ?
    C12 C15 C16 C17 . . . . 177.5(2) ?
    C15 C16 C17 C18 . . . . -0.9(4) ?
    C16 C17 C18 C19 . . . . 2.1(4) ?
    C17 C18 C19 C20 . . . . -1.0(4) ?
    C18 C19 C20 C15 . . . . -1.3(3) ?
    C18 C19 C20 C21 . . . . 176.6(2) ?
    C16 C15 C20 C19 . . . . 2.5(3) ?
    C12 C15 C20 C19 . . . . -176.46(17) ?
    C16 C15 C20 C21 . . . . -175.41(19) ?
    C12 C15 C20 C21 . . . . 5.7(3) ?
    C7 C8 C13 O1 . . . . -34.2(2) ?
    C9 C8 C13 O1 . . . . -159.81(16) ?
    C12 C8 C13 O1 . . . . 88.1(2) ?
    C7 C8 C13 O2 . . . . 149.08(15) ?
    C9 C8 C13 O2 . . . . 23.5(2) ?
    C12 C8 C13 O2 . . . . -88.61(17) ?
    C12 C11 N1 C10 . . . . -149.04(17) ?
    C12 C11 N1 C9 . . . . -25.0(2) ?
    C1 C9 N1 C10 . . . . -66.85(19) ?
    C8 C9 N1 C10 . . . . 167.34(14) ?
    C1 C9 N1 C11 . . . . 171.26(15) ?
    C8 C9 N1 C11 . . . . 45.45(17) ?
    O1 C13 O2 C14 . . . . -1.3(3) ?
    C8 C13 O2 C14 . . . . 175.43(19) ?
    C1 C6 S1 C7 . . . . 10.31(16) ?
    C5 C6 S1 C7 . . . . -172.73(13) ?
    C8 C7 S1 C6 . . . . -40.14(13) ?
data_III
_audit_creation_method     SHELXL97
_database_code_depnum_ccdc_archive     'CCDC 1061279'
_chemical_name_systematic
;\
Methyl 1-methyl-3-(<i>o</i>-tolyl)-3,3a,4,9b-tetrahydro-1<i>H</i>-\
thiochromeno[4,3-<i>c</i>]isoxazole-3a-carboxylate
;
_chemical_name_common     ?
_chemical_formula_moiety     'C20 H21 N O3 S'
_chemical_formula_sum     'C20 H21 N O3 S'
_chemical_formula_weight     355.44
_chemical_melting_point     ?
_symmetry_cell_setting     orthorhombic
_symmetry_space_group_name_H-M     'P b c a'
_symmetry_space_group_name_Hall     '-P 2ac 2ab'
loop_
    _symmetry_equiv_pos_as_xyz
    'x, y, z'
    '-x+1/2, -y, z+1/2'
    'x+1/2, -y+1/2, -z'
    '-x, y+1/2, -z+1/2'
    '-x, -y, -z'
    'x-1/2, y, -z-1/2'
    '-x-1/2, y-1/2, z'
    'x, -y-1/2, z-1/2'
_cell_length_a     11.2629(11)
_cell_length_b     13.2117(11)
_cell_length_c     24.041(3)
_cell_angle_alpha     90.00
_cell_angle_beta     90.00
_cell_angle_gamma     90.00
_cell_volume     3577.3(6)
_cell_formula_units_Z     8
_cell_measurement_reflns_used     2536
_cell_measurement_theta_min     1.69
_cell_measurement_theta_max     25.00
_cell_measurement_temperature     293(2)
_exptl_crystal_description     block
_exptl_crystal_colour     colourless
_exptl_crystal_size_max     0.35
_exptl_crystal_size_mid     0.30
_exptl_crystal_size_min     0.25
_exptl_crystal_density_diffrn     1.320
_exptl_crystal_density_meas     ?
_exptl_crystal_density_method     'not measured'
_exptl_crystal_F_000     1504
_exptl_absorpt_coefficient_mu     0.200
_exptl_absorpt_correction_type     multi-scan
_exptl_absorpt_process_details
;
(<i>SADABS</i>; Bruker, 2008)
;
_exptl_absorpt_correction_T_min     0.932
_exptl_absorpt_correction_T_max     0.951
_exptl_special_details     ?
_diffrn_ambient_temperature     293(2)
_diffrn_radiation_type     MoK\a
_diffrn_radiation_wavelength     0.71073
_diffrn_radiation_source     'fine-focus sealed tube'
_diffrn_radiation_monochromator     graphite
_diffrn_measurement_device_type     'Bruker SMART APEXII CCD'
_diffrn_measurement_method     '\w and \f scans'
_diffrn_detector_area_resol_mean     ?
_diffrn_reflns_number     37913
_diffrn_reflns_av_R_equivalents     0.0332
_diffrn_reflns_av_sigmaI/netI     0.0172
_diffrn_reflns_theta_min     1.69
_diffrn_reflns_theta_max     25.00
_diffrn_reflns_theta_full     25.00
_diffrn_measured_fraction_theta_max     1.000
_diffrn_measured_fraction_theta_full     1.000
_diffrn_reflns_limit_h_min     -13
_diffrn_reflns_limit_h_max     13
_diffrn_reflns_limit_k_min     -15
_diffrn_reflns_limit_k_max     15
_diffrn_reflns_limit_l_min     -25
_diffrn_reflns_limit_l_max     28
_diffrn_standards_number     0
_diffrn_standards_interval_count     0
_diffrn_standards_interval_time     0
_diffrn_standards_decay_%     ?
_refine_special_details
;
Refinement of <i>F</i>^2^ against ALL reflections. The weighted <i>R</i>-factor
<i>wR</i> and goodness of fit <i>S</i> are based on <i>F</i>^2^, conventional
<i>R</i>-factors <i>R</i> are based on <i>F</i>, with <i>F</i> set to zero for
negative <i>F</i>^2^. The threshold expression of <i>F</i>^2^ >
\s(<i>F</i>^2^) is used only for calculating <i>R</i>-factors(gt) <i>etc</i>.
and is not relevant to the choice of reflections for refinement.
<i>R</i>-factors based on <i>F</i>^2^ are statistically about twice as large
as those based on <i>F</i>, and <i>R</i>- factors based on ALL data will be
even larger.
;
_reflns_number_total     3151
_reflns_number_gt     2536
_reflns_threshold_expression     I>2sigma(I)
_refine_ls_structure_factor_coef     Fsqd
_refine_ls_matrix_type     full
_refine_ls_R_factor_all     0.0619
_refine_ls_R_factor_gt     0.0457
_refine_ls_wR_factor_gt     0.0985
_refine_ls_wR_factor_ref     0.1108
_refine_ls_goodness_of_fit_ref     1.122
_refine_ls_restrained_S_all     1.122
_refine_ls_number_reflns     3151
_refine_ls_number_parameters     229
_refine_ls_number_restraints     0
_refine_ls_hydrogen_treatment     constr
_refine_ls_weighting_scheme     calc
_refine_ls_weighting_details
         'calc w=1/[\s^2^(Fo^2^)+(0.0267P)^2^+3.6376P] where P=(Fo^2^+2Fc^2^)/3'
_atom_sites_solution_hydrogens     geom
_atom_sites_solution_primary     direct
_atom_sites_solution_secondary     difmap
_refine_ls_shift/su_max     0.000
_refine_ls_shift/su_mean     0.000
_refine_diff_density_max     0.220
_refine_diff_density_min     -0.224
_refine_ls_extinction_method     none
_refine_ls_extinction_coef     ?
loop_
    _atom_type_symbol
    _atom_type_description
    _atom_type_scat_dispersion_real
    _atom_type_scat_dispersion_imag
    _atom_type_scat_source
    'C' 'C' 0.0033 0.0016
                         'International Tables Vol C Tables 4.2.6.8 and 6.1.1.4'
    'H' 'H' 0.0000 0.0000
                         'International Tables Vol C Tables 4.2.6.8 and 6.1.1.4'
    'N' 'N' 0.0061 0.0033
                         'International Tables Vol C Tables 4.2.6.8 and 6.1.1.4'
    'O' 'O' 0.0106 0.0060
                         'International Tables Vol C Tables 4.2.6.8 and 6.1.1.4'
    'S' 'S' 0.1246 0.1234
                         'International Tables Vol C Tables 4.2.6.8 and 6.1.1.4'
_computing_data_collection
;
<i>APEX2</i> (Bruker, 2008)
;
_computing_cell_refinement
;
<i>SAINT</i> (Bruker, 2008)
;
_computing_data_reduction
;
<i>SAINT</i> (Bruker, 2008)
;
_computing_structure_solution
;
SHELXS97 (Sheldrick, 2008)
;
_computing_structure_refinement
;
SHELXL97 (Sheldrick, 2008)
;
_computing_molecular_graphics
;
<i>ORTEP-3</i> for Windows (Farrugia, 2012)
;
_computing_publication_material
;
<i>SHELXL97</i> (Sheldrick, 2008) and <i>PLATON</i> (Spek, 2009)
;
loop_
    _atom_site_type_symbol
    _atom_site_label
    _atom_site_fract_x
    _atom_site_fract_y
    _atom_site_fract_z
    _atom_site_U_iso_or_equiv
    _atom_site_adp_type
    _atom_site_calc_flag
    _atom_site_refinement_flags
    _atom_site_occupancy
    _atom_site_symmetry_multiplicity
    _atom_site_disorder_assembly
    _atom_site_disorder_group
    C C6 0.1021(2) 0.96898(18) 0.15232(10) 0.0414(6) Uani d . 1 1 . .
    C C5 0.1663(3) 1.0558(2) 0.16587(11) 0.0554(8) Uani d . 1 1 . .
    H H2 0.2488 1.0549 0.1644 0.067 Uiso calc R 1 1 . .
    C C4 0.1082(4) 1.1428(2) 0.18133(13) 0.0682(9) Uani d . 1 1 . .
    H H3 0.1516 1.2001 0.1908 0.082 Uiso calc R 1 1 . .
    C C3 -0.0133(4) 1.1458(2) 0.18285(13) 0.0661(9) Uani d . 1 1 . .
    H H4 -0.0524 1.2051 0.1928 0.079 Uiso calc R 1 1 . .
    C C2 -0.0774(3) 1.0602(2) 0.16959(11) 0.0532(7) Uani d . 1 1 . .
    H H5 -0.1599 1.0627 0.1704 0.064 Uiso calc R 1 1 . .
    C C1 -0.0216(2) 0.96998(17) 0.15496(9) 0.0387(6) Uani d . 1 1 . .
    C C9 -0.0973(2) 0.87834(17) 0.14347(9) 0.0349(5) Uani d . 1 1 . .
    H H7 -0.1701 0.8994 0.1244 0.042 Uiso calc R 1 1 . .
    C C8 -0.0406(2) 0.79039(17) 0.11168(9) 0.0339(5) Uani d . 1 1 . .
    C C7 0.0803(2) 0.76400(18) 0.13613(10) 0.0396(6) Uani d . 1 1 . .
    H H9A 0.1108 0.7038 0.1179 0.048 Uiso calc R 1 1 . .
    H H9B 0.0713 0.7489 0.1754 0.048 Uiso calc R 1 1 . .
    C C12 -0.0283(2) 0.80429(18) 0.04923(10) 0.0402(6) Uani d . 1 1 . .
    C C13 -0.1085(4) 0.8784(3) -0.03165(13) 0.1103(17) Uani d . 1 1 . .
    H H11A -0.0351 0.9079 -0.0439 0.165 Uiso calc R 1 1 . .
    H H11B -0.1734 0.9211 -0.0425 0.165 Uiso calc R 1 1 . .
    H H11C -0.1179 0.8128 -0.0483 0.165 Uiso calc R 1 1 . .
    C C11 -0.1353(2) 0.70812(18) 0.12471(10) 0.0405(6) Uani d . 1 1 . .
    H H12 -0.2058 0.7209 0.1019 0.049 Uiso calc R 1 1 . .
    C C15 -0.0373(2) 0.5505(2) 0.15990(12) 0.0485(7) Uani d . 1 1 . .
    H H13 -0.0221 0.5846 0.1930 0.058 Uiso calc R 1 1 . .
    C C16 0.0011(3) 0.4518(2) 0.15331(15) 0.0626(9) Uani d . 1 1 . .
    H H14 0.0427 0.4197 0.1817 0.075 Uiso calc R 1 1 . .
    C C17 -0.0226(3) 0.4015(2) 0.10480(16) 0.0698(10) Uani d . 1 1 . .
    H H15 0.0041 0.3355 0.1000 0.084 Uiso calc R 1 1 . .
    C C18 -0.0850(3) 0.4478(2) 0.06366(14) 0.0638(8) Uani d . 1 1 . .
    H H16 -0.1015 0.4122 0.0312 0.077 Uiso calc R 1 1 . .
    C C19 -0.1248(2) 0.5466(2) 0.06874(12) 0.0483(7) Uani d . 1 1 . .
    C C20 -0.1961(3) 0.5916(3) 0.02205(13) 0.0751(10) Uani d . 1 1 . .
    H H18A -0.1985 0.5450 -0.0086 0.113 Uiso calc R 1 1 . .
    H H18B -0.1600 0.6538 0.0102 0.113 Uiso calc R 1 1 . .
    H H18C -0.2755 0.6048 0.0347 0.113 Uiso calc R 1 1 . .
    C C14 -0.0983(2) 0.59892(18) 0.11741(10) 0.0382(6) Uani d . 1 1 . .
    C C10 -0.2337(3) 0.8711(2) 0.22232(12) 0.0608(8) Uani d . 1 1 . .
    H H20A -0.2966 0.8737 0.1954 0.091 Uiso calc R 1 1 . .
    H H20B -0.2167 0.9382 0.2353 0.091 Uiso calc R 1 1 . .
    H H20C -0.2576 0.8295 0.2531 0.091 Uiso calc R 1 1 . .
    N N1 -0.12874(18) 0.82867(15) 0.19689(8) 0.0399(5) Uani d . 1 1 . .
    O O3 -0.1645(2) 0.72567(14) 0.18158(8) 0.0649(6) Uani d . 1 1 . .
    O O1 0.04071(18) 0.75906(16) 0.02133(8) 0.0600(5) Uani d . 1 1 . .
    O O2 -0.1069(2) 0.86808(17) 0.02891(7) 0.0757(7) Uani d . 1 1 . .
    S S1 0.18494(6) 0.86516(5) 0.12793(3) 0.04623(19) Uani d . 1 1 . .
loop_
    _atom_site_aniso_label
    _atom_site_aniso_U_11
    _atom_site_aniso_U_22
    _atom_site_aniso_U_33
    _atom_site_aniso_U_12
    _atom_site_aniso_U_13
    _atom_site_aniso_U_23
    C6 0.0534(15) 0.0403(14) 0.0303(13) -0.0046(12) -0.0061(11) 0.0067(11)
    C5 0.0688(19) 0.0493(17) 0.0482(16) -0.0181(15) -0.0132(14) 0.0071(13)
    C4 0.105(3) 0.0420(18) 0.0574(19) -0.0220(18) -0.0143(19) -0.0011(14)
    C3 0.105(3) 0.0359(16) 0.0576(19) 0.0024(17) -0.0008(18) -0.0053(14)
    C2 0.0725(19) 0.0397(15) 0.0472(16) 0.0070(14) -0.0027(14) 0.0022(12)
    C1 0.0539(15) 0.0339(13) 0.0282(12) 0.0021(11) -0.0056(11) 0.0023(10)
    C9 0.0377(12) 0.0378(13) 0.0293(12) 0.0064(10) -0.0032(10) 0.0017(10)
    C8 0.0361(12) 0.0333(12) 0.0325(12) 0.0029(10) 0.0010(10) -0.0002(10)
    C7 0.0386(13) 0.0366(13) 0.0436(14) 0.0013(11) -0.0005(11) 0.0016(11)
    C12 0.0456(14) 0.0384(14) 0.0364(13) -0.0014(12) 0.0023(12) -0.0044(11)
    C13 0.171(4) 0.129(3) 0.0311(17) 0.072(3) 0.005(2) 0.0142(19)
    C11 0.0380(13) 0.0393(13) 0.0441(14) 0.0005(11) 0.0040(11) -0.0018(11)
    C15 0.0466(15) 0.0459(16) 0.0531(17) -0.0084(13) -0.0029(13) 0.0046(13)
    C16 0.0490(16) 0.0498(18) 0.089(2) 0.0048(14) 0.0027(16) 0.0217(17)
    C17 0.067(2) 0.0392(16) 0.103(3) 0.0065(15) 0.025(2) -0.0020(18)
    C18 0.072(2) 0.0492(17) 0.070(2) -0.0109(16) 0.0155(17) -0.0181(16)
    C19 0.0443(15) 0.0470(15) 0.0536(17) -0.0096(12) 0.0025(13) -0.0044(13)
    C20 0.087(2) 0.074(2) 0.064(2) -0.0162(19) -0.0271(19) -0.0084(17)
    C14 0.0329(12) 0.0365(13) 0.0451(14) -0.0043(10) 0.0030(11) -0.0009(11)
    C10 0.0687(19) 0.0627(19) 0.0510(16) 0.0175(16) 0.0203(15) 0.0000(14)
    N1 0.0433(11) 0.0410(12) 0.0355(11) 0.0055(9) 0.0023(9) 0.0018(9)
    O3 0.0916(16) 0.0424(11) 0.0607(13) -0.0102(10) 0.0396(12) -0.0064(9)
    O1 0.0646(12) 0.0726(13) 0.0428(11) 0.0123(11) 0.0081(10) -0.0140(10)
    O2 0.1102(18) 0.0868(16) 0.0301(10) 0.0516(14) 0.0040(11) 0.0056(10)
    S1 0.0383(3) 0.0485(4) 0.0519(4) -0.0047(3) -0.0019(3) 0.0028(3)
_geom_special_details
;
All e.s.d.'s (except the e.s.d. in the dihedral angle between two l.s. planes)
are estimated using the full covariance matrix. The cell e.s.d.'s are taken
into account individually in the estimation of e.s.d.'s in distances, angles
and torsion angles; correlations between e.s.d.'s in cell parameters are only
used when they are defined by crystal symmetry. An approximate (isotropic)
treatment of cell e.s.d.'s is used for estimating e.s.d.'s involving l.s.
planes.
;
loop_
    _geom_bond_atom_site_label_1
    _geom_bond_atom_site_label_2
    _geom_bond_site_symmetry_2
    _geom_bond_distance
    _geom_bond_publ_flag
    C6 C5 . 1.395(4) ?
    C6 C1 . 1.395(4) ?
    C6 S1 . 1.759(3) ?
    C5 C4 . 1.374(4) ?
    C5 H2 . 0.9300 ?
    C4 C3 . 1.369(5) ?
    C4 H3 . 0.9300 ?
    C3 C2 . 1.379(4) ?
    C3 H4 . 0.9300 ?
    C2 C1 . 1.392(4) ?
    C2 H5 . 0.9300 ?
    C1 C9 . 1.506(3) ?
    C9 N1 . 1.485(3) ?
    C9 C8 . 1.531(3) ?
    C9 H7 . 0.9800 ?
    C8 C12 . 1.519(3) ?
    C8 C7 . 1.523(3) ?
    C8 C11 . 1.555(3) ?
    C7 S1 . 1.793(2) ?
    C7 H9A . 0.9700 ?
    C7 H9B . 0.9700 ?
    C12 O1 . 1.188(3) ?
    C12 O2 . 1.317(3) ?
    C13 O2 . 1.462(3) ?
    C13 H11A . 0.9600 ?
    C13 H11B . 0.9600 ?
    C13 H11C . 0.9600 ?
    C11 O3 . 1.425(3) ?
    C11 C14 . 1.512(3) ?
    C11 H12 . 0.9800 ?
    C15 C16 . 1.383(4) ?
    C15 C14 . 1.387(4) ?
    C15 H13 . 0.9300 ?
    C16 C17 . 1.368(5) ?
    C16 H14 . 0.9300 ?
    C17 C18 . 1.359(5) ?
    C17 H15 . 0.9300 ?
    C18 C19 . 1.385(4) ?
    C18 H16 . 0.9300 ?
    C19 C14 . 1.392(4) ?
    C19 C20 . 1.503(4) ?
    C20 H18A . 0.9600 ?
    C20 H18B . 0.9600 ?
    C20 H18C . 0.9600 ?
    C10 N1 . 1.444(3) ?
    C10 H20A . 0.9600 ?
    C10 H20B . 0.9600 ?
    C10 H20C . 0.9600 ?
    N1 O3 . 1.466(3) ?
loop_
    _geom_angle_atom_site_label_1
    _geom_angle_atom_site_label_2
    _geom_angle_atom_site_label_3
    _geom_angle_site_symmetry_1
    _geom_angle_site_symmetry_3
    _geom_angle
    _geom_angle_publ_flag
    C5 C6 C1 . . 119.9(3) ?
    C5 C6 S1 . . 116.4(2) ?
    C1 C6 S1 . . 123.51(19) ?
    C4 C5 C6 . . 120.3(3) ?
    C4 C5 H2 . . 119.9 ?
    C6 C5 H2 . . 119.9 ?
    C3 C4 C5 . . 120.5(3) ?
    C3 C4 H3 . . 119.8 ?
    C5 C4 H3 . . 119.8 ?
    C4 C3 C2 . . 119.5(3) ?
    C4 C3 H4 . . 120.2 ?
    C2 C3 H4 . . 120.2 ?
    C3 C2 C1 . . 121.6(3) ?
    C3 C2 H5 . . 119.2 ?
    C1 C2 H5 . . 119.2 ?
    C2 C1 C6 . . 118.1(2) ?
    C2 C1 C9 . . 118.6(2) ?
    C6 C1 C9 . . 123.3(2) ?
    N1 C9 C1 . . 109.36(18) ?
    N1 C9 C8 . . 101.30(18) ?
    C1 C9 C8 . . 117.7(2) ?
    N1 C9 H7 . . 109.3 ?
    C1 C9 H7 . . 109.3 ?
    C8 C9 H7 . . 109.3 ?
    C12 C8 C7 . . 109.1(2) ?
    C12 C8 C9 . . 116.09(19) ?
    C7 C8 C9 . . 110.75(19) ?
    C12 C8 C11 . . 110.23(19) ?
    C7 C8 C11 . . 112.07(19) ?
    C9 C8 C11 . . 98.24(18) ?
    C8 C7 S1 . . 111.98(16) ?
    C8 C7 H9A . . 109.2 ?
    S1 C7 H9A . . 109.2 ?
    C8 C7 H9B . . 109.2 ?
    S1 C7 H9B . . 109.2 ?
    H9A C7 H9B . . 107.9 ?
    O1 C12 O2 . . 123.6(2) ?
    O1 C12 C8 . . 123.8(2) ?
    O2 C12 C8 . . 112.5(2) ?
    O2 C13 H11A . . 109.5 ?
    O2 C13 H11B . . 109.5 ?
    H11A C13 H11B . . 109.5 ?
    O2 C13 H11C . . 109.5 ?
    H11A C13 H11C . . 109.5 ?
    H11B C13 H11C . . 109.5 ?
    O3 C11 C14 . . 109.3(2) ?
    O3 C11 C8 . . 103.74(19) ?
    C14 C11 C8 . . 117.02(19) ?
    O3 C11 H12 . . 108.8 ?
    C14 C11 H12 . . 108.8 ?
    C8 C11 H12 . . 108.8 ?
    C16 C15 C14 . . 120.4(3) ?
    C16 C15 H13 . . 119.8 ?
    C14 C15 H13 . . 119.8 ?
    C17 C16 C15 . . 119.6(3) ?
    C17 C16 H14 . . 120.2 ?
    C15 C16 H14 . . 120.2 ?
    C18 C17 C16 . . 120.2(3) ?
    C18 C17 H15 . . 119.9 ?
    C16 C17 H15 . . 119.9 ?
    C17 C18 C19 . . 121.8(3) ?
    C17 C18 H16 . . 119.1 ?
    C19 C18 H16 . . 119.1 ?
    C18 C19 C14 . . 118.2(3) ?
    C18 C19 C20 . . 118.7(3) ?
    C14 C19 C20 . . 123.1(3) ?
    C19 C20 H18A . . 109.5 ?
    C19 C20 H18B . . 109.5 ?
    H18A C20 H18B . . 109.5 ?
    C19 C20 H18C . . 109.5 ?
    H18A C20 H18C . . 109.5 ?
    H18B C20 H18C . . 109.5 ?
    C15 C14 C19 . . 119.7(2) ?
    C15 C14 C11 . . 119.4(2) ?
    C19 C14 C11 . . 120.8(2) ?
    N1 C10 H20A . . 109.5 ?
    N1 C10 H20B . . 109.5 ?
    H20A C10 H20B . . 109.5 ?
    N1 C10 H20C . . 109.5 ?
    H20A C10 H20C . . 109.5 ?
    H20B C10 H20C . . 109.5 ?
    C10 N1 O3 . . 104.0(2) ?
    C10 N1 C9 . . 112.9(2) ?
    O3 N1 C9 . . 104.98(17) ?
    C11 O3 N1 . . 109.19(17) ?
    C12 O2 C13 . . 115.9(2) ?
    C6 S1 C7 . . 101.32(12) ?
loop_
    _geom_torsion_atom_site_label_1
    _geom_torsion_atom_site_label_2
    _geom_torsion_atom_site_label_3
    _geom_torsion_atom_site_label_4
    _geom_torsion_site_symmetry_1
    _geom_torsion_site_symmetry_2
    _geom_torsion_site_symmetry_3
    _geom_torsion_site_symmetry_4
    _geom_torsion
    _geom_torsion_publ_flag
    C1 C6 C5 C4 . . . . -0.6(4) ?
    S1 C6 C5 C4 . . . . 175.2(2) ?
    C6 C5 C4 C3 . . . . -0.9(5) ?
    C5 C4 C3 C2 . . . . 1.0(5) ?
    C4 C3 C2 C1 . . . . 0.5(5) ?
    C3 C2 C1 C6 . . . . -2.0(4) ?
    C3 C2 C1 C9 . . . . 177.3(2) ?
    C5 C6 C1 C2 . . . . 2.0(4) ?
    S1 C6 C1 C2 . . . . -173.48(18) ?
    C5 C6 C1 C9 . . . . -177.2(2) ?
    S1 C6 C1 C9 . . . . 7.3(3) ?
    C2 C1 C9 N1 . . . . -82.6(3) ?
    C6 C1 C9 N1 . . . . 96.7(3) ?
    C2 C1 C9 C8 . . . . 162.6(2) ?
    C6 C1 C9 C8 . . . . -18.1(3) ?
    N1 C9 C8 C12 . . . . 163.35(19) ?
    C1 C9 C8 C12 . . . . -77.5(3) ?
    N1 C9 C8 C7 . . . . -71.5(2) ?
    C1 C9 C8 C7 . . . . 47.7(3) ?
    N1 C9 C8 C11 . . . . 46.0(2) ?
    C1 C9 C8 C11 . . . . 165.10(19) ?
    C12 C8 C7 S1 . . . . 64.2(2) ?
    C9 C8 C7 S1 . . . . -64.8(2) ?
    C11 C8 C7 S1 . . . . -173.41(16) ?
    C7 C8 C12 O1 . . . . 32.1(3) ?
    C9 C8 C12 O1 . . . . 158.1(2) ?
    C11 C8 C12 O1 . . . . -91.4(3) ?
    C7 C8 C12 O2 . . . . -151.3(2) ?
    C9 C8 C12 O2 . . . . -25.3(3) ?
    C11 C8 C12 O2 . . . . 85.2(3) ?
    C12 C8 C11 O3 . . . . -162.1(2) ?
    C7 C8 C11 O3 . . . . 76.1(2) ?
    C9 C8 C11 O3 . . . . -40.3(2) ?
    C12 C8 C11 C14 . . . . 77.5(3) ?
    C7 C8 C11 C14 . . . . -44.3(3) ?
    C9 C8 C11 C14 . . . . -160.7(2) ?
    C14 C15 C16 C17 . . . . -0.7(4) ?
    C15 C16 C17 C18 . . . . -1.0(5) ?
    C16 C17 C18 C19 . . . . 1.1(5) ?
    C17 C18 C19 C14 . . . . 0.6(4) ?
    C17 C18 C19 C20 . . . . -178.4(3) ?
    C16 C15 C14 C19 . . . . 2.3(4) ?
    C16 C15 C14 C11 . . . . -177.7(2) ?
    C18 C19 C14 C15 . . . . -2.2(4) ?
    C20 C19 C14 C15 . . . . 176.6(3) ?
    C18 C19 C14 C11 . . . . 177.8(2) ?
    C20 C19 C14 C11 . . . . -3.3(4) ?
    O3 C11 C14 C15 . . . . -34.3(3) ?
    C8 C11 C14 C15 . . . . 83.1(3) ?
    O3 C11 C14 C19 . . . . 145.6(2) ?
    C8 C11 C14 C19 . . . . -96.9(3) ?
    C1 C9 N1 C10 . . . . 86.3(3) ?
    C8 C9 N1 C10 . . . . -148.7(2) ?
    C1 C9 N1 O3 . . . . -161.01(19) ?
    C8 C9 N1 O3 . . . . -36.0(2) ?
    C14 C11 O3 N1 . . . . 145.05(19) ?
    C8 C11 O3 N1 . . . . 19.5(2) ?
    C10 N1 O3 C11 . . . . 129.1(2) ?
    C9 N1 O3 C11 . . . . 10.3(2) ?
    O1 C12 O2 C13 . . . . 2.2(5) ?
    C8 C12 O2 C13 . . . . -174.4(3) ?
    C5 C6 S1 C7 . . . . 163.25(19) ?
    C1 C6 S1 C7 . . . . -21.1(2) ?
    C8 C7 S1 C6 . . . . 48.96(19) ?
