# Supplementary material for: Crystal structures of methyl 3-(4-iso­propyl­phen­yl)-1-methyl-1,2,3,3a,4,9b-hexa­hydro­thio­chromeno[4,3-b]pyrrole-3a-carboxyl­ate, methyl 1-methyl-3-(o-tol­yl)-1,2,3,3a,4,9b-hexa­hydro­thio­chromeno[4,3-b]pyrrole-3a-carboxyl­ate and methyl 1-methyl-3-(o-tol­yl)-3,3a,4,9b-tetra­hydro-1H-thio­chromeno[4,3-c]isoxazole-3a-carboxyl­ate
Source: Acta Crystallogr E Crystallogr Commun. 2015 May 7;71(Pt 6):574–7. doi: 10.1107/S2056989015008063 (PMC4459360; doi:10.1107/S2056989015008063)
Supplement: Supplementary file 2 [file e-71-00574-Isup2.hkl]

# 
# h,k,l, Fc-squared, Fo-squared, sigma(Fo-squared) and status flag 
# 
data_I
_shelx_title ' 361 in P2(1)/n' 
_shelx_refln_list_code          4 
_shelx_F_calc_maximum      197.27 
_exptl_crystal_F_000       816.00 
_reflns_d_resolution_high  0.8409 
 
loop_ 
 _symmetry_equiv_pos_as_xyz 
 'x, y, z' 
 '-x+1/2, y+1/2, -z+1/2' 
 '-x, -y, -z' 
 'x-1/2, -y-1/2, z-1/2' 
 
_cell_length_a    10.7330 
_cell_length_b     7.7568 
_cell_length_c    24.9436 
_cell_angle_alpha  90.000 
_cell_angle_beta   98.485 
_cell_angle_gamma  90.000 
 
_shelx_F_squared_multiplier     1.000 
 
loop_ 
 _refln_index_h 
 _refln_index_k 
 _refln_index_l 
 _refln_F_squared_calc 
 _refln_F_squared_meas 
 _refln_F_squared_sigma 
 _refln_observed_status 
   2   0   0    12434.42    12036.59    116.98 o 
   4   0   0     1645.30     1727.45     17.53 o 
   6   0   0      447.94      428.37      6.21 o 
   8   0   0       11.57       12.78      1.27 o 
  10   0   0      213.20      185.00      5.80 o 
  12   0   0        8.23        2.76      2.13 o 
   1   1   0     1147.80     1205.92      6.84 o 
   2   1   0     7488.57     7579.88     45.86 o 
   3   1   0     5728.92     5865.63     39.75 o 
   4   1   0       95.19      109.04      2.20 o 
   5   1   0      234.34      302.55      3.51 o 
   6   1   0      102.90      125.90      2.23 o 
   7   1   0      343.63      354.21      4.37 o 
   8   1   0      360.03      331.86      4.44 o 
   9   1   0      157.75      143.97      2.47 o 
  10   1   0       35.20       28.07      1.76 o 
  11   1   0        1.30        3.78      1.54 o 
  12   1   0        0.07        1.05      1.58 o 
   0   2   0    25281.31    24871.06    213.15 o 
   1   2   0     4439.64     4536.84     26.24 o 
   2   2   0     1153.27     1188.52      7.65 o 
   3   2   0      775.31      781.94      5.99 o 
   4   2   0      777.70      766.39      6.04 o 
   5   2   0       16.81       13.59      0.75 o 
   6   2   0      108.04       89.34      1.96 o 
   7   2   0       15.56       20.08      1.26 o 
   8   2   0        2.76        2.02      0.97 o 
   9   2   0      306.98      299.86      5.03 o 
  10   2   0       45.43       47.68      2.25 o 
  11   2   0        0.08       -0.48      1.35 o 
  12   2   0       64.60       52.16      2.68 o 
   1   3   0      377.73      435.28      3.30 o 
   2   3   0      696.84      773.30      5.65 o 
   3   3   0      510.05      576.95      4.51 o 
   4   3   0      467.42      498.56      4.37 o 
   5   3   0      187.00      224.04      2.61 o 
   6   3   0       36.54       29.94      1.36 o 
   7   3   0       23.01       17.55      1.16 o 
   8   3   0      681.82      655.07      8.08 o 
   9   3   0        3.98        8.79      1.54 o 
  10   3   0        0.12        2.69      1.52 o 
  11   3   0        0.43        5.43      1.57 o 
   0   4   0      233.18      179.15      2.93 o 
   1   4   0      426.64      472.62      3.93 o 
   2   4   0      577.46      507.47      4.22 o 
   3   4   0     1372.55     1290.10      9.24 o 
   4   4   0      173.98      153.48      2.00 o 
   5   4   0     1172.13     1146.50     10.57 o 
   6   4   0      107.27       89.25      2.48 o 
   7   4   0        0.78        2.73      1.22 o 
   8   4   0       23.03       21.04      1.80 o 
   9   4   0       82.22       79.77      3.06 o 
  10   4   0        4.66        3.49      2.11 o 
  11   4   0       14.06       14.58      2.20 o 
   1   5   0      130.97      117.88      1.92 o 
   2   5   0        1.50       -0.45      0.74 o 
   3   5   0      225.99      256.56      3.43 o 
   4   5   0      182.33      185.64      4.31 o 
   5   5   0        0.36        2.90      0.91 o 
   6   5   0      354.13      346.46      5.27 o 
   7   5   0       91.93       95.35      3.20 o 
   8   5   0       93.05      105.66      3.35 o 
   9   5   0       12.35       12.76      1.90 o 
  10   5   0       55.29       51.18      2.93 o 
   0   6   0      334.66      320.23      6.16 o 
   1   6   0     1619.21     1589.51     14.23 o 
   2   6   0       14.10       22.99      1.42 o 
   3   6   0      935.32      942.15     11.64 o 
   4   6   0       15.21       32.33      2.14 o 
   5   6   0      232.77      226.62      4.26 o 
   6   6   0      167.04      178.37      4.00 o 
   7   6   0       77.42       89.18      3.13 o 
   8   6   0        0.71        2.41      1.56 o 
   9   6   0       45.18       46.34      2.82 o 
   1   7   0       68.20       59.56      3.96 o 
   2   7   0       43.95       38.90      4.01 o 
   3   7   0      105.98       84.43      3.89 o 
   4   7   0      213.73      232.18      5.90 o 
   5   7   0        0.33        7.76      2.17 o 
   6   7   0      129.35      141.53      5.88 o 
   7   7   0        1.77        3.37      1.86 o 
   8   7   0        2.35       -0.04      2.33 o 
   0   8   0        0.66       -2.89      2.16 o 
   1   8   0      297.37      315.74      6.11 o 
   2   8   0       17.70       15.50      2.37 o 
   3   8   0      196.62      178.37      5.48 o 
   4   8   0       93.97       96.96      4.53 o 
   5   8   0       31.48       35.09      3.21 o 
   6   8   0       27.49       37.31      4.68 o 
   1   9   0       23.27       23.05      3.00 o 
   2   9   0        0.73        3.53      5.48 o 
 -11   0   1       58.73       66.14      3.74 o 
  -9   0   1      611.49      603.33      8.41 o 
  -7   0   1      600.55      590.79     10.38 o 
  -5   0   1     4159.00     4481.54     39.21 o 
  -3   0   1      477.81      468.60      5.34 o 
  -1   0   1     8967.59     8454.10     81.19 o 
   1   0   1      970.00     1046.44     16.26 o 
   3   0   1     6997.77     7081.10     67.58 o 
   5   0   1     6487.02     7080.96     78.79 o 
   7   0   1       93.09       87.35      2.82 o 
   9   0   1        8.90       11.21      1.38 o 
  11   0   1      124.29      134.73      4.88 o 
 -12   1   1        0.20        1.09      1.40 o 
 -11   1   1      176.47      190.11      3.78 o 
 -10   1   1        0.18       -1.22      1.04 o 
  -9   1   1       94.61       96.66      2.10 o 
  -8   1   1        4.69        5.38      0.92 o 
  -7   1   1      939.91     1000.10      9.51 o 
  -6   1   1     1272.30     1387.82     12.23 o 
  -5   1   1     1499.38     1493.90     12.79 o 
  -4   1   1       99.13       92.71      1.35 o 
  -3   1   1       45.25       61.60      1.03 o 
  -2   1   1      761.07      805.50      5.78 o 
  -1   1   1     7330.90     7329.97     38.92 o 
   0   1   1     3356.01     3112.37     62.00 o 
   1   1   1     3724.73     3622.28     21.46 o 
   2   1   1       57.92       59.48      1.28 o 
   3   1   1    11066.48    10506.82     66.74 o 
   4   1   1      203.12      206.54      2.14 o 
   5   1   1        1.15        1.77      0.55 o 
   6   1   1       67.25       67.09      1.66 o 
   7   1   1      712.57      736.75      7.37 o 
   8   1   1       69.86       66.61      1.89 o 
   9   1   1        2.09       -0.41      0.91 o 
  10   1   1       50.38       45.31      2.02 o 
  11   1   1       18.04       20.92      1.77 o 
  12   1   1        0.11        0.70      1.58 o 
 -12   2   1        3.37        1.49      1.54 o 
 -11   2   1       41.03       47.31      2.28 o 
 -10   2   1       41.39       33.55      2.02 o 
  -9   2   1       10.96       13.02      1.44 o 
  -8   2   1       75.62       75.79      2.17 o 
  -7   2   1      217.37      220.97      3.36 o 
  -6   2   1      576.58      581.05      6.04 o 
  -5   2   1     1160.86     1252.61      9.55 o 
  -4   2   1       44.88       43.83      1.01 o 
  -3   2   1     2435.04     2420.13     16.95 o 
  -2   2   1      381.72      386.02      2.87 o 
  -1   2   1     5455.03     5155.69     29.79 o 
   0   2   1     7079.01     7263.49     43.82 o 
   1   2   1     1287.40     1219.73      7.75 o 
   2   2   1        0.12       -0.04      0.31 o 
   3   2   1       63.96       65.79      1.12 o 
   4   2   1      840.31      869.85      7.80 o 
   5   2   1      365.34      427.44      4.27 o 
   6   2   1       49.84       51.62      1.61 o 
   7   2   1        5.15        9.95      1.21 o 
   8   2   1       72.65       71.46      2.41 o 
   9   2   1      114.62      107.53      3.10 o 
  10   2   1        9.67        8.73      1.58 o 
  11   2   1       35.94       44.63      2.35 o 
  12   2   1        0.72        0.88      1.80 o 
 -11   3   1       65.32       68.06      2.84 o 
 -10   3   1       54.01       49.91      3.70 o 
  -9   3   1       90.95       86.53      3.02 o 
  -8   3   1      329.82      312.76      4.57 o 
  -7   3   1      434.31      424.62      6.75 o 
  -6   3   1       34.60       33.48      1.40 o 
  -5   3   1      243.66      203.67      2.65 o 
  -4   3   1      151.62      173.85      2.13 o 
  -3   3   1       81.13      115.83      1.53 o 
  -2   3   1      183.92      161.44      1.77 o 
  -1   3   1     1504.44     1479.90      9.54 o 
   0   3   1       26.97       24.72      0.65 o 
   1   3   1      413.21      410.85      3.49 o 
   2   3   1     2777.29     2845.13     19.82 o 
   3   3   1     2288.07     2220.70     15.77 o 
   4   3   1        0.30        1.87      0.46 o 
   5   3   1      965.58      937.97      8.74 o 
   6   3   1      691.99      730.20      6.75 o 
   7   3   1       24.73       25.46      1.40 o 
   8   3   1      363.12      348.94      5.35 o 
   9   3   1      346.35      341.26      5.53 o 
  10   3   1       84.96       81.32      3.46 o 
  11   3   1      127.94      136.95      4.11 o 
 -11   4   1        0.60        1.26      1.62 o 
 -10   4   1        2.69        4.88      1.70 o 
  -9   4   1        0.11       -1.31      1.58 o 
  -8   4   1      106.06      101.57      3.04 o 
  -7   4   1      152.25      145.13      3.01 o 
  -6   4   1      186.39      191.16      3.14 o 
  -5   4   1       37.57       43.93      1.43 o 
  -4   4   1      536.21      606.67      5.36 o 
  -3   4   1     1987.86     1929.33     14.09 o 
  -2   4   1      301.30      266.13      2.81 o 
  -1   4   1     1174.03     1316.32      9.85 o 
   0   4   1      232.57      286.80      2.71 o 
   1   4   1      940.75      924.61      6.79 o 
   2   4   1      191.74      133.41      1.75 o 
   3   4   1      406.70      453.68      4.47 o 
   4   4   1        1.72        2.54      0.56 o 
   5   4   1        2.73        6.83      0.79 o 
   6   4   1      163.75      126.30      2.46 o 
   7   4   1       55.13       57.01      2.33 o 
   8   4   1      167.97      160.62      3.67 o 
   9   4   1        4.83        1.59      1.46 o 
  10   4   1       27.24       30.11      2.36 o 
  11   4   1       32.03       31.82      2.64 o 
 -10   5   1        7.13        7.80      1.90 o 
  -9   5   1       52.09       62.16      2.92 o 
  -8   5   1      352.77      332.98      5.63 o 
  -7   5   1      138.33      139.92      3.49 o 
  -6   5   1        5.65        7.30      1.63 o 
  -5   5   1       72.53       68.21      2.03 o 
  -4   5   1        2.25        2.45      0.86 o 
  -3   5   1      105.23      118.72      2.57 o 
  -2   5   1      199.75      180.22      2.59 o 
  -1   5   1      990.05      950.83      7.65 o 
   0   5   1      282.51      263.40      2.93 o 
   1   5   1     1595.78     1564.95     11.82 o 
   2   5   1      274.73      279.23      3.62 o 
   3   5   1      753.84      769.69     15.03 o 
   4   5   1       17.52       28.19      1.44 o 
   5   5   1      832.36      797.84      8.20 o 
   6   5   1        0.24        3.30      1.26 o 
   7   5   1      111.31      109.85      3.16 o 
   8   5   1      150.74      150.89      5.11 o 
   9   5   1      122.58      115.30      3.97 o 
  10   5   1       51.91       54.43      2.98 o 
  -9   6   1       17.92       23.44      2.57 o 
  -8   6   1      213.46      216.23      4.74 o 
  -7   6   1        0.57        1.98      1.40 o 
  -6   6   1      155.59      163.84      3.86 o 
  -5   6   1       80.09       78.58      2.80 o 
  -4   6   1      551.92      486.85      7.32 o 
  -3   6   1      306.42      300.24      4.60 o 
  -2   6   1     1351.82     1346.39     12.39 o 
  -1   6   1     1198.85     1154.57     10.84 o 
   0   6   1      225.94      207.72      3.39 o 
   1   6   1       14.06       17.98      1.61 o 
   2   6   1       16.63       22.85      1.61 o 
   3   6   1      250.05      256.04      4.83 o 
   4   6   1      207.97      192.49      4.29 o 
   5   6   1      383.62      413.31      5.97 o 
   6   6   1       75.62       81.61      2.99 o 
   7   6   1       63.20       80.07      3.00 o 
   8   6   1       16.88       17.46      1.99 o 
   9   6   1       57.19       68.10      3.16 o 
  -8   7   1        0.12        1.07      2.43 o 
  -7   7   1        0.15       -2.24      1.62 o 
  -6   7   1       79.42       84.22      4.17 o 
  -5   7   1      317.12      323.96      7.27 o 
  -4   7   1      150.89      173.65      5.16 o 
  -3   7   1      177.08      170.76      6.64 o 
  -2   7   1      113.15      109.96      3.47 o 
  -1   7   1        0.02        1.27      1.26 o 
   0   7   1       11.22        7.51      1.49 o 
   1   7   1        9.48       12.64      1.53 o 
   2   7   1       38.50       33.38      1.97 o 
   3   7   1       39.03       39.33      2.43 o 
   4   7   1      381.14      399.19      6.88 o 
   5   7   1      493.18      470.57      9.50 o 
   6   7   1      426.24      415.63      7.36 o 
   7   7   1       61.28       60.71      3.36 o 
   8   7   1        3.69        3.19      2.52 o 
  -6   8   1       73.01       69.40      8.42 o 
  -5   8   1        9.63        9.51      2.44 o 
  -4   8   1       98.30       97.66      7.55 o 
  -3   8   1       32.39       46.40      4.47 o 
  -2   8   1       59.73       62.88      3.15 o 
  -1   8   1       27.27       28.49      2.33 o 
   0   8   1       13.90       12.06      1.99 o 
   1   8   1       10.49       11.21      1.85 o 
   2   8   1      152.70      162.77      4.49 o 
   3   8   1        3.58        4.09      2.17 o 
   4   8   1       53.96       58.09      3.71 o 
   5   8   1       34.82       31.74      3.22 o 
   6   8   1       12.44       10.37      3.45 o 
  -2   9   1       71.25       79.91      5.95 o 
  -1   9   1        0.01        1.25      2.78 o 
   0   9   1      243.31      243.48      6.90 o 
   1   9   1        8.85        8.27      2.59 o 
   2   9   1      229.28      244.73      8.59 o 
 -12   0   2       15.18       24.07      2.86 o 
 -10   0   2        1.37        2.36      1.42 o 
  -8   0   2       11.88        7.40      1.68 o 
  -6   0   2      252.97      280.86      3.92 o 
  -4   0   2      195.30      221.73      3.68 o 
  -2   0   2     2901.52     2927.94     21.34 o 
   0   0   2    12883.58     7011.30    264.63 o 
   2   0   2    18136.28    17220.93    428.18 o 
   4   0   2    17468.21    17691.23    168.65 o 
   6   0   2     1661.75     1676.59     20.35 o 
   8   0   2       86.49       66.13      2.19 o 
  10   0   2      678.85      665.85     11.07 o 
  12   0   2        0.18       -1.89      2.97 o 
 -12   1   2       27.98       33.99      2.34 o 
 -11   1   2        1.16        2.12      1.64 o 
 -10   1   2       19.63       23.14      1.54 o 
  -9   1   2      308.80      279.85      3.53 o 
  -8   1   2       80.34       65.39      1.87 o 
  -7   1   2      131.93      163.80      2.55 o 
  -6   1   2     1221.09     1431.62     11.65 o 
  -5   1   2      146.80      162.70      2.39 o 
  -4   1   2      699.70      634.80      5.12 o 
  -3   1   2      187.18      188.06      1.80 o 
  -2   1   2     2754.22     2877.31     17.52 o 
  -1   1   2     4176.59     4146.68     21.97 o 
   0   1   2     1405.73     1347.72      9.13 o 
   1   1   2    20638.14    19901.72    137.51 o 
   2   1   2    38914.42    37531.44    238.07 o 
   3   1   2      568.59      513.43      4.33 o 
   4   1   2      736.87      761.08      6.32 o 
   5   1   2     1191.12     1224.75     10.69 o 
   6   1   2      213.08      221.80      5.45 o 
   7   1   2       96.40       84.33      3.94 o 
   8   1   2       10.18       10.17      1.12 o 
   9   1   2      143.72      138.98      3.17 o 
  10   1   2       13.68       17.99      1.55 o 
  11   1   2        0.69       -0.42      1.34 o 
  12   1   2        0.00       -1.30      1.48 o 
 -12   2   2        7.24        5.24      1.61 o 
 -11   2   2       22.29       21.15      1.80 o 
 -10   2   2        3.28        5.30      1.33 o 
  -9   2   2        0.09        1.00      1.04 o 
  -8   2   2      386.49      349.08      4.62 o 
  -7   2   2      326.53      338.44      4.36 o 
  -6   2   2      667.84      706.47      7.06 o 
  -5   2   2        2.19        2.98      0.72 o 
  -4   2   2       95.16       81.87      1.37 o 
  -3   2   2       33.19       29.23      0.81 o 
  -2   2   2     6633.39     6590.77     39.88 o 
  -1   2   2      121.63      130.42      1.31 o 
   0   2   2     1687.64     1769.26     11.62 o 
   1   2   2     8405.52     8271.45     53.09 o 
   2   2   2      114.09      117.72      1.84 o 
   3   2   2     1208.18     1212.52      9.41 o 
   4   2   2     1309.21     1293.40     10.15 o 
   5   2   2      483.97      518.16      4.51 o 
   6   2   2     2071.77     2012.63     14.76 o 
   7   2   2      112.25      110.19      2.26 o 
   8   2   2      108.66      111.21      2.66 o 
   9   2   2       75.89       57.90      2.67 o 
  10   2   2      154.24      168.75      4.12 o 
  11   2   2        5.17        6.54      1.62 o 
  12   2   2        0.40       -0.68      1.94 o 
 -12   3   2       17.07       19.32      2.65 o 
 -11   3   2        0.64        0.31      1.47 o 
 -10   3   2      259.27      257.01      4.57 o 
  -9   3   2      211.97      217.64      5.31 o 
  -8   3   2      430.89      438.78      5.50 o 
  -7   3   2      133.08      144.08      2.75 o 
  -6   3   2       56.11       50.29      1.53 o 
  -5   3   2       16.89       23.24      1.15 o 
  -4   3   2      379.42      349.17      3.40 o 
  -3   3   2      521.72      534.94      4.31 o 
  -2   3   2        8.60       16.78      0.62 o 
  -1   3   2     1162.98     1211.41      7.96 o 
   0   3   2     2266.36     2175.59     14.41 o 
   1   3   2     2035.39     2164.54     14.33 o 
   2   3   2     4379.18     4632.75     29.83 o 
   3   3   2      429.81      521.53      4.08 o 
   4   3   2      786.56      809.67      6.86 o 
   5   3   2      363.14      355.14      3.74 o 
   6   3   2      163.85      156.48      2.22 o 
   7   3   2      404.95      379.58      4.69 o 
   8   3   2       92.08      101.92      2.91 o 
   9   3   2      126.63      135.00      4.14 o 
  10   3   2       79.95       85.09      4.04 o 
  11   3   2        7.35       14.90      2.03 o 
 -11   4   2       60.47       50.53      2.67 o 
 -10   4   2      176.66      195.61      4.62 o 
  -9   4   2        8.82       11.48      1.77 o 
  -8   4   2        0.11       -0.07      1.23 o 
  -7   4   2       48.14       48.70      1.92 o 
  -6   4   2        0.02        1.38      0.86 o 
  -5   4   2      114.75      122.51      2.46 o 
  -4   4   2      326.72      313.09      3.31 o 
  -3   4   2       23.45       10.05      0.75 o 
  -2   4   2     1841.31     1835.62     14.26 o 
  -1   4   2     1383.99     1393.53      9.76 o 
   0   4   2        5.11        8.52      0.56 o 
   1   4   2       71.67      116.82      1.79 o 
   2   4   2        0.89        0.47      0.45 o 
   3   4   2      568.37      505.11      4.41 o 
   4   4   2       50.57       51.59      1.16 o 
   5   4   2      401.65      350.37      3.85 o 
   6   4   2       29.39       25.19      1.33 o 
   7   4   2      189.79      176.25      3.59 o 
   8   4   2       41.12       42.15      2.20 o 
   9   4   2       39.66       42.17      2.44 o 
  10   4   2       44.34       51.08      2.77 o 
  11   4   2        3.55        3.63      2.29 o 
 -10   5   2      208.13      202.08      4.81 o 
  -9   5   2        8.82       13.84      1.94 o 
  -8   5   2      754.54      750.32      9.38 o 
  -7   5   2      134.68      132.93      3.36 o 
  -6   5   2      345.54      316.31      4.96 o 
  -5   5   2       74.33       88.02      2.23 o 
  -4   5   2       75.09       60.77      1.86 o 
  -3   5   2        9.70        5.64      0.99 o 
  -2   5   2      753.95      778.75      7.08 o 
  -1   5   2      530.48      506.43      4.73 o 
   0   5   2      988.40     1041.49      8.28 o 
   1   5   2      367.14      377.11      4.07 o 
   2   5   2       11.36       12.50      1.33 o 
   3   5   2      820.26      840.84      6.95 o 
   4   5   2        0.03        2.53      0.66 o 
   5   5   2      294.52      286.28      3.90 o 
   6   5   2      278.28      259.63      4.44 o 
   7   5   2       21.17       20.01      1.76 o 
   8   5   2       51.22       59.84      2.74 o 
   9   5   2       12.68       13.89      1.89 o 
  10   5   2       79.84       90.02      3.54 o 
  -9   6   2        1.87        2.26      2.49 o 
  -8   6   2       34.45       34.80      2.66 o 
  -7   6   2       10.08        8.89      1.68 o 
  -6   6   2       75.82       71.54      3.03 o 
  -5   6   2       11.27        5.89      1.37 o 
  -4   6   2       34.44       29.81      1.97 o 
  -3   6   2       58.05       57.21      2.23 o 
  -2   6   2      721.24      731.46      7.64 o 
  -1   6   2      900.82      910.74      8.97 o 
   0   6   2      126.59      119.43      4.12 o 
   1   6   2      805.35      724.39      8.33 o 
   2   6   2      404.12      433.18      5.23 o 
   3   6   2      781.73      731.60      9.58 o 
   4   6   2      339.89      293.19      4.78 o 
   5   6   2      400.06      415.55      6.08 o 
   6   6   2       57.27       53.55      2.49 o 
   7   6   2      120.93      137.53      3.73 o 
   8   6   2      123.93      133.10      3.81 o 
   9   6   2       15.35       15.13      2.13 o 
  -8   7   2       21.82       20.71      3.07 o 
  -7   7   2        0.76       -0.21      1.73 o 
  -6   7   2       55.33       53.01      3.49 o 
  -5   7   2      104.31      111.97      6.85 o 
  -4   7   2       51.55       51.61      5.05 o 
  -3   7   2      253.74      263.42      6.24 o 
  -2   7   2       44.14       37.58      2.32 o 
  -1   7   2       18.71       23.13      1.93 o 
   0   7   2        2.42        1.98      1.16 o 
   1   7   2       12.08        7.39      1.40 o 
   2   7   2      226.40      220.47      4.21 o 
   3   7   2      120.41      117.84      3.71 o 
   4   7   2        2.42        4.12      1.70 o 
   5   7   2      531.81      521.35     11.82 o 
   6   7   2       78.59       91.47      3.41 o 
   7   7   2       19.57       15.73      2.17 o 
   8   7   2       69.19       73.97      4.49 o 
  -6   8   2        9.12       18.18      6.46 o 
  -5   8   2        7.40        7.69      2.46 o 
  -4   8   2        6.23        3.62      2.01 o 
  -3   8   2       54.06       43.84      3.28 o 
  -2   8   2       89.43      104.59      4.69 o 
  -1   8   2      164.01      148.54      4.28 o 
   0   8   2        2.69        3.77      1.85 o 
   1   8   2      138.73      136.14      4.09 o 
   2   8   2        2.11        4.22      4.45 o 
   3   8   2       28.87       33.49      3.65 o 
   4   8   2       25.97       34.94      3.17 o 
   5   8   2       24.40       45.46      3.49 o 
   6   8   2       40.89       39.60      4.61 o 
  -2   9   2        5.15        7.57      3.45 o 
  -1   9   2      148.05      153.92      6.38 o 
   0   9   2        0.38        1.72      2.02 o 
   1   9   2       76.12       90.89      4.89 o 
   2   9   2       61.89       73.93      5.80 o 
 -11   0   3       43.12       39.87      4.64 o 
  -9   0   3     1920.99     1845.66     20.37 o 
  -7   0   3      715.59      674.45      7.67 o 
  -5   0   3    10429.79    11424.16     97.76 o 
  -3   0   3     2443.22     2433.92     19.56 o 
  -1   0   3     3735.19     4086.20     34.86 o 
   1   0   3     4999.85     5035.54     47.99 o 
   3   0   3    14410.45    14324.89    157.95 o 
   5   0   3     2339.38     2351.21     23.60 o 
   7   0   3     1472.88     1611.27     17.38 o 
   9   0   3        5.08        1.48      1.43 o 
  11   0   3        6.93        7.17      2.13 o 
 -12   1   3       16.42       16.54      1.95 o 
 -11   1   3        2.62        2.58      1.40 o 
 -10   1   3       24.35       26.47      1.55 o 
  -9   1   3        0.13        0.48      0.91 o 
  -8   1   3      134.93      142.82      2.45 o 
  -7   1   3       22.03       19.15      1.84 o 
  -6   1   3       20.73       16.80      0.94 o 
  -5   1   3      269.91      273.12      2.87 o 
  -4   1   3       38.02       54.26      1.04 o 
  -3   1   3      610.94      608.37      4.26 o 
  -2   1   3     2370.49     2296.42     12.94 o 
  -1   1   3       17.81       12.55      0.30 o 
   0   1   3      149.33      156.11      1.45 o 
   1   1   3     1548.05     1509.35     12.05 o 
   2   1   3        1.10        1.51      0.38 o 
   3   1   3       99.45       82.69      1.11 o 
   4   1   3     4660.18     4939.52     33.74 o 
   5   1   3       17.06        3.38      0.69 o 
   6   1   3      117.63      128.65      2.03 o 
   7   1   3      782.84      791.15      7.74 o 
   8   1   3       58.13       55.95      1.76 o 
   9   1   3        5.18        5.80      1.42 o 
  10   1   3        2.34       -0.13      1.34 o 
  11   1   3        0.88       -1.97      1.32 o 
  12   1   3        0.25       -0.18      1.71 o 
 -12   2   3       37.42       34.08      2.26 o 
 -11   2   3       51.03       43.21      2.22 o 
 -10   2   3        7.25        9.41      1.45 o 
  -9   2   3      329.54      326.72      4.41 o 
  -8   2   3       39.97       39.21      1.63 o 
  -7   2   3      484.33      444.11      5.27 o 
  -6   2   3      215.18      217.68      2.91 o 
  -5   2   3      413.23      416.49      4.18 o 
  -4   2   3     2209.68     2247.79     17.13 o 
  -3   2   3      198.09      218.41      2.12 o 
  -2   2   3     2350.98     2460.81     15.31 o 
  -1   2   3     3015.29     2993.01     25.77 o 
   0   2   3     8162.12     8237.78     52.99 o 
   1   2   3      561.96      575.25      4.28 o 
   2   2   3      248.54      268.13      2.52 o 
   3   2   3      567.07      485.36      4.17 o 
   4   2   3      195.88      173.46      2.01 o 
   5   2   3     2339.77     2344.78     16.70 o 
   6   2   3      782.70      778.73      6.49 o 
   7   2   3      162.26      168.75      2.39 o 
   8   2   3       21.63       16.37      2.42 o 
   9   2   3        8.14        6.78      1.58 o 
  10   2   3       33.70       30.51      2.25 o 
  11   2   3       47.42       57.16      3.24 o 
  12   2   3        1.49       -3.16      2.11 o 
 -12   3   3        0.99        3.53      1.99 o 
 -11   3   3        5.70        5.44      1.61 o 
 -10   3   3        2.29        8.36      1.74 o 
  -9   3   3      111.28      120.79      3.03 o 
  -8   3   3      258.51      263.73      4.08 o 
  -7   3   3      116.68      139.84      2.76 o 
  -6   3   3      118.81      121.57      2.39 o 
  -5   3   3       35.20       35.98      1.44 o 
  -4   3   3      178.22      183.98      2.27 o 
  -3   3   3     2667.05     2896.62     20.32 o 
  -2   3   3      119.29       94.84      1.31 o 
  -1   3   3      247.12      200.39      1.98 o 
   0   3   3      284.52      292.46      2.73 o 
   1   3   3       71.57       88.42      1.08 o 
   2   3   3      260.84      250.01      2.24 o 
   3   3   3      949.24      993.60      7.51 o 
   4   3   3        4.14        6.88      0.61 o 
   5   3   3      327.86      320.97      3.45 o 
   6   3   3        0.26        3.03      0.82 o 
   7   3   3       37.30       42.49      1.87 o 
   8   3   3        7.53       13.22      1.58 o 
   9   3   3      147.70      150.78      3.83 o 
  10   3   3      102.57      107.17      3.55 o 
  11   3   3       68.42       82.34      3.49 o 
 -11   4   3        9.29        6.86      1.73 o 
 -10   4   3      219.77      222.41      4.42 o 
  -9   4   3       60.50       56.76      2.73 o 
  -8   4   3      108.55      103.18      3.07 o 
  -7   4   3      249.85      243.23      3.85 o 
  -6   4   3      251.96      236.54      3.57 o 
  -5   4   3      542.74      530.07      5.83 o 
  -4   4   3      795.98      841.95      6.95 o 
  -3   4   3      769.03      636.44      5.47 o 
  -2   4   3     1086.64     1157.81      8.86 o 
  -1   4   3      240.99      206.33      2.18 o 
   0   4   3      449.96      366.86      3.43 o 
   1   4   3       27.24       24.46      1.15 o 
   2   4   3       10.55       12.59      0.62 o 
   3   4   3      428.00      385.78      3.36 o 
   4   4   3      251.61      246.49      3.05 o 
   5   4   3      134.34      126.77      2.44 o 
   6   4   3        1.25       -0.16      1.20 o 
   7   4   3       78.33       69.17      3.15 o 
   8   4   3        4.61        2.58      1.39 o 
   9   4   3        5.02        0.80      1.46 o 
  10   4   3       23.72       28.92      2.30 o 
  11   4   3        0.73        0.58      3.67 o 
 -10   5   3       47.67       60.31      3.26 o 
  -9   5   3       93.40       93.76      3.55 o 
  -8   5   3      105.87      125.38      3.59 o 
  -7   5   3       78.90       82.50      2.88 o 
  -6   5   3      209.79      189.46      3.36 o 
  -5   5   3       10.89       11.65      1.82 o 
  -4   5   3       35.44       48.88      1.74 o 
  -3   5   3       10.15       12.03      1.20 o 
  -2   5   3        0.12        6.61      0.94 o 
  -1   5   3      110.68       97.97      1.86 o 
   0   5   3       82.60       89.54      2.14 o 
   1   5   3      954.53      867.20      7.04 o 
   2   5   3      505.30      511.15      4.62 o 
   3   5   3      566.19      533.28      5.25 o 
   4   5   3      213.76      204.06      2.82 o 
   5   5   3      469.80      468.40      6.14 o 
   6   5   3        0.01        2.71      1.26 o 
   7   5   3       13.50       16.63      1.72 o 
   8   5   3       33.15       26.71      2.06 o 
   9   5   3        1.27        0.45      1.49 o 
  10   5   3       81.41       93.64      4.47 o 
  -9   6   3        5.23        6.07      2.00 o 
  -8   6   3      208.89      216.91      5.32 o 
  -7   6   3        0.63        3.21      1.78 o 
  -6   6   3      358.71      358.68      5.69 o 
  -5   6   3       65.70       60.34      3.22 o 
  -4   6   3      263.74      250.80      4.24 o 
  -3   6   3      367.71      325.26      4.85 o 
  -2   6   3     1066.66     1076.93     10.31 o 
  -1   6   3       81.00       63.24      2.72 o 
   0   6   3     1859.20     1782.26     34.70 o 
   1   6   3       23.18       33.55      1.85 o 
   2   6   3      875.86      822.34      8.26 o 
   3   6   3      112.91      108.83      2.60 o 
   4   6   3        0.05        0.58      0.99 o 
   5   6   3      655.32      677.97      8.84 o 
   6   6   3        0.09        5.89      1.50 o 
   7   6   3      662.71      663.46      8.65 o 
   8   6   3       31.11       35.24      2.42 o 
   9   6   3        2.06        0.84      1.70 o 
  -8   7   3       10.14        9.87      2.84 o 
  -7   7   3       37.56       38.51      3.44 o 
  -6   7   3        8.87        7.63      2.29 o 
  -5   7   3       33.36       35.20      3.71 o 
  -4   7   3       31.04       31.83      2.70 o 
  -3   7   3       51.56       38.53      3.45 o 
  -2   7   3       17.74       16.99      1.82 o 
  -1   7   3        0.01        1.27      1.34 o 
   0   7   3       11.99       17.93      1.68 o 
   1   7   3      467.06      459.40      6.43 o 
   2   7   3        0.40        1.85      1.33 o 
   3   7   3       12.19       16.43      1.90 o 
   4   7   3       29.83       31.43      2.42 o 
   5   7   3        1.20        6.50      1.90 o 
   6   7   3        0.74        3.32      1.60 o 
   7   7   3        0.83        3.04      2.42 o 
  -6   8   3       16.11        8.20      3.45 o 
  -5   8   3        1.89        2.93      2.17 o 
  -4   8   3       82.72       80.47      4.26 o 
  -3   8   3      110.81      109.30      4.58 o 
  -2   8   3      275.35      290.45      5.89 o 
  -1   8   3        7.37        6.76      3.00 o 
   0   8   3      218.10      204.46      4.82 o 
   1   8   3       31.46       28.03      3.73 o 
   2   8   3      437.91      454.88      8.92 o 
   3   8   3      120.61      112.72      4.78 o 
   4   8   3      217.47      224.82      6.84 o 
   5   8   3        0.27        0.89      2.13 o 
  -2   9   3        0.03       -3.53      3.05 o 
  -1   9   3       26.43       21.02      3.24 o 
   0   9   3        4.11        2.65      2.36 o 
   1   9   3      164.45      170.94      6.40 o 
   2   9   3       16.67       22.40      4.13 o 
 -12   0   4       61.85       73.09      5.68 o 
 -10   0   4      308.36      329.18      6.06 o 
  -8   0   4      322.94      329.21      5.43 o 
  -6   0   4      846.36      766.52      8.96 o 
  -4   0   4      740.89      872.37      8.51 o 
  -2   0   4     3616.42     3777.13     29.80 o 
   0   0   4     9822.22     9527.73    128.12 o 
   2   0   4     1825.75     1874.17     26.97 o 
   4   0   4      716.09      675.45     29.56 o 
   6   0   4     1327.70     1284.17     16.13 o 
   8   0   4      354.56      381.30      7.01 o 
  10   0   4       11.43       22.50      2.73 o 
  12   0   4       41.61       36.80      4.56 o 
 -12   1   4       27.84       37.46      2.42 o 
 -11   1   4       72.37       91.91      3.01 o 
 -10   1   4       61.66       59.57      1.95 o 
  -9   1   4      239.73      236.98      3.25 o 
  -8   1   4       18.57       17.95      1.25 o 
  -7   1   4        4.23        2.23      0.77 o 
  -6   1   4       15.32       24.59      1.11 o 
  -5   1   4       40.15       47.47      1.19 o 
  -4   1   4      245.37      179.57      2.02 o 
  -3   1   4      367.48      370.33      3.00 o 
  -2   1   4     2663.33     2580.32     14.51 o 
  -1   1   4      356.96      361.06      3.03 o 
   0   1   4     7001.50     6584.24     44.34 o 
   1   1   4      254.60      263.76      2.79 o 
   2   1   4     8939.55     8660.11     62.32 o 
   3   1   4      840.42      899.14      7.06 o 
   4   1   4      180.41      197.23      2.15 o 
   5   1   4      535.26      586.48      5.63 o 
   6   1   4     1513.78     1415.07     12.30 o 
   7   1   4      258.28      279.46      3.12 o 
   8   1   4     2086.31     2023.16     21.72 o 
   9   1   4       58.45       51.15      2.36 o 
  10   1   4        8.75       11.88      1.64 o 
  11   1   4       67.70       63.73      2.68 o 
  12   1   4       32.94       43.02      3.27 o 
 -12   2   4       48.29       59.65      2.62 o 
 -11   2   4       21.48       20.97      1.84 o 
 -10   2   4        7.23       12.54      1.55 o 
  -9   2   4      415.41      396.75      5.00 o 
  -8   2   4        0.59        1.10      0.87 o 
  -7   2   4       46.71       44.72      1.83 o 
  -6   2   4      562.28      518.37      4.80 o 
  -5   2   4      115.51      145.57      2.13 o 
  -4   2   4      319.39      366.64      3.70 o 
  -3   2   4     1232.99     1253.18      9.23 o 
  -2   2   4        4.70        8.91      0.45 o 
  -1   2   4      412.38      367.53      2.85 o 
   0   2   4     6719.29     6730.39     48.50 o 
   1   2   4     6283.02     6241.18     50.87 o 
   2   2   4      988.97      925.44      7.18 o 
   3   2   4       51.83       63.69      1.11 o 
   4   2   4      356.10      405.68      4.15 o 
   5   2   4      155.98      174.12      3.10 o 
   6   2   4       24.70       31.84      1.35 o 
   7   2   4       74.21       67.14      1.77 o 
   8   2   4      333.56      320.26      5.35 o 
   9   2   4       44.35       41.51      2.19 o 
  10   2   4      257.17      256.55      4.93 o 
  11   2   4        0.34       -0.47      2.43 o 
 -12   3   4       13.42        7.05      1.99 o 
 -11   3   4        2.64        3.36      1.66 o 
 -10   3   4      373.01      372.55      5.61 o 
  -9   3   4      498.93      519.07      6.57 o 
  -8   3   4        1.02        2.53      1.06 o 
  -7   3   4       43.21       38.85      1.68 o 
  -6   3   4      634.30      605.53      6.45 o 
  -5   3   4     1277.20     1459.62     11.93 o 
  -4   3   4     1164.52     1214.06      9.31 o 
  -3   3   4        7.28       17.30      0.72 o 
  -2   3   4       36.81       26.20      1.07 o 
  -1   3   4      707.71      739.84      5.76 o 
   0   3   4     2282.88     2268.28     14.95 o 
   1   3   4     3286.94     3341.61     21.69 o 
   2   3   4     2174.48     2154.76     16.26 o 
   3   3   4      993.45      991.14      8.07 o 
   4   3   4      184.02      186.17      2.56 o 
   5   3   4      971.94      955.50      8.84 o 
   6   3   4     1311.57     1309.76     10.97 o 
   7   3   4      803.50      770.64      8.71 o 
   8   3   4      542.72      531.99      6.98 o 
   9   3   4      688.73      664.05      8.47 o 
  10   3   4       62.86       59.10      3.21 o 
  11   3   4       16.59       17.97      2.37 o 
 -11   4   4       14.96       22.23      2.18 o 
 -10   4   4       23.64       35.17      2.27 o 
  -9   4   4       21.30       14.68      1.63 o 
  -8   4   4        5.03        7.17      1.55 o 
  -7   4   4       22.33       19.03      1.45 o 
  -6   4   4      547.88      551.59      6.20 o 
  -5   4   4        1.19        3.79      0.88 o 
  -4   4   4       19.15       19.85      0.90 o 
  -3   4   4     1193.73     1297.74     10.61 o 
  -2   4   4      736.27      790.17      6.05 o 
  -1   4   4      261.00      209.95      2.39 o 
   0   4   4       71.73       64.52      1.43 o 
   1   4   4      299.97      287.52      3.52 o 
   2   4   4      182.31      174.52      2.01 o 
   3   4   4       18.23       14.51      0.88 o 
   4   4   4       40.65       26.14      1.13 o 
   5   4   4        3.84        2.09      1.08 o 
   6   4   4       57.22       54.95      2.11 o 
   7   4   4        1.88        0.69      1.15 o 
   8   4   4      114.57      109.27      3.52 o 
   9   4   4       30.63       33.97      2.29 o 
  10   4   4        1.26        1.07      1.61 o 
 -10   5   4       16.49       22.84      2.28 o 
  -9   5   4       68.12       67.92      3.09 o 
  -8   5   4      113.38      110.67      3.45 o 
  -7   5   4       92.90       80.42      2.86 o 
  -6   5   4      124.63      117.94      3.01 o 
  -5   5   4       29.03       28.43      1.51 o 
  -4   5   4      747.71      710.93      8.05 o 
  -3   5   4      455.77      450.75      5.66 o 
  -2   5   4      857.00      855.60      7.58 o 
  -1   5   4       18.88       34.54      1.28 o 
   0   5   4     2374.17     2362.67     17.05 o 
   1   5   4      433.20      425.42      4.01 o 
   2   5   4      714.47      728.38      7.07 o 
   3   5   4     1284.51     1279.15     10.54 o 
   4   5   4       29.19       42.38      1.62 o 
   5   5   4      614.83      607.56      7.37 o 
   6   5   4       85.84       85.58      2.69 o 
   7   5   4      147.45      156.75      3.65 o 
   8   5   4       21.70       22.69      1.99 o 
   9   5   4       20.68       23.15      2.59 o 
  10   5   4       35.04       31.55      2.57 o 
  -9   6   4      146.17      142.88      4.71 o 
  -8   6   4       29.56       29.69      2.52 o 
  -7   6   4      188.04      194.48      4.89 o 
  -6   6   4        5.67        9.98      1.79 o 
  -5   6   4       21.58       23.29      2.02 o 
  -4   6   4      378.32      366.22      5.30 o 
  -3   6   4       56.75       60.17      2.28 o 
  -2   6   4       29.96       24.24      1.44 o 
  -1   6   4       43.79       37.15      1.59 o 
   0   6   4        4.87       12.74      1.46 o 
   1   6   4      210.54      215.90      3.25 o 
   2   6   4       26.27       27.42      1.78 o 
   3   6   4      143.00      149.75      2.88 o 
   4   6   4       57.97       70.65      2.57 o 
   5   6   4      489.31      481.28      6.62 o 
   6   6   4      443.15      427.71      6.35 o 
   7   6   4       36.84       43.00      2.40 o 
   8   6   4       85.35       85.66      3.89 o 
   9   6   4        2.86        1.57      1.70 o 
  -8   7   4        2.47        2.54      2.56 o 
  -7   7   4       16.50       15.41      2.70 o 
  -6   7   4       39.14       35.53      3.81 o 
  -5   7   4      159.87      154.46      5.04 o 
  -4   7   4       83.49       88.02      3.96 o 
  -3   7   4       41.18       35.07      2.70 o 
  -2   7   4      226.62      223.35      4.78 o 
  -1   7   4       93.03       97.38      2.92 o 
   0   7   4      504.73      486.18      6.58 o 
   1   7   4      250.34      255.14      4.50 o 
   2   7   4       38.47       28.85      2.26 o 
   3   7   4       37.07       41.31      2.88 o 
   4   7   4      284.52      271.39      6.39 o 
   5   7   4      104.89      108.66      4.81 o 
   6   7   4      210.67      205.38      4.54 o 
   7   7   4      122.91      132.56      3.88 o 
  -6   8   4       22.16       24.90      5.29 o 
  -5   8   4       34.80       35.83      3.56 o 
  -4   8   4       31.28       31.63      5.84 o 
  -3   8   4        8.79        6.04      2.18 o 
  -2   8   4        2.28        1.84      1.56 o 
  -1   8   4      152.70      161.21      4.43 o 
   0   8   4       43.13       45.31      2.74 o 
   1   8   4       22.11       26.11      2.32 o 
   2   8   4       38.92       42.47      3.26 o 
   3   8   4       14.83       19.55      2.68 o 
   4   8   4       69.05       72.93      4.06 o 
   5   8   4        0.15       -0.98      2.13 o 
  -2   9   4        1.83       -1.32      5.88 o 
  -1   9   4      153.36      147.90      5.85 o 
   0   9   4       28.30       29.41      3.26 o 
   1   9   4       95.36      100.48      4.95 o 
 -11   0   5       25.21       32.02      3.53 o 
  -9   0   5      486.45      496.87      7.49 o 
  -7   0   5       55.41       50.77      2.10 o 
  -5   0   5     1874.09     2009.46     23.82 o 
  -3   0   5     2012.43     2086.94     26.71 o 
  -1   0   5     2121.38     1971.70     19.00 o 
   1   0   5     1236.36     1205.88     31.73 o 
   3   0   5      237.64      271.17      3.67 o 
   5   0   5    13474.50    14076.60    154.93 o 
   7   0   5       15.16       14.32      1.26 o 
   9   0   5       97.08      112.39      4.14 o 
  11   0   5       28.63       24.45      2.82 o 
 -12   1   5        7.47        9.13      1.80 o 
 -11   1   5      675.63      638.07      7.31 o 
 -10   1   5      189.39      181.61      3.04 o 
  -9   1   5       11.40       15.15      1.32 o 
  -8   1   5      549.47      563.65      5.60 o 
  -7   1   5      217.71      236.02      3.00 o 
  -6   1   5        5.25        5.93      0.70 o 
  -5   1   5     1018.96      961.16      7.58 o 
  -4   1   5      314.88      311.27      2.98 o 
  -3   1   5     1325.76     1299.29      8.89 o 
  -2   1   5        0.55        0.13      0.23 o 
  -1   1   5       53.94       34.96      0.53 o 
   0   1   5     5112.16     5210.25     55.14 o 
   1   1   5       42.27       23.79      0.50 o 
   2   1   5     1149.21     1186.23     10.61 o 
   3   1   5     1167.55     1145.68      8.81 o 
   4   1   5        1.53        4.33      0.59 o 
   5   1   5     3088.16     3004.63     26.80 o 
   6   1   5      278.27      267.61      3.33 o 
   7   1   5       48.70       49.97      1.63 o 
   8   1   5      690.76      726.00      8.44 o 
   9   1   5      374.82      359.27      6.77 o 
  10   1   5       31.49       24.59      2.81 o 
  11   1   5       32.71       30.60      2.31 o 
  12   1   5       78.50       83.93      4.19 o 
 -12   2   5        6.56        8.59      1.73 o 
 -11   2   5       24.21       18.33      1.80 o 
 -10   2   5        0.74       -0.65      1.16 o 
  -9   2   5      370.36      386.34      4.94 o 
  -8   2   5       48.94       47.84      1.78 o 
  -7   2   5        0.01        1.57      0.77 o 
  -6   2   5      171.71      179.75      2.45 o 
  -5   2   5      320.05      316.07      3.22 o 
  -4   2   5       19.62       21.35      0.85 o 
  -3   2   5      602.92      590.54      4.52 o 
  -2   2   5      198.03      202.20      1.89 o 
  -1   2   5      179.41      168.36      1.71 o 
   0   2   5        6.16        5.79      0.39 o 
   1   2   5     5922.59     5803.52     45.34 o 
   2   2   5      244.33      214.59      1.92 o 
   3   2   5      376.99      352.57      3.40 o 
   4   2   5       49.73       28.13      0.89 o 
   5   2   5      335.09      300.77      3.53 o 
   6   2   5        9.33       10.19      1.20 o 
   7   2   5      155.67      142.38      2.43 o 
   8   2   5      120.53      106.19      2.92 o 
   9   2   5      137.73      134.28      3.45 o 
  10   2   5      227.58      206.72      5.02 o 
  11   2   5       17.93       23.59      2.47 o 
 -12   3   5       21.98       19.23      2.25 o 
 -11   3   5      194.63      196.64      4.36 o 
 -10   3   5      219.00      192.89      4.10 o 
  -9   3   5      303.45      300.38      4.39 o 
  -8   3   5      471.05      454.73      5.30 o 
  -7   3   5        3.45        1.89      0.94 o 
  -6   3   5       24.78       23.52      1.49 o 
  -5   3   5     1148.59     1157.28      9.79 o 
  -4   3   5       44.42       43.42      1.35 o 
  -3   3   5     1137.77     1207.96      8.61 o 
  -2   3   5      553.90      629.99      5.49 o 
  -1   3   5      143.52      169.76      1.74 o 
   0   3   5     9941.57    10560.58     71.10 o 
   1   3   5     1669.18     1704.47     12.18 o 
   2   3   5       90.72       99.44      1.76 o 
   3   3   5        8.21        4.87      0.72 o 
   4   3   5       15.76       18.16      0.90 o 
   5   3   5      219.27      212.24      2.93 o 
   6   3   5        0.02        6.06      1.47 o 
   7   3   5      536.22      521.96      6.57 o 
   8   3   5        4.44       13.45      1.58 o 
   9   3   5        0.13       11.99      1.83 o 
  10   3   5       12.23       18.37      1.95 o 
  11   3   5       63.14       68.61      3.54 o 
 -11   4   5        1.67        2.30      1.80 o 
 -10   4   5      196.70      187.67      4.15 o 
  -9   4   5       10.69        7.07      1.48 o 
  -8   4   5       59.31       60.88      2.13 o 
  -7   4   5       70.27       71.17      2.27 o 
  -6   4   5      698.71      673.80      7.21 o 
  -5   4   5       26.33       22.75      1.26 o 
  -4   4   5       75.87       76.15      1.68 o 
  -3   4   5      617.32      649.34      5.94 o 
  -2   4   5       47.45       48.28      1.18 o 
  -1   4   5        1.13       10.76      1.10 o 
   0   4   5     2509.42     2415.11     18.20 o 
   1   4   5      500.97      405.05      3.86 o 
   2   4   5      355.96      351.09      3.60 o 
   3   4   5      758.15      706.31      6.31 o 
   4   4   5       42.58       49.13      1.39 o 
   5   4   5       38.17       40.70      1.55 o 
   6   4   5        0.15        0.22      0.93 o 
   7   4   5       54.67       45.33      2.06 o 
   8   4   5       21.69       29.28      2.02 o 
   9   4   5       13.97       14.01      1.78 o 
  10   4   5        0.85       -0.28      1.53 o 
 -10   5   5       78.87       78.85      3.48 o 
  -9   5   5       85.75       94.88      4.42 o 
  -8   5   5      114.32      113.84      3.82 o 
  -7   5   5      490.26      476.59      6.68 o 
  -6   5   5       66.08       67.48      2.25 o 
  -5   5   5      445.97      437.31      5.35 o 
  -4   5   5      184.02      200.89      3.52 o 
  -3   5   5        5.48        7.42      1.06 o 
  -2   5   5      224.75      236.65      3.28 o 
  -1   5   5      557.78      482.23      4.43 o 
   0   5   5      525.73      530.73      4.69 o 
   1   5   5       78.50       70.23      1.86 o 
   2   5   5       48.61       50.62      1.31 o 
   3   5   5        3.90       10.23      0.98 o 
   4   5   5      258.15      257.86      3.67 o 
   5   5   5        9.50       16.08      1.42 o 
   6   5   5       45.08       56.79      3.33 o 
   7   5   5        2.18        7.63      1.52 o 
   8   5   5        0.12       -0.80      1.37 o 
   9   5   5      117.62      113.60      3.61 o 
  10   5   5        3.33        3.61      1.94 o 
  -9   6   5       18.11       19.91      2.34 o 
  -8   6   5       17.54       20.05      2.60 o 
  -7   6   5       14.87       20.87      2.29 o 
  -6   6   5      230.23      211.49      4.89 o 
  -5   6   5        1.13        1.89      1.47 o 
  -4   6   5      293.25      296.83      5.42 o 
  -3   6   5       74.97       91.42      2.81 o 
  -2   6   5      184.40      175.46      3.43 o 
  -1   6   5        7.88        9.08      1.10 o 
   0   6   5      575.81      572.97      6.19 o 
   1   6   5       62.99       67.52      1.87 o 
   2   6   5      614.39      583.54      6.73 o 
   3   6   5      586.22      563.71      7.93 o 
   4   6   5      420.34      378.37      5.57 o 
   5   6   5       31.57       33.79      2.02 o 
   6   6   5      125.59      127.84      3.46 o 
   7   6   5       55.08       62.06      2.77 o 
   8   6   5        7.84        8.71      1.83 o 
   9   6   5       31.42       36.90      2.71 o 
  -8   7   5        4.27        1.15      2.53 o 
  -7   7   5        0.18       -0.98      2.08 o 
  -6   7   5       48.64       49.09      3.51 o 
  -5   7   5       39.03       34.55      2.98 o 
  -4   7   5       87.75      102.14      4.19 o 
  -3   7   5        9.51        7.65      2.81 o 
  -2   7   5       19.20       17.30      1.62 o 
  -1   7   5      280.77      261.24      4.62 o 
   0   7   5      170.12      176.04      3.93 o 
   1   7   5      100.25      103.01      2.98 o 
   2   7   5       49.72       53.36      2.68 o 
   3   7   5       14.14       14.96      2.43 o 
   4   7   5      196.84      214.59      4.80 o 
   5   7   5        7.58        5.51      1.64 o 
   6   7   5      237.07      236.22      4.87 o 
   7   7   5        0.66        1.08      1.62 o 
  -6   8   5        0.01        2.95      3.18 o 
  -5   8   5        1.47        1.47      3.95 o 
  -4   8   5       44.99       37.83      3.28 o 
  -3   8   5        0.04        2.63      2.00 o 
  -2   8   5       61.04       56.75      4.01 o 
  -1   8   5        1.78        3.24      2.07 o 
   0   8   5       22.97       26.36      2.29 o 
   1   8   5        9.16        8.09      2.08 o 
   2   8   5      266.28      274.41      6.64 o 
   3   8   5      362.25      344.12      7.61 o 
   4   8   5      196.62      196.61      5.78 o 
   5   8   5       91.01       75.59      4.17 o 
  -2   9   5       44.62       57.53      9.99 o 
  -1   9   5       27.94       41.98      3.83 o 
   0   9   5        7.80        6.86      2.42 o 
   1   9   5      221.63      218.92      6.59 o 
 -12   0   6       77.91       75.49      5.42 o 
 -10   0   6      178.27      185.64      4.60 o 
  -8   0   6     2590.98     2573.42     27.03 o 
  -6   0   6     2341.24     2290.30     23.60 o 
  -4   0   6        0.64        0.47      0.62 o 
  -2   0   6     7842.51     8417.79     65.39 o 
   0   0   6    10479.42    10203.49    136.84 o 
   2   0   6     8965.02     9008.18     98.69 o 
   4   0   6     1265.23     1253.75     14.61 o 
   6   0   6      944.53      931.72     10.41 o 
   8   0   6       29.78       24.82      2.80 o 
  10   0   6      441.15      389.15      9.83 o 
 -12   1   6        6.10        6.49      1.75 o 
 -11   1   6       24.44       33.31      1.98 o 
 -10   1   6       40.57       42.91      1.79 o 
  -9   1   6      370.84      353.39      4.32 o 
  -8   1   6       36.55       34.29      1.54 o 
  -7   1   6       21.01       27.88      1.20 o 
  -6   1   6     1239.64     1297.99      9.54 o 
  -5   1   6       43.16       36.78      1.07 o 
  -4   1   6     1418.88     1506.69     10.46 o 
  -3   1   6      377.67      408.40      3.59 o 
  -2   1   6      391.41      374.09      2.63 o 
  -1   1   6     2963.22     2989.01     22.46 o 
   0   1   6     3635.25     3698.11     29.46 o 
   1   1   6       32.17       30.76      3.92 o 
   2   1   6      664.40      716.15      7.99 o 
   3   1   6        2.59        3.65      0.36 o 
   4   1   6     1100.90     1248.21      9.79 o 
   5   1   6      817.76      915.23      9.14 o 
   6   1   6      109.53       91.66      2.12 o 
   7   1   6       65.03       74.76      2.23 o 
   8   1   6     1664.87     1601.13     18.49 o 
   9   1   6       20.02       21.21      1.80 o 
  10   1   6      326.30      320.13      5.56 o 
  11   1   6       10.65        6.55      1.83 o 
 -12   2   6       40.86       48.14      2.48 o 
 -11   2   6       16.07       19.70      1.78 o 
 -10   2   6       19.47       25.15      1.64 o 
  -9   2   6      800.79      762.03      7.73 o 
  -8   2   6      578.57      562.05      6.00 o 
  -7   2   6      389.47      376.76      4.35 o 
  -6   2   6      165.10      129.99      2.05 o 
  -5   2   6        0.49       -0.25      0.50 o 
  -4   2   6      509.82      584.76      4.68 o 
  -3   2   6      212.38      249.56      2.35 o 
  -2   2   6     3718.67     3714.64     25.45 o 
  -1   2   6      607.15      534.18      4.52 o 
   0   2   6     2997.87     2838.85     18.33 o 
   1   2   6     1384.43     1360.62     12.43 o 
   2   2   6       86.19       57.05      1.20 o 
   3   2   6        4.32        5.56      0.60 o 
   4   2   6     1323.36     1317.14     11.16 o 
   5   2   6       67.83       59.66      1.30 o 
   6   2   6       13.34       11.98      0.97 o 
   7   2   6      197.94      184.90      2.80 o 
   8   2   6      525.64      539.83      6.89 o 
   9   2   6        1.02        4.66      1.44 o 
  10   2   6      236.61      236.80      5.27 o 
  11   2   6        7.92       11.84      3.17 o 
 -12   3   6        9.19       12.15      2.31 o 
 -11   3   6        3.31        5.00      1.65 o 
 -10   3   6       46.22       47.05      2.36 o 
  -9   3   6        2.48        5.22      1.25 o 
  -8   3   6      177.00      194.10      4.08 o 
  -7   3   6       55.97       63.53      1.92 o 
  -6   3   6      547.32      545.88      5.56 o 
  -5   3   6        6.79        7.79      0.83 o 
  -4   3   6      103.14       76.52      1.37 o 
  -3   3   6       83.88       65.03      1.11 o 
  -2   3   6      149.58      156.30      1.77 o 
  -1   3   6     4772.58     5218.57     31.75 o 
   0   3   6      923.57      865.52      7.09 o 
   1   3   6      199.33      214.27      2.16 o 
   2   3   6      741.52      788.46      6.49 o 
   3   3   6      310.29      293.53      2.98 o 
   4   3   6      440.33      455.90      4.37 o 
   5   3   6      465.08      481.69      4.69 o 
   6   3   6     1240.19     1162.99     10.68 o 
   7   3   6      420.10      423.91      6.43 o 
   8   3   6      357.82      352.74      5.33 o 
   9   3   6      409.01      383.89      5.97 o 
  10   3   6       79.48       76.50      4.52 o 
  11   3   6       76.96       78.62      4.35 o 
 -11   4   6       68.10       73.40      4.25 o 
 -10   4   6        0.37       -1.50      1.42 o 
  -9   4   6       53.88       49.89      2.31 o 
  -8   4   6       95.69       97.23      2.99 o 
  -7   4   6       44.44       40.16      1.70 o 
  -6   4   6      147.92      149.51      3.21 o 
  -5   4   6       42.79       34.56      1.97 o 
  -4   4   6      523.37      478.99      4.87 o 
  -3   4   6       16.63       25.32      0.99 o 
  -2   4   6     1842.77     1854.10     12.73 o 
  -1   4   6       23.70       24.01      0.98 o 
   0   4   6       76.52      110.71      1.49 o 
   1   4   6      246.93      221.05      2.82 o 
   2   4   6       48.49       34.23      1.09 o 
   3   4   6      327.24      299.89      3.50 o 
   4   4   6      328.24      346.72      3.84 o 
   5   4   6      123.31      143.05      3.08 o 
   6   4   6      240.50      223.50      3.78 o 
   7   4   6      128.86      122.72      3.44 o 
   8   4   6      118.02       96.46      2.98 o 
   9   4   6        0.08       -1.43      2.36 o 
  10   4   6       21.94       24.33      2.45 o 
 -10   5   6        8.57        9.70      2.04 o 
  -9   5   6        3.64        2.26      1.60 o 
  -8   5   6       69.32       96.04      3.22 o 
  -7   5   6       22.32       17.48      1.58 o 
  -6   5   6       22.80       18.35      1.42 o 
  -5   5   6        0.14        2.13      0.91 o 
  -4   5   6      178.34      185.43      3.40 o 
  -3   5   6      501.36      544.48      7.58 o 
  -2   5   6       81.78       72.59      1.97 o 
  -1   5   6      366.56      379.97      4.04 o 
   0   5   6      246.23      254.64      3.00 o 
   1   5   6       27.59       18.24      1.10 o 
   2   5   6       20.41       17.46      1.51 o 
   3   5   6        7.43        7.35      0.92 o 
   4   5   6      332.11      325.65      4.58 o 
   5   5   6      310.94      320.05      4.78 o 
   6   5   6      756.61      757.87      8.85 o 
   7   5   6      794.06      811.11     11.34 o 
   8   5   6        5.69        3.46      1.50 o 
   9   5   6        6.77        6.43      1.72 o 
  -9   6   6      131.17      145.07      4.25 o 
  -8   6   6        3.35       11.73      1.80 o 
  -7   6   6      527.91      514.82      8.36 o 
  -6   6   6       40.93       44.87      3.65 o 
  -5   6   6      388.57      365.24      6.30 o 
  -4   6   6      184.06      176.36      4.10 o 
  -3   6   6      280.78      285.08      5.23 o 
  -2   6   6      265.84      247.11      4.12 o 
  -1   6   6      261.03      263.72      3.70 o 
   0   6   6      616.21      600.28      6.50 o 
   1   6   6      429.55      402.38      5.54 o 
   2   6   6      373.64      358.38      6.22 o 
   3   6   6      528.15      513.20      7.46 o 
   4   6   6       73.85       71.62      2.93 o 
   5   6   6        7.60       12.49      1.55 o 
   6   6   6        4.63        5.04      1.50 o 
   7   6   6        0.02        0.21      1.48 o 
   8   6   6       10.07       12.01      1.88 o 
  -8   7   6        0.15       -1.10      3.01 o 
  -7   7   6       17.13       16.57      2.59 o 
  -6   7   6       91.30       76.19      4.14 o 
  -5   7   6        7.61        3.80      2.08 o 
  -4   7   6        1.25        0.43      1.84 o 
  -3   7   6       10.35       15.90      3.29 o 
  -2   7   6       13.51       13.19      1.55 o 
  -1   7   6        1.02        0.23      1.22 o 
   0   7   6       92.56       95.38      2.88 o 
   1   7   6       36.41       43.85      2.22 o 
   2   7   6       30.37       24.40      2.05 o 
   3   7   6       20.94       18.75      1.99 o 
   4   7   6        9.01       12.76      1.94 o 
   5   7   6       12.78       17.64      1.83 o 
   6   7   6        0.12        7.41      2.26 o 
   7   7   6        9.01       14.43      1.97 o 
  -6   8   6       59.88       62.86      5.40 o 
  -5   8   6      120.03      109.29      4.94 o 
  -4   8   6       10.11       12.69      2.41 o 
  -3   8   6      214.06      216.18      6.07 o 
  -2   8   6      170.94      168.51      4.63 o 
  -1   8   6      469.97      452.20      7.58 o 
   0   8   6      102.15       86.41      5.26 o 
   1   8   6      316.59      312.31      6.13 o 
   2   8   6      168.07      156.36      5.14 o 
   3   8   6       69.50       71.62      4.17 o 
   4   8   6        1.29        1.24      2.10 o 
   5   8   6       11.12       20.53      2.79 o 
  -1   9   6      125.03      124.83      5.63 o 
   0   9   6       69.13       68.83      4.31 o 
 -11   0   7       18.10       21.04      2.38 o 
  -9   0   7     2678.38     2558.69     27.37 o 
  -7   0   7      370.42      327.71      5.23 o 
  -5   0   7      631.05      602.92      7.29 o 
  -3   0   7      699.32      827.54      7.25 o 
  -1   0   7       48.75       39.90      1.77 o 
   1   0   7      108.10      121.27      2.22 o 
   3   0   7       37.86       38.39      1.13 o 
   5   0   7      495.72      495.94      9.21 o 
   7   0   7       24.85       27.23      1.95 o 
   9   0   7        6.15        5.81      2.34 o 
  11   0   7        2.79        3.81      2.17 o 
 -12   1   7        2.61        2.27      1.63 o 
 -11   1   7      184.13      180.73      3.66 o 
 -10   1   7       53.21       51.59      2.24 o 
  -9   1   7        5.23        7.53      1.27 o 
  -8   1   7       96.65       96.20      2.14 o 
  -7   1   7     1728.62     1737.64     13.34 o 
  -6   1   7      287.21      320.92      3.26 o 
  -5   1   7      199.62      143.13      1.88 o 
  -4   1   7      734.01      804.96      5.67 o 
  -3   1   7      414.53      471.19      3.33 o 
  -2   1   7     1249.05     1263.41      8.85 o 
  -1   1   7       94.10       83.32      1.31 o 
   0   1   7      610.88      576.93     10.18 o 
   1   1   7     3171.85     2950.88     33.02 o 
   2   1   7        1.78        2.07      0.34 o 
   3   1   7     2076.14     2153.71     15.94 o 
   4   1   7      215.93      283.19      2.62 o 
   5   1   7      109.39      102.28      1.69 o 
   6   1   7      766.88      767.12      7.32 o 
   7   1   7     1076.66     1082.46     10.01 o 
   8   1   7      210.29      233.08      4.98 o 
   9   1   7       61.51       58.14      2.94 o 
  10   1   7      142.91      145.73      3.87 o 
  11   1   7        7.75        7.02      1.76 o 
 -12   2   7       52.90       58.39      3.54 o 
 -11   2   7       79.10       79.18      2.97 o 
 -10   2   7       18.34       20.86      1.97 o 
  -9   2   7      211.12      217.96      3.40 o 
  -8   2   7      153.72      161.10      2.89 o 
  -7   2   7      146.54      135.74      2.46 o 
  -6   2   7       16.87       15.92      0.93 o 
  -5   2   7        5.85        1.95      0.57 o 
  -4   2   7        7.03        6.33      0.54 o 
  -3   2   7        3.33        2.63      0.44 o 
  -2   2   7        3.13        3.77      0.38 o 
  -1   2   7     2770.25     3073.56     22.61 o 
   0   2   7      322.86      372.69      3.65 o 
   1   2   7      506.73      539.60      5.44 o 
   2   2   7      193.54      188.75      2.52 o 
   3   2   7      476.28      510.02      5.17 o 
   4   2   7       12.92       20.48      0.86 o 
   5   2   7       17.12       17.20      0.90 o 
   6   2   7       14.92       21.96      1.21 o 
   7   2   7      127.35      133.48      2.89 o 
   8   2   7        8.35       12.52      1.64 o 
   9   2   7       14.32       14.42      1.75 o 
  10   2   7        0.00       12.72      2.77 o 
  11   2   7      243.07      253.43      5.83 o 
 -12   3   7       38.35       29.68      2.70 o 
 -11   3   7       13.10       14.94      1.76 o 
 -10   3   7      229.69      204.24      4.35 o 
  -9   3   7      272.37      256.19      4.04 o 
  -8   3   7      762.66      660.45      6.91 o 
  -7   3   7      307.63      306.88      3.95 o 
  -6   3   7        1.18        2.17      0.79 o 
  -5   3   7      392.46      374.41      3.83 o 
  -4   3   7      816.39      841.33      6.42 o 
  -3   3   7      377.69      350.22      3.32 o 
  -2   3   7      205.64      266.50      2.38 o 
  -1   3   7     1781.69     1927.12     15.88 o 
   0   3   7     1894.42     2035.62     15.41 o 
   1   3   7     2765.53     2783.42     19.33 o 
   2   3   7     4651.20     4994.16     36.40 o 
   3   3   7      800.87      837.10      6.92 o 
   4   3   7     2126.50     2197.32     15.66 o 
   5   3   7     1161.81     1107.94      9.19 o 
   6   3   7      369.99      351.61      3.95 o 
   7   3   7      472.03      482.95      6.38 o 
   8   3   7        9.30       11.74      1.48 o 
   9   3   7       69.85       64.03      2.70 o 
  10   3   7        0.55       -2.56      1.71 o 
  11   3   7        9.75       10.79      2.29 o 
 -11   4   7       18.34       17.49      2.26 o 
 -10   4   7        2.41        1.11      1.58 o 
  -9   4   7       24.31       27.30      1.91 o 
  -8   4   7       62.08       63.76      2.21 o 
  -7   4   7       11.04        9.59      1.18 o 
  -6   4   7      100.60       90.93      2.11 o 
  -5   4   7       84.47      103.11      2.29 o 
  -4   4   7       70.43       71.32      1.63 o 
  -3   4   7      139.10      122.36      1.83 o 
  -2   4   7      134.88      144.37      1.66 o 
  -1   4   7      110.38      132.71      1.72 o 
   0   4   7      102.23       69.21      1.40 o 
   1   4   7     1607.68     1672.33     12.26 o 
   2   4   7      464.99      503.72      4.71 o 
   3   4   7        4.22        3.59      0.67 o 
   4   4   7       30.57       40.11      1.39 o 
   5   4   7      719.56      686.17      6.89 o 
   6   4   7       75.91       63.64      2.26 o 
   7   4   7        1.59        1.76      1.15 o 
   8   4   7        2.36        2.69      1.33 o 
   9   4   7        8.16        8.45      1.66 o 
  10   4   7       29.04       37.12      3.36 o 
 -10   5   7        4.01        1.78      2.21 o 
  -9   5   7        7.89       10.31      1.97 o 
  -8   5   7      730.44      721.70      9.20 o 
  -7   5   7       84.65       82.00      2.59 o 
  -6   5   7       22.26       20.93      1.35 o 
  -5   5   7       72.80       67.35      2.28 o 
  -4   5   7      484.90      450.28      5.79 o 
  -3   5   7      397.70      374.99      4.43 o 
  -2   5   7      566.42      549.56      4.95 o 
  -1   5   7      537.04      484.41      4.79 o 
   0   5   7       26.87       31.94      1.33 o 
   1   5   7       57.61       48.44      1.53 o 
   2   5   7      152.20      158.92      2.57 o 
   3   5   7      347.93      328.43      4.07 o 
   4   5   7      625.32      614.20      7.17 o 
   5   5   7      530.54      520.93      6.63 o 
   6   5   7      224.35      226.91      4.13 o 
   7   5   7       13.39       24.39      2.91 o 
   8   5   7       61.51       64.69      2.69 o 
   9   5   7        2.31        1.33      1.51 o 
  -9   6   7        2.25        5.24      1.83 o 
  -8   6   7      389.71      398.40      6.49 o 
  -7   6   7       52.58       53.55      2.66 o 
  -6   6   7       62.28       70.90      3.83 o 
  -5   6   7       91.60       92.91      4.48 o 
  -4   6   7        0.35        0.91      1.30 o 
  -3   6   7      513.04      482.21      7.29 o 
  -2   6   7       33.22       26.96      1.81 o 
  -1   6   7       30.47       25.65      1.34 o 
   0   6   7      113.24       89.98      2.54 o 
   1   6   7      129.52      112.77      2.79 o 
   2   6   7       93.97       98.33      2.92 o 
   3   6   7      166.41      176.83      3.89 o 
   4   6   7        9.48        6.01      2.30 o 
   5   6   7       59.10       56.18      2.38 o 
   6   6   7       35.09       39.83      2.20 o 
   7   6   7        0.67        0.49      1.45 o 
   8   6   7       11.85       11.60      1.86 o 
  -8   7   7        3.19        7.47      3.45 o 
  -7   7   7       55.12       43.78      3.57 o 
  -6   7   7        3.84        2.50      3.36 o 
  -5   7   7       34.58       21.93      2.70 o 
  -4   7   7       97.15       94.62      6.23 o 
  -3   7   7       29.69       30.47      2.27 o 
  -2   7   7       72.03       67.13      2.62 o 
  -1   7   7       23.35       17.76      1.65 o 
   0   7   7      120.70      125.23      4.24 o 
   1   7   7       23.34       29.61      1.91 o 
   2   7   7      142.37      141.97      4.64 o 
   3   7   7       77.78       69.71      3.03 o 
   4   7   7      340.32      330.36      6.08 o 
   5   7   7       75.28       74.88      3.49 o 
   6   7   7      122.20      120.43      5.16 o 
   7   7   7       25.92       25.35      2.22 o 
  -5   8   7        0.06        1.19      2.17 o 
  -4   8   7       15.91       21.14      3.23 o 
  -3   8   7       28.12       26.61      2.88 o 
  -2   8   7        0.66        4.78      1.76 o 
  -1   8   7        0.16        4.16      1.72 o 
   0   8   7       54.85       64.11      3.52 o 
   1   8   7       26.93       31.47      2.42 o 
   2   8   7        8.22       10.51      2.97 o 
   3   8   7       81.66       90.02      4.22 o 
   4   8   7       31.50       34.06      3.07 o 
   5   8   7       65.45       50.32      3.45 o 
 -12   0   8       46.89       65.93      4.96 o 
 -10   0   8        8.33       12.12      1.85 o 
  -8   0   8      138.74      136.84      3.60 o 
  -6   0   8     1223.37     1214.40     12.08 o 
  -4   0   8    10834.80    12311.45    180.88 o 
  -2   0   8       69.05       51.90      1.01 o 
   0   0   8     5754.44     5915.85     64.84 o 
   2   0   8       75.64       96.49      1.63 o 
   4   0   8       21.99       37.04      2.81 o 
   6   0   8      127.10      125.58      3.09 o 
   8   0   8      633.23      600.71     11.63 o 
  10   0   8      922.94      887.50     16.90 o 
 -12   1   8       50.36       59.24      2.85 o 
 -11   1   8       23.78       29.45      1.81 o 
 -10   1   8       57.56       61.71      2.12 o 
  -9   1   8      650.94      602.55      6.57 o 
  -8   1   8       14.13       12.52      1.16 o 
  -7   1   8       11.88       23.20      1.41 o 
  -6   1   8      629.41      615.19      5.22 o 
  -5   1   8      274.55      320.87      3.11 o 
  -4   1   8     1065.20     1037.57      6.77 o 
  -3   1   8        1.50        1.04      0.31 o 
  -2   1   8       78.06      109.28      1.01 o 
  -1   1   8      316.40      300.90      3.74 o 
   0   1   8        7.84        4.20      1.10 o 
   1   1   8      599.99      604.61      7.54 o 
   2   1   8     1085.19     1047.03     10.51 o 
   3   1   8       17.30       12.74      0.68 o 
   4   1   8      479.53      497.12      4.08 o 
   5   1   8       14.78        9.48      0.63 o 
   6   1   8      135.02      140.84      2.39 o 
   7   1   8       94.41       91.68      2.27 o 
   8   1   8       52.09       52.89      2.48 o 
   9   1   8       50.94       56.33      3.17 o 
  10   1   8       20.98       17.93      2.22 o 
  11   1   8       17.05       19.22      2.07 o 
 -12   2   8       27.70       37.36      2.62 o 
 -11   2   8        6.73        7.41      1.50 o 
 -10   2   8        4.72        5.72      1.28 o 
  -9   2   8       35.87       36.58      1.70 o 
  -8   2   8      295.48      302.04      4.03 o 
  -7   2   8       39.39       31.79      1.42 o 
  -6   2   8        0.06        4.66      0.81 o 
  -5   2   8       22.73       22.75      0.96 o 
  -4   2   8      835.39      905.98      6.74 o 
  -3   2   8       68.82       72.91      1.10 o 
  -2   2   8      414.31      505.36      4.02 o 
  -1   2   8       89.52       66.39      1.11 o 
   0   2   8        2.70       10.94      0.62 o 
   1   2   8      936.60     1219.50     11.23 o 
   2   2   8      751.31      710.51      6.25 o 
   3   2   8       80.51      113.21      1.86 o 
   4   2   8      948.01      832.49      6.87 o 
   5   2   8      650.91      712.03      6.67 o 
   6   2   8        0.38       -0.08      1.55 o 
   7   2   8       85.53       80.44      2.09 o 
   8   2   8      367.13      353.65      5.23 o 
   9   2   8      213.15      219.39      4.72 o 
  10   2   8      638.13      613.54      9.84 o 
  11   2   8       33.08       45.35      3.17 o 
 -11   3   8        7.55        9.10      1.70 o 
 -10   3   8       61.15       69.34      2.68 o 
  -9   3   8      419.01      416.68      5.26 o 
  -8   3   8      172.14      167.29      3.12 o 
  -7   3   8       64.26       59.24      1.91 o 
  -6   3   8      102.88      101.02      2.08 o 
  -5   3   8       74.83       58.46      1.55 o 
  -4   3   8      523.18      507.49      4.05 o 
  -3   3   8      264.25      329.94      2.98 o 
  -2   3   8      131.82      141.43      1.49 o 
  -1   3   8      153.74      189.01      2.20 o 
   0   3   8     1474.90     1688.65     12.95 o 
   1   3   8     1684.59     1809.54     12.83 o 
   2   3   8     1606.95     1772.28     13.41 o 
   3   3   8      504.55      497.23      4.44 o 
   4   3   8      330.18      347.30      3.28 o 
   5   3   8       28.43       36.56      1.57 o 
   6   3   8      124.08      118.12      2.11 o 
   7   3   8       30.52       31.29      1.99 o 
   8   3   8       96.75      105.06      2.94 o 
   9   3   8        0.24       -0.42      1.51 o 
  10   3   8        0.23        3.34      1.80 o 
 -11   4   8       19.64       25.83      2.48 o 
 -10   4   8        0.05       -0.28      1.64 o 
  -9   4   8        0.39       -2.01      1.34 o 
  -8   4   8      254.84      253.98      3.92 o 
  -7   4   8       12.53       18.55      1.33 o 
  -6   4   8        4.73        3.79      0.88 o 
  -5   4   8      142.79      143.27      2.41 o 
  -4   4   8       20.78        9.92      0.91 o 
  -3   4   8      207.32      239.99      2.53 o 
  -2   4   8      916.02      917.31      6.81 o 
  -1   4   8      443.69      443.23      4.69 o 
   0   4   8      110.01      108.29      2.18 o 
   1   4   8      247.92      314.63      3.09 o 
   2   4   8      260.25      245.29      2.77 o 
   3   4   8      119.28      109.07      1.73 o 
   4   4   8       17.95        8.70      0.84 o 
   5   4   8      231.65      230.78      3.43 o 
   6   4   8        5.30        4.91      1.13 o 
   7   4   8       57.30       52.75      2.16 o 
   8   4   8      124.88      132.03      3.31 o 
   9   4   8      146.28      146.27      4.05 o 
  10   4   8       11.49       14.49      2.13 o 
 -10   5   8       72.03       84.70      3.96 o 
  -9   5   8        7.72       11.16      2.25 o 
  -8   5   8      384.56      403.05      6.26 o 
  -7   5   8        0.51        1.17      1.26 o 
  -6   5   8      292.11      278.20      4.20 o 
  -5   5   8       91.62       92.64      2.36 o 
  -4   5   8       49.29       41.32      2.13 o 
  -3   5   8       33.26       40.11      1.24 o 
  -2   5   8      198.75      215.58      2.55 o 
  -1   5   8      197.33      186.73      2.92 o 
   0   5   8      252.14      265.99      3.50 o 
   1   5   8       60.88       47.51      2.07 o 
   2   5   8      185.33      203.61      2.98 o 
   3   5   8      123.96      129.73      2.40 o 
   4   5   8       16.41       16.79      1.64 o 
   5   5   8      139.83      140.90      3.02 o 
   6   5   8      351.23      330.59      5.03 o 
   7   5   8      163.58      155.02      3.84 o 
   8   5   8        0.71        0.94      1.37 o 
   9   5   8       15.06       10.52      1.98 o 
  -9   6   8       19.35       20.74      2.54 o 
  -8   6   8       44.78       46.43      2.68 o 
  -7   6   8       96.36      113.33      3.97 o 
  -6   6   8       16.06       14.24      1.92 o 
  -5   6   8      295.58      284.67      4.76 o 
  -4   6   8        4.61        5.03      1.17 o 
  -3   6   8      487.31      441.44      5.89 o 
  -2   6   8       42.96       42.23      1.39 o 
  -1   6   8      652.32      631.24      5.92 o 
   0   6   8      178.32      172.92      3.38 o 
   1   6   8        0.07       -0.89      1.03 o 
   2   6   8      310.94      295.91      5.60 o 
   3   6   8      156.86      151.40      3.16 o 
   4   6   8       65.04       76.17      2.54 o 
   5   6   8      368.89      368.02      5.43 o 
   6   6   8       17.28       27.91      2.40 o 
   7   6   8      159.43      161.08      3.83 o 
   8   6   8       24.58       26.88      2.10 o 
  -7   7   8       45.31       40.28      3.54 o 
  -6   7   8       17.91       18.52      2.75 o 
  -5   7   8       73.65       72.93      3.96 o 
  -4   7   8       39.64       40.47      2.99 o 
  -3   7   8      325.49      337.71      6.20 o 
  -2   7   8      128.95      109.74      3.12 o 
  -1   7   8       21.87       18.41      1.67 o 
   0   7   8      115.01      109.57      3.07 o 
   1   7   8        6.49        5.48      1.37 o 
   2   7   8       26.95       24.97      2.14 o 
   3   7   8       45.24       45.08      2.83 o 
   4   7   8       19.04       16.79      2.02 o 
   5   7   8       18.75       18.60      1.88 o 
   6   7   8       93.36      108.70      3.46 o 
  -5   8   8       27.33       22.90      2.99 o 
  -4   8   8        5.98        5.48      3.14 o 
  -3   8   8      265.92      252.95     11.11 o 
  -2   8   8       74.65       71.84      3.78 o 
  -1   8   8      216.22      197.70      4.94 o 
   0   8   8        2.91        5.20      1.78 o 
   1   8   8      210.96      215.98      5.07 o 
   2   8   8       88.40       90.73      3.77 o 
   3   8   8      225.81      248.01      5.58 o 
   4   8   8       25.30       29.23      2.66 o 
 -11   0   9       52.70       56.77      3.16 o 
  -9   0   9     1894.95     1744.50     19.68 o 
  -7   0   9      543.08      533.74      7.34 o 
  -5   0   9     5809.84     6414.06     62.14 o 
  -3   0   9     5791.20     6132.27     48.09 o 
  -1   0   9     1659.61     1730.35     19.60 o 
   1   0   9      743.17      720.26     12.14 o 
   3   0   9     1793.60     1863.52     21.18 o 
   5   0   9      136.75      144.50      3.01 o 
   7   0   9      120.90      111.31      3.24 o 
   9   0   9      188.25      174.67      6.66 o 
  11   0   9       30.94       38.82      4.90 o 
 -12   1   9       12.06        8.66      1.82 o 
 -11   1   9       66.67       63.97      2.32 o 
 -10   1   9       86.13       80.52      2.33 o 
  -9   1   9       83.28       75.96      2.38 o 
  -8   1   9      192.35      187.74      3.46 o 
  -7   1   9      148.46      140.36      2.35 o 
  -6   1   9       21.90       31.79      1.09 o 
  -5   1   9       84.82       89.63      1.44 o 
  -4   1   9     2069.86     2087.19     12.77 o 
  -3   1   9     2445.18     2586.99     16.99 o 
  -2   1   9      717.82      750.28      6.63 o 
  -1   1   9     1485.76     1677.59     11.71 o 
   0   1   9      146.06      172.88      2.27 o 
   1   1   9       14.17       39.28      1.19 o 
   2   1   9       25.66       20.12      1.96 o 
   3   1   9     3742.06     3817.01     32.94 o 
   4   1   9       10.11       15.24      0.61 o 
   5   1   9       18.87       23.49      0.98 o 
   6   1   9      205.24      205.26      2.92 o 
   7   1   9       40.68       46.61      2.19 o 
   8   1   9       17.66       21.92      3.41 o 
   9   1   9        1.72        0.96      1.90 o 
  10   1   9        0.45       -2.26      1.53 o 
  11   1   9       35.59       43.38      2.66 o 
 -12   2   9      139.44      145.04      4.32 o 
 -11   2   9       63.48       66.25      2.66 o 
 -10   2   9        0.00        0.66      1.13 o 
  -9   2   9      585.73      574.82      6.06 o 
  -8   2   9       62.21       58.09      1.88 o 
  -7   2   9      247.49      235.97      3.33 o 
  -6   2   9      284.30      298.56      3.60 o 
  -5   2   9      368.60      356.28      3.61 o 
  -4   2   9        1.25        6.70      0.58 o 
  -3   2   9     2021.00     1922.58     12.94 o 
  -2   2   9      971.06     1033.52      7.83 o 
  -1   2   9      832.75      950.92      6.61 o 
   0   2   9     1995.15     2061.47     16.76 o 
   1   2   9      923.95      957.16     11.87 o 
   2   2   9      298.72      335.04      4.50 o 
   3   2   9     2719.89     2576.40     22.83 o 
   4   2   9      497.54      496.71      4.42 o 
   5   2   9      327.02      339.93      3.97 o 
   6   2   9        0.18        1.58      0.77 o 
   7   2   9       11.43       17.99      1.73 o 
   8   2   9       78.75       82.11      2.56 o 
   9   2   9      171.08      162.06      6.22 o 
  10   2   9        1.99        9.24      1.82 o 
  11   2   9       10.06       19.41      2.34 o 
 -11   3   9       70.61       63.75      3.04 o 
 -10   3   9        4.44        8.62      1.75 o 
  -9   3   9       70.15       92.00      2.67 o 
  -8   3   9      119.87      114.61      3.10 o 
  -7   3   9       41.43       40.92      1.65 o 
  -6   3   9        7.55       10.75      0.97 o 
  -5   3   9      184.65      173.35      2.35 o 
  -4   3   9      912.35      974.88      7.30 o 
  -3   3   9       46.56       35.47      0.86 o 
  -2   3   9       52.29       55.55      1.33 o 
  -1   3   9      462.39      477.96      4.35 o 
   0   3   9      267.31      357.67      3.35 o 
   1   3   9       16.37       14.57      0.77 o 
   2   3   9      139.12      138.06      2.06 o 
   3   3   9      832.82      829.75      6.31 o 
   4   3   9      485.33      515.92      4.37 o 
   5   3   9      909.33      883.42      7.53 o 
   6   3   9     1325.01     1282.45     10.62 o 
   7   3   9       15.69       19.63      1.69 o 
   8   3   9      101.85      108.70      2.91 o 
   9   3   9       72.67       80.86      5.10 o 
  10   3   9        4.89        4.50      1.80 o 
 -11   4   9       80.71       79.27      3.89 o 
 -10   4   9       96.26       95.32      3.58 o 
  -9   4   9        0.75        0.11      1.44 o 
  -8   4   9       83.36       72.44      2.53 o 
  -7   4   9       80.90       75.39      2.25 o 
  -6   4   9      567.70      530.75      5.65 o 
  -5   4   9      134.35      136.71      2.33 o 
  -4   4   9      112.12      109.02      1.82 o 
  -3   4   9      130.71      138.13      1.81 o 
  -2   4   9      168.14      155.10      1.82 o 
  -1   4   9       33.18       20.76      0.94 o 
   0   4   9        4.85        3.21      0.67 o 
   1   4   9      152.61      185.46      2.17 o 
   2   4   9      566.94      584.72      5.24 o 
   3   4   9       29.00       39.29      1.10 o 
   4   4   9       69.11       79.22      1.99 o 
   5   4   9      176.03      179.39      2.55 o 
   6   4   9      654.52      647.11      7.50 o 
   7   4   9      231.44      223.53      3.92 o 
   8   4   9       73.47       80.01      2.80 o 
   9   4   9        0.39        4.13      1.62 o 
  10   4   9        0.17        0.89      1.67 o 
 -10   5   9       21.06       21.03      2.48 o 
  -9   5   9       61.86       59.50      2.86 o 
  -8   5   9      241.10      239.94      4.84 o 
  -7   5   9       21.47       20.12      1.66 o 
  -6   5   9        3.55        8.49      1.32 o 
  -5   5   9       19.41       18.63      1.47 o 
  -4   5   9      438.22      402.65      4.89 o 
  -3   5   9      298.52      280.53      3.37 o 
  -2   5   9      370.58      386.09      4.09 o 
  -1   5   9       51.17       43.08      1.50 o 
   0   5   9       13.45       20.12      1.10 o 
   1   5   9       14.32       11.31      0.95 o 
   2   5   9      323.33      342.51      4.10 o 
   3   5   9       69.19       61.35      1.69 o 
   4   5   9      142.77      144.08      3.60 o 
   5   5   9      403.15      399.79      5.34 o 
   6   5   9        1.55        2.96      1.39 o 
   7   5   9      103.82      116.62      3.12 o 
   8   5   9      207.30      214.02      4.51 o 
   9   5   9        4.49        5.07      1.87 o 
  -9   6   9        8.12       15.31      2.55 o 
  -8   6   9      378.64      359.95      9.69 o 
  -7   6   9      206.93      189.37      5.86 o 
  -6   6   9      714.03      688.61      8.68 o 
  -5   6   9        2.35        1.41      1.20 o 
  -4   6   9      220.93      208.86      3.88 o 
  -3   6   9      200.35      219.10      3.80 o 
  -2   6   9      277.29      269.62      3.69 o 
  -1   6   9        0.52        1.18      1.08 o 
   0   6   9       74.56       73.35      2.39 o 
   1   6   9      248.72      219.00      3.79 o 
   2   6   9       91.93       95.67      2.89 o 
   3   6   9       82.83       79.30      2.44 o 
   4   6   9       47.54       52.61      2.18 o 
   5   6   9       27.00       23.76      1.71 o 
   6   6   9      392.35      387.93      5.89 o 
   7   6   9        0.01        2.32      1.45 o 
   8   6   9       61.61       56.78      3.04 o 
  -7   7   9       11.95       11.25      3.44 o 
  -6   7   9        9.84        6.06      2.36 o 
  -5   7   9       53.88       58.65      3.75 o 
  -4   7   9       34.82       31.61      2.98 o 
  -3   7   9       24.35       23.81      2.17 o 
  -2   7   9        3.75        1.63      1.63 o 
  -1   7   9       77.52       68.93      2.69 o 
   0   7   9      174.36      182.78      3.86 o 
   1   7   9       18.20       19.37      1.98 o 
   2   7   9      115.88      119.70      3.59 o 
   3   7   9       15.67       15.18      1.94 o 
   4   7   9        7.96       13.90      2.66 o 
   5   7   9      111.89      110.54      3.34 o 
   6   7   9       14.57       23.96      2.09 o 
  -5   8   9        0.39       -1.81      2.03 o 
  -4   8   9       87.10      104.33      4.77 o 
  -3   8   9       23.39       35.68      3.12 o 
  -2   8   9      177.33      176.98      4.75 o 
  -1   8   9        1.53        5.86      1.92 o 
   0   8   9      335.65      337.05      6.35 o 
   1   8   9       31.72       27.65      2.15 o 
   2   8   9      194.18      212.02      5.08 o 
   3   8   9        3.24        8.14      2.00 o 
   4   8   9       34.33       36.14      2.75 o 
 -12   0  10       20.27       22.28      2.92 o 
 -10   0  10        4.01        3.88      2.08 o 
  -8   0  10     1502.87     1487.45     16.88 o 
  -6   0  10      443.11      461.80      5.59 o 
  -4   0  10     1317.23     1521.53     14.15 o 
  -2   0  10        5.60        4.88      0.73 o 
   0   0  10      495.72      554.66      6.71 o 
   2   0  10        0.97        0.00      0.65 o 
   4   0  10      240.54      273.37      6.17 o 
   6   0  10      448.92      427.10      8.17 o 
   8   0  10       25.05       26.20      3.33 o 
  10   0  10       94.36       98.94      5.40 o 
 -12   1  10        7.75        4.28      1.72 o 
 -11   1  10       12.67       13.55      1.53 o 
 -10   1  10       76.56       60.46      2.17 o 
  -9   1  10      480.62      444.91      5.38 o 
  -8   1  10      149.82      151.03      2.91 o 
  -7   1  10       52.40       55.25      1.73 o 
  -6   1  10      696.35      707.91      6.16 o 
  -5   1  10      308.16      373.05      3.46 o 
  -4   1  10        3.69       -0.30      0.46 o 
  -3   1  10       41.96       54.25      0.89 o 
  -2   1  10        9.22        2.54      0.38 o 
  -1   1  10     1505.06     1686.32     12.71 o 
   0   1  10      184.65      183.37      4.14 o 
   1   1  10        2.52       -0.39      0.51 o 
   2   1  10      130.11       96.74      7.11 o 
   3   1  10      513.90      542.15      5.34 o 
   4   1  10        5.39       24.26      0.84 o 
   5   1  10       26.63       27.63      1.01 o 
   6   1  10       97.65       96.70      1.96 o 
   7   1  10      165.59      154.20      3.09 o 
   8   1  10       13.87       12.12      2.21 o 
   9   1  10       60.80       52.41      3.09 o 
  10   1  10       84.76       96.90      4.86 o 
  11   1  10        4.52        5.25      2.88 o 
 -12   2  10        0.21       -0.34      1.61 o 
 -11   2  10      183.82      189.07      4.56 o 
 -10   2  10       69.25       68.41      2.30 o 
  -9   2  10      148.73      141.19      3.19 o 
  -8   2  10      152.98      152.75      2.98 o 
  -7   2  10        4.71        8.18      0.95 o 
  -6   2  10      422.48      445.53      4.75 o 
  -5   2  10       69.15       61.81      1.40 o 
  -4   2  10       18.86       10.99      0.71 o 
  -3   2  10       13.98       14.71      0.51 o 
  -2   2  10      107.59       67.26      1.31 o 
  -1   2  10       19.26       29.19      1.04 o 
   0   2  10       12.59       18.03      0.73 o 
   1   2  10      415.89      426.32      5.33 o 
   2   2  10      387.47      276.44      4.18 o 
   3   2  10       45.12       50.67      1.16 o 
   4   2  10       49.89       58.33      1.06 o 
   5   2  10     1150.45     1178.10      9.58 o 
   6   2  10     1019.19     1014.19      9.29 o 
   7   2  10       50.21       60.32      3.62 o 
   8   2  10      173.55      168.38      3.73 o 
   9   2  10       35.51       39.13      2.33 o 
  10   2  10        3.79        1.63      1.65 o 
 -11   3  10       11.05       13.95      1.96 o 
 -10   3  10      132.70      137.63      3.26 o 
  -9   3  10      715.33      728.49      7.72 o 
  -8   3  10        4.95        3.56      1.16 o 
  -7   3  10        7.84       10.57      1.16 o 
  -6   3  10      877.68      876.43      8.03 o 
  -5   3  10       69.04       60.41      1.75 o 
  -4   3  10     1054.56     1037.12      7.97 o 
  -3   3  10      346.87      352.49      3.15 o 
  -2   3  10        1.00        4.19      0.64 o 
  -1   3  10       13.10       17.53      0.74 o 
   0   3  10     3090.73     3134.80     23.23 o 
   1   3  10      313.93      324.56      4.30 o 
   2   3  10     1072.77     1178.71     12.58 o 
   3   3  10       37.25       20.96      0.98 o 
   4   3  10      209.66      218.05      2.35 o 
   5   3  10      643.43      614.56      5.53 o 
   6   3  10      757.95      754.60      7.05 o 
   7   3  10       79.84       79.10      2.38 o 
   8   3  10       16.06       18.31      1.74 o 
   9   3  10        4.93        6.53      1.65 o 
  10   3  10        4.07        5.69      1.82 o 
 -11   4  10       40.92       50.29      3.00 o 
 -10   4  10       56.76       46.47      2.74 o 
  -9   4  10        0.27       -1.14      1.32 o 
  -8   4  10      149.14      135.16      3.20 o 
  -7   4  10       23.99       17.74      1.59 o 
  -6   4  10      279.38      276.19      3.71 o 
  -5   4  10       32.28       28.50      1.62 o 
  -4   4  10       16.37       15.90      0.95 o 
  -3   4  10      366.93      371.21      3.80 o 
  -2   4  10       15.40       15.18      0.97 o 
  -1   4  10      552.43      584.88      5.43 o 
   0   4  10        0.01        0.69      0.55 o 
   1   4  10       99.23      105.80      1.63 o 
   2   4  10      469.24      477.00      4.45 o 
   3   4  10        2.54       -0.57      0.48 o 
   4   4  10       94.48       96.15      1.68 o 
   5   4  10        4.19        2.22      0.74 o 
   6   4  10       57.19       58.26      2.10 o 
   7   4  10       40.80       38.02      1.96 o 
   8   4  10       88.54       88.05      5.71 o 
   9   4  10      105.71      122.01      3.80 o 
 -10   5  10       31.94       24.42      2.72 o 
  -9   5  10       51.74       55.94      2.89 o 
  -8   5  10      171.80      165.19      4.57 o 
  -7   5  10        3.71        4.88      1.37 o 
  -6   5  10      524.16      504.66      6.74 o 
  -5   5  10      218.38      227.01      3.97 o 
  -4   5  10      377.24      379.37      5.21 o 
  -3   5  10      120.22      114.73      2.06 o 
  -2   5  10      251.04      249.93      3.55 o 
  -1   5  10        4.81        3.53      0.82 o 
   0   5  10      652.31      636.27      6.51 o 
   1   5  10      122.57      129.69      2.31 o 
   2   5  10       95.60      106.87      2.29 o 
   3   5  10        5.95        9.08      0.98 o 
   4   5  10      100.07      102.66      2.41 o 
   5   5  10       22.30       20.33      1.46 o 
   6   5  10      175.35      191.00      3.62 o 
   7   5  10       66.45       63.34      2.50 o 
   8   5  10       90.89      104.48      3.98 o 
   9   5  10       90.82       94.83      6.12 o 
  -9   6  10       27.22       39.40      3.17 o 
  -8   6  10        5.61        8.56      2.59 o 
  -7   6  10      169.12      159.69      5.39 o 
  -6   6  10       11.24       23.03      2.83 o 
  -5   6  10        4.11        4.42      1.98 o 
  -4   6  10       60.39       58.05      4.47 o 
  -3   6  10       63.76       48.44      3.25 o 
  -2   6  10      126.71      120.96      2.99 o 
  -1   6  10      123.68       90.25      2.59 o 
   0   6  10        4.37        4.34      1.17 o 
   1   6  10        0.69       -0.27      0.95 o 
   2   6  10       68.03       78.24      2.75 o 
   3   6  10       73.20       59.71      2.21 o 
   4   6  10        7.41        4.53      1.23 o 
   5   6  10       19.51       13.70      1.64 o 
   6   6  10        2.30        5.45      1.52 o 
   7   6  10        1.15        1.09      2.58 o 
  -7   7  10       23.62       20.20      2.86 o 
  -6   7  10       25.49       23.23      2.88 o 
  -5   7  10       60.71       71.83      4.02 o 
  -4   7  10        0.38       -2.71      1.81 o 
  -3   7  10       30.53       39.80      2.66 o 
  -2   7  10       24.64       22.93      1.84 o 
  -1   7  10      185.92      188.18      3.92 o 
   0   7  10      184.47      189.38      3.92 o 
   1   7  10      449.94      462.16      6.48 o 
   2   7  10       44.59       51.87      2.61 o 
   3   7  10       45.14       39.24      2.32 o 
   4   7  10      110.69      102.23      4.41 o 
   5   7  10       23.73       25.08      1.95 o 
   6   7  10        3.10        4.51      1.63 o 
  -5   8  10        0.63        1.26      2.17 o 
  -4   8  10        1.84        3.11      2.17 o 
  -3   8  10       35.79       49.36      7.57 o 
  -2   8  10        0.06        1.67      1.93 o 
  -1   8  10       83.03       95.65      3.75 o 
   0   8  10       14.07       17.95      2.00 o 
   1   8  10        0.95       -2.07      1.65 o 
   2   8  10        0.07        4.71      1.81 o 
   3   8  10      132.38      138.78      4.33 o 
 -11   0  11      188.06      196.28      5.12 o 
  -9   0  11       30.13       30.99      2.33 o 
  -7   0  11      206.85      209.11      4.05 o 
  -5   0  11     3779.37     4169.21     41.08 o 
  -3   0  11    12492.75    14578.60    123.94 o 
  -1   0  11    11740.60    12358.83    135.41 o 
   1   0  11      895.03      933.70     13.30 o 
   3   0  11       23.54       22.07      1.04 o 
   5   0  11     2584.14     2606.06     30.08 o 
   7   0  11      106.04      105.77      5.88 o 
   9   0  11      117.30      122.35      5.12 o 
  11   0  11       26.04       31.93      4.13 o 
 -12   1  11        5.73        2.16      1.63 o 
 -11   1  11       87.10       80.90      2.56 o 
 -10   1  11        0.50        2.31      1.13 o 
  -9   1  11      335.81      300.70      4.32 o 
  -8   1  11       34.80       32.84      1.60 o 
  -7   1  11      309.52      291.67      3.75 o 
  -6   1  11       65.49       51.94      1.33 o 
  -5   1  11      120.60      112.78      1.70 o 
  -4   1  11      801.24      860.26      6.44 o 
  -3   1  11      579.00      651.96      4.92 o 
  -2   1  11      337.15      322.51      3.07 o 
  -1   1  11     1050.88      995.57      7.77 o 
   0   1  11      143.07      143.85      4.30 o 
   1   1  11      226.66      236.17      3.39 o 
   2   1  11       57.04       57.12      2.11 o 
   3   1  11       36.24       37.28      0.89 o 
   4   1  11        0.90        1.28      0.37 o 
   5   1  11      472.01      464.45      4.68 o 
   6   1  11       37.00       29.65      1.26 o 
   7   1  11        6.43        4.94      1.42 o 
   8   1  11       31.55       30.30      2.92 o 
   9   1  11       13.95       15.35      2.26 o 
  10   1  11        0.79        1.30      2.00 o 
 -12   2  11       13.41       18.66      2.08 o 
 -11   2  11        0.83        2.21      1.52 o 
 -10   2  11       16.68       19.59      2.05 o 
  -9   2  11      198.27      180.26      3.12 o 
  -8   2  11       76.64       83.17      2.31 o 
  -7   2  11      205.30      217.34      3.01 o 
  -6   2  11      205.99      215.41      2.83 o 
  -5   2  11     1099.99     1135.69      8.94 o 
  -4   2  11      269.87      300.24      2.84 o 
  -3   2  11     1143.91     1116.66      8.41 o 
  -2   2  11     3332.92     3493.75     24.23 o 
  -1   2  11     1907.61     1847.90     12.30 o 
   0   2  11       26.60       30.16      1.31 o 
   1   2  11     1117.32     1257.47     13.32 o 
   2   2  11        4.45        8.36      0.92 o 
   3   2  11      425.43      398.86      6.18 o 
   4   2  11        7.01        2.91      0.49 o 
   5   2  11     1032.26     1033.19      8.51 o 
   6   2  11      301.03      279.85      3.47 o 
   7   2  11      308.21      289.22      5.46 o 
   8   2  11       90.18       90.50      3.49 o 
   9   2  11       21.75       27.47      2.05 o 
  10   2  11      103.25      113.50      3.81 o 
 -11   3  11       24.14       24.16      2.18 o 
 -10   3  11      148.78      158.31      3.51 o 
  -9   3  11      323.99      314.44      4.65 o 
  -8   3  11      329.47      317.54      4.34 o 
  -7   3  11      233.19      212.50      3.31 o 
  -6   3  11       24.11       25.97      1.30 o 
  -5   3  11       62.68       67.72      1.67 o 
  -4   3  11       16.22       23.98      0.98 o 
  -3   3  11       72.76       67.07      1.95 o 
  -2   3  11       21.90       12.86      0.82 o 
  -1   3  11      109.11      107.44      1.59 o 
   0   3  11      322.03      288.80      2.57 o 
   1   3  11      583.06      600.36      7.18 o 
   2   3  11       26.62       10.39      1.62 o 
   3   3  11        1.53        3.26      0.64 o 
   4   3  11      200.74      214.28      2.36 o 
   5   3  11       49.84       47.74      2.03 o 
   6   3  11       54.79       65.05      1.71 o 
   7   3  11       17.34       15.79      1.40 o 
   8   3  11       23.16       22.29      1.80 o 
   9   3  11      106.19      119.42      5.62 o 
  10   3  11        0.04        1.81      1.70 o 
 -11   4  11      102.51      117.06      4.05 o 
 -10   4  11        0.02        0.43      1.59 o 
  -9   4  11        3.66        4.84      1.51 o 
  -8   4  11        0.20        2.07      1.33 o 
  -7   4  11       62.59       60.30      2.32 o 
  -6   4  11     1146.48     1131.70     10.99 o 
  -5   4  11      283.96      285.77      3.83 o 
  -4   4  11       54.43       57.79      1.45 o 
  -3   4  11       44.12       51.92      2.10 o 
  -2   4  11      616.32      610.12      6.32 o 
  -1   4  11       14.39        5.68      0.70 o 
   0   4  11      857.35      877.08      7.47 o 
   1   4  11      197.69      185.56      2.22 o 
   2   4  11       78.43       70.55      1.30 o 
   3   4  11       77.98       72.13      1.37 o 
   4   4  11       75.37       78.25      1.47 o 
   5   4  11       90.77       81.52      2.38 o 
   6   4  11       26.76       29.40      1.57 o 
   7   4  11       18.52       18.74      1.64 o 
   8   4  11      110.87      109.89      3.24 o 
   9   4  11       87.46       99.38      3.49 o 
 -10   5  11      117.52      111.53      4.55 o 
  -9   5  11      130.07      122.51      4.39 o 
  -8   5  11        2.49        2.33      1.44 o 
  -7   5  11      253.79      257.96      4.70 o 
  -6   5  11       12.88       15.74      1.58 o 
  -5   5  11        3.53        1.70      1.06 o 
  -4   5  11        0.65        0.83      0.71 o 
  -3   5  11       47.81       48.78      3.05 o 
  -2   5  11       36.62       34.16      1.50 o 
  -1   5  11      170.87      171.80      2.82 o 
   0   5  11       51.54       59.18      1.87 o 
   1   5  11       48.68       64.12      1.82 o 
   2   5  11       68.12       70.87      2.13 o 
   3   5  11       32.38       36.36      1.41 o 
   4   5  11       93.98       94.24      2.26 o 
   5   5  11        4.24        3.16      1.14 o 
   6   5  11        9.32       12.38      1.35 o 
   7   5  11        5.04        3.50      1.34 o 
   8   5  11       80.75       78.89      3.19 o 
  -9   6  11        1.95        5.27      2.81 o 
  -8   6  11       20.64       19.96      2.99 o 
  -7   6  11        2.84       11.95      2.52 o 
  -6   6  11      656.79      657.51      9.77 o 
  -5   6  11       23.51       24.18      2.29 o 
  -4   6  11      626.15      607.06      8.79 o 
  -3   6  11       52.40       43.93      2.48 o 
  -2   6  11      575.24      504.66      6.62 o 
  -1   6  11        0.80        1.11      1.16 o 
   0   6  11      209.74      191.59      3.59 o 
   1   6  11      148.87      145.80      3.40 o 
   2   6  11       79.61       85.48      2.81 o 
   3   6  11       72.32       77.24      2.37 o 
   4   6  11      117.89      126.40      2.99 o 
   5   6  11       10.70       11.52      1.46 o 
   6   6  11      131.15      142.89      3.43 o 
   7   6  11        5.08        4.78      1.60 o 
  -7   7  11       16.30       18.32      4.04 o 
  -6   7  11        0.02        0.72      2.08 o 
  -5   7  11        0.03       -1.26      2.70 o 
  -4   7  11       34.10       36.72      2.68 o 
  -3   7  11        0.25       -0.33      1.53 o 
  -2   7  11       74.41       70.26      2.72 o 
  -1   7  11      218.08      199.07      4.12 o 
   0   7  11       33.94       32.78      2.05 o 
   1   7  11        0.00        4.44      1.52 o 
   2   7  11        8.13        4.53      1.58 o 
   3   7  11        1.00        0.94      1.44 o 
   4   7  11        6.46        2.80      1.52 o 
   5   7  11       13.95       21.22      1.88 o 
   6   7  11        0.20        1.81      1.44 o 
  -4   8  11      169.56      166.34      5.69 o 
  -3   8  11        4.47        0.15      2.13 o 
  -2   8  11      182.68      190.33      5.77 o 
  -1   8  11        1.24        3.75      1.68 o 
   0   8  11      116.85      115.69      3.54 o 
   1   8  11        0.07       -1.58      1.58 o 
   2   8  11      228.97      258.93      5.62 o 
   3   8  11       37.80       49.33      2.98 o 
 -12   0  12       96.61      104.22      4.93 o 
 -10   0  12      783.41      787.61     11.08 o 
  -8   0  12     2339.67     2195.76     23.64 o 
  -6   0  12      101.91       72.67      2.02 o 
  -4   0  12     2291.02     2485.44     22.32 o 
   0   0  12      128.50      139.67      2.24 o 
   2   0  12        0.60        3.28      0.57 o 
   4   0  12       34.55       35.91      1.51 o 
   6   0  12       94.02       89.05      3.18 o 
   8   0  12      200.56      180.02      5.67 o 
  10   0  12        1.64       11.36      2.77 o 
 -12   1  12        4.77        5.06      1.86 o 
 -11   1  12        2.60        1.17      1.34 o 
 -10   1  12       18.64       13.42      1.41 o 
  -9   1  12       45.79       50.01      2.05 o 
  -8   1  12     1177.41     1159.38     10.44 o 
  -7   1  12      174.71      159.96      2.71 o 
  -6   1  12       33.17       34.35      1.40 o 
  -5   1  12      374.42      344.67      3.51 o 
  -4   1  12     1302.69     1439.79      9.59 o 
  -3   1  12      173.61      206.48      2.56 o 
  -2   1  12      106.40       55.68      1.01 o 
  -1   1  12        5.64        7.64      0.70 o 
   0   1  12       48.13       43.40      2.47 o 
   1   1  12       17.78       27.23      1.06 o 
   2   1  12      687.53      674.30      8.74 o 
   3   1  12      443.61      475.68      4.82 o 
   4   1  12       91.39       62.20      1.10 o 
   5   1  12       49.49       48.86      1.31 o 
   6   1  12       13.73       13.49      1.37 o 
   7   1  12        2.48        2.03      1.28 o 
   8   1  12      197.81      195.96      4.74 o 
   9   1  12        6.31        6.20      1.89 o 
  10   1  12       42.05       40.94      2.73 o 
 -11   2  12       95.69       96.44      3.22 o 
 -10   2  12        9.54       12.21      1.58 o 
  -9   2  12        3.42        6.73      1.19 o 
  -8   2  12      985.74      927.51      8.28 o 
  -7   2  12     1058.00     1050.10      8.85 o 
  -6   2  12      750.42      694.19      6.18 o 
  -5   2  12      437.49      437.39      4.06 o 
  -4   2  12     1402.91     1466.36      9.27 o 
  -3   2  12      669.67      660.79      5.48 o 
  -2   2  12      542.16      491.31      3.93 o 
  -1   2  12      119.32      105.89      1.32 o 
   0   2  12       42.19       22.21      1.53 o 
   1   2  12      969.74     1086.59     11.75 o 
   2   2  12      134.87      164.07      2.94 o 
   3   2  12       47.80       50.18      1.71 o 
   4   2  12      241.90      266.49      2.59 o 
   5   2  12       22.66       30.71      1.02 o 
   6   2  12       64.77       68.40      1.72 o 
   7   2  12       33.33       26.39      1.97 o 
   8   2  12        3.40        6.50      1.70 o 
   9   2  12       52.63       51.51      2.53 o 
  10   2  12        1.56        3.99      1.65 o 
 -11   3  12       14.61       11.65      1.84 o 
 -10   3  12      129.22      125.08      3.18 o 
  -9   3  12      224.56      232.61      3.96 o 
  -8   3  12       43.57       40.29      1.98 o 
  -7   3  12       22.08       21.94      1.38 o 
  -6   3  12       18.40       14.93      1.11 o 
  -5   3  12      285.56      307.68      3.50 o 
  -4   3  12        0.51        3.85      0.59 o 
  -3   3  12      410.32      368.41      4.33 o 
  -2   3  12      327.45      276.07      3.39 o 
  -1   3  12      169.03      194.54      2.24 o 
   0   3  12      835.50      818.12      8.25 o 
   1   3  12      303.72      324.84      5.65 o 
   2   3  12        4.88        0.25      1.09 o 
   3   3  12       17.29       25.77      1.84 o 
   4   3  12      724.34      692.88      5.85 o 
   5   3  12      448.04      430.31      4.22 o 
   6   3  12      557.67      561.11      5.81 o 
   7   3  12      268.27      262.25      4.41 o 
   8   3  12       38.08       41.67      2.14 o 
   9   3  12        7.72       10.47      1.72 o 
  10   3  12       38.33       43.14      2.72 o 
 -10   4  12       59.39       62.35      3.45 o 
  -9   4  12      133.02      121.50      3.29 o 
  -8   4  12       10.77        9.12      1.85 o 
  -7   4  12      919.20      903.68      9.38 o 
  -6   4  12       40.91       44.55      2.71 o 
  -5   4  12       54.44       63.75      2.48 o 
  -4   4  12      647.10      600.31      5.67 o 
  -3   4  12      414.75      416.15      5.33 o 
  -2   4  12       68.08       75.29      2.20 o 
  -1   4  12       29.17       33.85      1.16 o 
   0   4  12      207.21      209.72      2.56 o 
   1   4  12       42.19       61.13      1.76 o 
   2   4  12       31.63       24.94      0.79 o 
   3   4  12       21.87       25.41      0.84 o 
   4   4  12       19.28       19.02      0.86 o 
   5   4  12        0.17       -0.93      0.62 o 
   6   4  12       37.49       35.14      1.66 o 
   7   4  12       43.24       37.28      1.96 o 
   8   4  12      103.65      110.83      3.39 o 
   9   4  12        0.46        1.78      1.43 o 
 -10   5  12        1.07        1.59      2.61 o 
  -9   5  12       43.12       47.19      3.15 o 
  -8   5  12       11.63       13.59      1.96 o 
  -7   5  12       46.81       36.66      2.83 o 
  -6   5  12        0.05        0.31      1.25 o 
  -5   5  12       29.81       24.08      2.25 o 
  -4   5  12       50.02       38.53      1.79 o 
  -3   5  12      263.93      252.07      4.76 o 
  -2   5  12      490.35      472.80      6.91 o 
  -1   5  12        6.20        4.06      0.93 o 
   0   5  12      144.42      135.10      2.38 o 
   1   5  12      222.32      222.57      3.31 o 
   2   5  12       49.05       41.58      1.42 o 
   3   5  12        4.18        3.60      0.74 o 
   4   5  12      380.30      389.88      4.46 o 
   5   5  12        0.84        1.07      1.32 o 
   6   5  12      206.47      200.71      3.68 o 
   7   5  12        0.71        1.93      1.26 o 
   8   5  12       44.89       49.84      2.64 o 
  -8   6  12       20.48       26.49      3.26 o 
  -7   6  12      406.69      394.21     10.87 o 
  -6   6  12       38.89       44.98      2.90 o 
  -5   6  12      235.59      226.87      5.22 o 
  -4   6  12       15.75       21.20      2.09 o 
  -3   6  12      434.16      414.85      6.87 o 
  -2   6  12       13.22       19.65      1.62 o 
  -1   6  12       27.74       36.57      1.88 o 
   0   6  12      108.12      103.84      2.69 o 
   1   6  12        7.54        3.00      1.17 o 
   2   6  12      247.51      237.29      4.42 o 
   3   6  12       13.14       26.19      1.62 o 
   4   6  12        0.01       -0.07      1.10 o 
   5   6  12        3.17        5.09      1.29 o 
   6   6  12        4.83        7.71      1.49 o 
   7   6  12       59.41       54.89      2.65 o 
  -7   7  12       35.84       38.48      3.60 o 
  -6   7  12       27.25       27.92      3.07 o 
  -5   7  12        3.54        0.36      2.76 o 
  -4   7  12        0.00       -0.55      2.15 o 
  -3   7  12       51.53       49.68      2.86 o 
  -2   7  12        8.37       11.97      1.93 o 
  -1   7  12       27.17       41.57      2.18 o 
   0   7  12        2.51       -0.33      1.25 o 
   1   7  12      309.63      313.45      5.72 o 
   2   7  12       15.93       19.35      2.66 o 
   3   7  12      123.64      117.43      3.64 o 
   4   7  12      137.49      143.22      3.97 o 
   5   7  12       78.03       87.92      3.01 o 
  -4   8  12        0.06        3.22      2.33 o 
  -3   8  12       38.77       47.12      3.60 o 
  -2   8  12       11.46       21.91      2.84 o 
  -1   8  12      191.59      188.98      4.37 o 
   0   8  12        3.53        1.71      1.83 o 
   1   8  12      114.77      128.10      4.09 o 
   2   8  12       59.36       67.31      3.26 o 
 -11   0  13        0.35        2.22      2.37 o 
  -9   0  13      450.02      385.42      6.58 o 
  -7   0  13        8.97       12.25      1.49 o 
  -5   0  13        0.25        0.09      0.72 o 
  -3   0  13      172.55      168.31      2.43 o 
  -1   0  13     2267.40     2436.80     27.74 o 
   1   0  13      880.38      906.85     14.67 o 
   3   0  13       49.56       44.69      2.59 o 
   5   0  13      952.74      944.52     11.99 o 
   7   0  13       11.84        9.40      2.74 o 
   9   0  13       39.42       42.49      3.60 o 
 -12   1  13        3.99        4.19      1.83 o 
 -11   1  13        8.23        9.14      1.56 o 
 -10   1  13       31.69       30.68      1.90 o 
  -9   1  13       98.99       86.86      2.47 o 
  -8   1  13       65.64       67.68      2.20 o 
  -7   1  13       13.85       18.15      1.24 o 
  -6   1  13      105.31      107.91      1.83 o 
  -5   1  13       18.01       27.27      1.60 o 
  -4   1  13     1164.92     1236.18     10.15 o 
  -3   1  13      693.22      790.25      8.84 o 
  -2   1  13       76.25      107.25      1.36 o 
  -1   1  13     6331.72     6630.47     56.80 o 
   0   1  13      328.32      346.03      8.51 o 
   1   1  13      598.66      515.73      6.50 o 
   2   1  13       57.59       62.02      2.71 o 
   3   1  13      244.89      264.37      4.30 o 
   4   1  13       38.01       38.07      0.86 o 
   5   1  13       42.03       43.29      1.24 o 
   6   1  13      235.15      214.75      3.59 o 
   7   1  13       36.97       33.76      2.10 o 
   8   1  13        5.87        8.65      1.78 o 
   9   1  13       25.22       33.12      4.11 o 
  10   1  13       27.77       24.85      2.34 o 
 -11   2  13       35.91       41.31      2.39 o 
 -10   2  13        0.40       -0.27      1.33 o 
  -9   2  13      507.58      489.38      6.35 o 
  -8   2  13        3.18        6.61      1.80 o 
  -7   2  13        6.37       11.84      1.22 o 
  -6   2  13       57.89       65.90      1.68 o 
  -5   2  13       93.20      120.57      1.65 o 
  -4   2  13      107.45      113.03      1.50 o 
  -3   2  13      350.16      342.63      3.62 o 
  -2   2  13      288.73      311.75      2.98 o 
  -1   2  13       84.09       62.40      1.22 o 
   0   2  13      524.89      527.04      6.46 o 
   1   2  13      696.32      741.40      8.57 o 
   2   2  13      242.39      268.92      4.06 o 
   3   2  13      150.76      158.83      3.03 o 
   4   2  13        7.29        8.86      1.27 o 
   5   2  13      224.06      219.86      2.70 o 
   6   2  13      486.63      496.58      5.60 o 
   7   2  13      140.92      133.52      3.71 o 
   8   2  13        2.49        2.53      1.59 o 
   9   2  13       42.05       50.30      3.57 o 
  10   2  13        0.00        0.91      1.64 o 
 -11   3  13        0.98        3.87      1.74 o 
 -10   3  13      178.66      163.38      3.55 o 
  -9   3  13      340.42      359.05      4.98 o 
  -8   3  13       64.94       79.82      2.49 o 
  -7   3  13       38.36       43.82      1.93 o 
  -6   3  13      223.27      215.42      3.16 o 
  -5   3  13      102.42       89.32      1.68 o 
  -4   3  13     2070.09     2144.28     16.87 o 
  -3   3  13     1229.46     1202.83     11.42 o 
  -2   3  13      167.90      179.13      2.58 o 
  -1   3  13     1506.47     1486.20     10.83 o 
   0   3  13     1986.19     1955.72     17.91 o 
   1   3  13      585.09      555.17      8.36 o 
   2   3  13       88.98       97.71      3.18 o 
   3   3  13      374.33      369.09      7.03 o 
   4   3  13       11.49       13.92      0.77 o 
   5   3  13      419.41      417.59      5.50 o 
   6   3  13      202.92      186.97      4.32 o 
   7   3  13       68.04       77.01      2.50 o 
   8   3  13        2.96        4.17      1.34 o 
   9   3  13        7.29        5.78      1.53 o 
 -10   4  13        0.43        1.92      1.94 o 
  -9   4  13        3.46        0.81      1.60 o 
  -8   4  13      339.73      318.52      4.96 o 
  -7   4  13      573.10      574.10      7.39 o 
  -6   4  13       67.96       81.54      3.53 o 
  -5   4  13      101.62      109.88      2.26 o 
  -4   4  13       29.94       34.52      1.56 o 
  -3   4  13        3.12        3.99      1.00 o 
  -2   4  13       41.60       34.50      2.15 o 
  -1   4  13        3.15        6.95      0.74 o 
   0   4  13      767.56      748.35      6.58 o 
   1   4  13        6.34        7.93      0.68 o 
   2   4  13       30.20       32.93      1.01 o 
   3   4  13       13.44       14.07      1.17 o 
   4   4  13      220.90      198.96      2.29 o 
   5   4  13       52.77       45.19      1.30 o 
   6   4  13       25.91       26.73      1.33 o 
   7   4  13        0.10       -0.16      1.05 o 
   8   4  13       26.47       34.08      2.43 o 
   9   4  13        5.38        1.68      1.61 o 
  -9   5  13      191.43      189.34      5.26 o 
  -8   5  13       77.83       89.54      3.93 o 
  -7   5  13      193.55      207.11      5.09 o 
  -6   5  13        2.79       -0.08      1.62 o 
  -5   5  13       96.45       99.46      3.55 o 
  -4   5  13       84.32       71.05      2.96 o 
  -3   5  13      647.71      603.52      8.34 o 
  -2   5  13      130.05      130.17      3.41 o 
  -1   5  13      193.27      212.30      3.20 o 
   0   5  13      441.32      428.28      4.79 o 
   1   5  13       35.86       22.19      2.02 o 
   2   5  13      131.66      126.22      2.10 o 
   3   5  13       79.56       80.27      1.81 o 
   4   5  13      148.04      141.26      2.29 o 
   5   5  13      164.87      176.45      3.10 o 
   6   5  13        0.63        2.28      1.15 o 
   7   5  13       22.43       29.13      1.91 o 
   8   5  13       48.13       54.60      2.66 o 
  -8   6  13       64.24       60.41      4.09 o 
  -7   6  13       22.05       28.94      3.21 o 
  -6   6  13       32.14       32.54      2.54 o 
  -5   6  13        8.75       11.76      3.28 o 
  -4   6  13      272.42      247.48      5.22 o 
  -3   6  13        9.91       20.73      2.09 o 
  -2   6  13      254.58      209.31      4.61 o 
  -1   6  13        9.30       11.27      1.95 o 
   0   6  13      108.76       84.77      2.54 o 
   1   6  13        8.62        0.35      1.35 o 
   2   6  13        4.71       11.65      1.42 o 
   3   6  13        6.49        8.66      1.26 o 
   4   6  13       53.74       51.19      2.01 o 
   5   6  13        6.56        8.62      1.29 o 
   6   6  13        3.74        4.85      1.41 o 
   7   6  13        3.14        9.94      1.72 o 
  -6   7  13       56.65       50.42      3.67 o 
  -5   7  13       56.17       50.84      3.28 o 
  -4   7  13      146.65      157.69      4.60 o 
  -3   7  13       76.89       83.39      3.52 o 
  -2   7  13       33.33       50.72      2.89 o 
  -1   7  13       29.38       32.26      2.06 o 
   0   7  13      176.42      176.56      3.77 o 
   1   7  13        1.78        3.90      1.52 o 
   2   7  13      244.77      212.42      4.63 o 
   3   7  13        0.40       -0.11      1.81 o 
   4   7  13       36.02       39.71      2.79 o 
   5   7  13        2.95        7.46      1.60 o 
  -3   8  13        5.79        7.13      2.29 o 
  -2   8  13      133.43      140.25      5.16 o 
  -1   8  13        5.90        9.26      2.17 o 
   0   8  13        0.36       -1.97      1.31 o 
   1   8  13       21.22       28.49      2.45 o 
   2   8  13        3.46        5.64      1.81 o 
 -12   0  14       40.28       42.34      3.57 o 
 -10   0  14      540.57      553.78     10.14 o 
  -8   0  14     2076.11     2047.05     22.27 o 
  -6   0  14     2172.07     2178.83     20.35 o 
  -4   0  14     1864.26     1936.68     19.97 o 
  -2   0  14       14.81       14.16      0.87 o 
   0   0  14     1808.98     1890.28     18.66 o 
   2   0  14      531.78      469.15      7.07 o 
   4   0  14        1.56        0.26      0.68 o 
   6   0  14      487.16      472.35      9.00 o 
   8   0  14      206.18      221.52      6.35 o 
  10   0  14       36.16       26.61      3.53 o 
 -11   1  14       16.89       17.56      1.90 o 
 -10   1  14       37.34       35.41      1.95 o 
  -9   1  14      296.42      289.34      4.61 o 
  -8   1  14        0.13       -1.52      1.01 o 
  -7   1  14       47.42       60.80      1.97 o 
  -6   1  14      273.93      287.57      3.18 o 
  -5   1  14       55.47       60.88      1.20 o 
  -4   1  14       40.21       29.97      1.00 o 
  -3   1  14       13.61        8.97      0.60 o 
  -2   1  14       96.79      103.95      1.36 o 
  -1   1  14        4.77        6.66      0.83 o 
   0   1  14      288.09      295.71      3.91 o 
   1   1  14       26.08       28.90      1.18 o 
   2   1  14       56.61       55.57      1.81 o 
   3   1  14       16.05       18.90      1.69 o 
   4   1  14      123.45      130.05      1.81 o 
   5   1  14        5.00        7.40      0.81 o 
   6   1  14       85.73       89.66      2.25 o 
   7   1  14       82.01       84.03      7.15 o 
   8   1  14       24.44       33.29      2.39 o 
   9   1  14        6.20        3.44      1.78 o 
  10   1  14        6.78        9.60      1.98 o 
 -11   2  14       20.78       25.61      3.23 o 
 -10   2  14        2.30        3.75      1.40 o 
  -9   2  14       10.51        9.20      1.90 o 
  -8   2  14      291.80      267.39      4.24 o 
  -7   2  14     1209.59     1195.63     10.60 o 
  -6   2  14      635.49      588.58      6.41 o 
  -5   2  14      194.26      179.74      2.23 o 
  -4   2  14     1031.95     1091.72     10.88 o 
  -3   2  14       66.29       76.16      1.53 o 
  -2   2  14      323.15      331.01      3.16 o 
  -1   2  14        0.39        0.54      0.44 o 
   0   2  14       94.04       67.31      1.90 o 
   1   2  14       64.76       70.51      3.28 o 
   2   2  14      784.29      733.46      8.66 o 
   3   2  14      258.17      256.84      5.77 o 
   4   2  14      112.74      129.96      3.31 o 
   5   2  14      732.53      699.81      6.45 o 
   6   2  14       29.26       34.26      1.54 o 
   7   2  14       47.37       46.38      2.92 o 
   8   2  14      152.70      151.58      6.82 o 
   9   2  14       49.47       53.45      3.21 o 
 -11   3  14       35.23       31.56      4.70 o 
 -10   3  14       30.37       37.23      2.17 o 
  -9   3  14       90.37       97.42      2.79 o 
  -8   3  14      326.30      305.01      4.39 o 
  -7   3  14      528.11      515.54      5.76 o 
  -6   3  14      650.38      633.67      7.58 o 
  -5   3  14     1242.00     1137.73     10.39 o 
  -4   3  14      633.60      610.52      7.13 o 
  -3   3  14      231.07      233.67      3.28 o 
  -2   3  14       13.41       17.62      0.91 o 
  -1   3  14        0.04        4.28      0.50 o 
   0   3  14      343.25      328.03      5.80 o 
   1   3  14       55.39       64.64      2.56 o 
   2   3  14       19.78       24.90      1.88 o 
   3   3  14       97.96      120.17      3.45 o 
   4   3  14      118.77      114.59      4.02 o 
   5   3  14       82.96       90.65      2.64 o 
   6   3  14        0.06        3.68      0.96 o 
   7   3  14        9.04       11.37      1.35 o 
   8   3  14       75.47       75.22      2.64 o 
   9   3  14        0.29        2.14      1.40 o 
 -10   4  14       41.79       37.30      3.01 o 
  -9   4  14        1.93        3.25      1.67 o 
  -8   4  14      411.50      413.14      6.50 o 
  -7   4  14      154.52      160.38      3.75 o 
  -6   4  14        3.25        4.01      1.25 o 
  -5   4  14      754.56      705.84      7.17 o 
  -4   4  14      156.58      160.22      3.82 o 
  -3   4  14      812.65      817.33      8.90 o 
  -2   4  14       87.43       88.07      3.87 o 
  -1   4  14      169.14      155.90      2.38 o 
   0   4  14      223.83      234.01      2.73 o 
   1   4  14       31.87       44.12      1.08 o 
   2   4  14      353.55      341.35      4.98 o 
   3   4  14      107.93      117.53      2.78 o 
   4   4  14        1.42        1.14      1.33 o 
   5   4  14      111.54      105.31      4.39 o 
   6   4  14        9.88        9.13      0.92 o 
   7   4  14        0.90        2.76      1.21 o 
   8   4  14       69.14       75.51      2.67 o 
  -9   5  14        0.95        2.74      2.28 o 
  -8   5  14       46.03       48.84      4.39 o 
  -7   5  14        0.01       -1.16      1.65 o 
  -6   5  14       53.21       47.66      2.85 o 
  -5   5  14      623.02      598.87      7.33 o 
  -4   5  14       89.82       97.90      3.39 o 
  -3   5  14        7.67       12.12      1.69 o 
  -2   5  14        1.68        1.09      1.29 o 
  -1   5  14       37.75       39.20      1.72 o 
   0   5  14        0.45        1.65      0.77 o 
   1   5  14      120.74      104.84      2.17 o 
   2   5  14       13.82        7.19      0.87 o 
   3   5  14       71.76       69.82      1.48 o 
   4   5  14        2.04        2.92      0.70 o 
   5   5  14        4.85        8.84      1.00 o 
   6   5  14        4.92        5.21      1.08 o 
   7   5  14        4.85        5.01      1.27 o 
  -8   6  14        4.50        4.87      2.41 o 
  -7   6  14       82.56       85.85      3.80 o 
  -6   6  14        2.44        4.27      1.90 o 
  -5   6  14      189.24      187.99      4.77 o 
  -4   6  14        0.47       -0.62      1.93 o 
  -3   6  14      786.50      738.74     10.09 o 
  -2   6  14       71.82       78.10      3.12 o 
  -1   6  14      360.43      332.67      5.07 o 
   0   6  14      135.52      136.96      3.05 o 
   1   6  14        0.31        2.06      1.21 o 
   2   6  14      524.52      516.22      8.93 o 
   3   6  14      128.33      147.80      2.90 o 
   4   6  14       52.37       53.82      2.02 o 
   5   6  14       65.52       72.91      2.46 o 
   6   6  14       43.63       47.64      2.24 o 
  -6   7  14       16.99       22.57      3.03 o 
  -5   7  14      123.19      114.10      4.08 o 
  -4   7  14        4.11        9.96      2.09 o 
  -3   7  14      139.37      158.70      4.58 o 
  -2   7  14       78.77       81.87      3.49 o 
  -1   7  14        0.03       -0.70      1.85 o 
   0   7  14        0.92        2.34      1.30 o 
   1   7  14        5.11        1.61      1.57 o 
   2   7  14        1.67        0.92      2.66 o 
   3   7  14        1.04        1.18      1.49 o 
   4   7  14        1.17        1.75      1.48 o 
  -2   8  14        2.11        3.40      2.07 o 
  -1   8  14      100.36      112.88      4.03 o 
   0   8  14        6.48        3.47      1.57 o 
   1   8  14       56.97       64.79      3.27 o 
 -11   0  15       96.44      113.63      5.17 o 
  -9   0  15      331.35      295.77      6.67 o 
  -7   0  15      212.22      207.46      4.18 o 
  -5   0  15       93.26       89.54      2.83 o 
  -3   0  15      100.48       77.77      1.96 o 
  -1   0  15       64.98       78.47      1.88 o 
   1   0  15     1103.32     1234.75     20.42 o 
   3   0  15       11.23       16.26      1.11 o 
   5   0  15       16.19       14.62      2.15 o 
   7   0  15      306.78      313.01     10.58 o 
   9   0  15        7.69        2.90      2.06 o 
 -11   1  15        6.50        5.52      1.87 o 
 -10   1  15       37.91       34.40      2.11 o 
  -9   1  15       18.74       21.99      1.73 o 
  -8   1  15       74.52       62.65      2.81 o 
  -7   1  15      408.11      394.17      4.61 o 
  -6   1  15       96.10       99.09      2.42 o 
  -5   1  15       62.20       66.77      1.58 o 
  -4   1  15      124.95      114.41      2.31 o 
  -3   1  15      263.50      228.59      2.82 o 
  -2   1  15       35.49       56.51      1.01 o 
  -1   1  15        6.07        5.16      0.53 o 
   0   1  15      381.81      421.32      5.24 o 
   1   1  15      579.09      561.49      6.61 o 
   2   1  15        6.68        6.18      1.30 o 
   3   1  15     1700.44     1733.08     21.22 o 
   4   1  15        1.40        4.68      0.58 o 
   5   1  15        1.87        0.94      0.68 o 
   6   1  15      205.04      195.65      3.46 o 
   7   1  15       70.18       74.84      4.90 o 
   8   1  15        2.99        5.20      1.70 o 
   9   1  15       53.88       58.16      4.57 o 
 -11   2  15      208.54      222.02      5.70 o 
 -10   2  15       48.86       50.92      2.71 o 
  -9   2  15        3.53        2.47      1.31 o 
  -8   2  15      199.40      189.68      3.55 o 
  -7   2  15        2.32        4.03      1.13 o 
  -6   2  15        5.29        3.91      1.21 o 
  -5   2  15     1057.78      980.15      7.51 o 
  -4   2  15        3.82        3.61      0.94 o 
  -3   2  15       34.47       32.76      1.15 o 
  -2   2  15       36.17       34.59      1.27 o 
  -1   2  15      343.86      368.92      3.52 o 
   0   2  15      324.84      327.98      4.65 o 
   1   2  15      650.44      656.91      7.93 o 
   2   2  15       40.55       34.62      2.15 o 
   3   2  15        6.56        7.89      0.99 o 
   4   2  15        9.93       12.37      1.58 o 
   5   2  15       21.41       19.20      1.29 o 
   6   2  15       87.23       86.24      2.04 o 
   7   2  15        0.00       -0.92      2.25 o 
   8   2  15       41.60       35.98      2.88 o 
   9   2  15        0.00        1.15      1.72 o 
 -11   3  15       16.71       17.03      3.39 o 
 -10   3  15        1.32        4.71      2.13 o 
  -9   3  15        5.72        7.21      1.60 o 
  -8   3  15      466.16      439.60      5.44 o 
  -7   3  15       65.40       64.20      2.15 o 
  -6   3  15     1660.99     1651.81     14.95 o 
  -5   3  15      705.54      701.47      8.23 o 
  -4   3  15      564.59      576.24      6.26 o 
  -3   3  15      640.05      657.24      6.19 o 
  -2   3  15      979.68     1002.04      7.89 o 
  -1   3  15       76.56       94.11      1.47 o 
   0   3  15      809.25      786.57     11.08 o 
   1   3  15      395.92      340.41      6.10 o 
   2   3  15      450.51      411.81      7.03 o 
   3   3  15      377.55      351.16      6.32 o 
   4   3  15      311.84      301.32      6.03 o 
   5   3  15      337.19      330.83      7.24 o 
   6   3  15      540.20      512.77      6.12 o 
   7   3  15      112.65      129.01      2.86 o 
   8   3  15        2.56        5.52      1.42 o 
   9   3  15       30.59       38.18      2.77 o 
 -10   4  15        3.48        2.15      2.30 o 
  -9   4  15       86.02       93.13      3.45 o 
  -8   4  15        5.98       10.38      2.05 o 
  -7   4  15        4.31        5.77      1.82 o 
  -6   4  15        3.49        0.66      1.53 o 
  -5   4  15       80.18       70.29      4.12 o 
  -4   4  15      104.03       86.05      4.03 o 
  -3   4  15      241.14      237.12      4.06 o 
  -2   4  15      178.71      164.14      3.72 o 
  -1   4  15      484.11      478.14      5.06 o 
   0   4  15       28.79       28.64      1.65 o 
   1   4  15      316.30      309.09      7.46 o 
   2   4  15      215.58      199.63      6.23 o 
   3   4  15       16.70       11.76      2.49 o 
   4   4  15       28.03       24.85      1.27 o 
   5   4  15        7.43        7.28      1.31 o 
   6   4  15        0.45       -1.91      1.56 o 
   7   4  15        0.24       -1.57      1.05 o 
   8   4  15        0.93        1.73      1.26 o 
  -9   5  15        5.19        6.76      2.36 o 
  -8   5  15      120.24      119.92      4.28 o 
  -7   5  15       48.49       42.61      2.81 o 
  -6   5  15        3.86        1.65      1.62 o 
  -5   5  15      336.61      337.92      7.35 o 
  -4   5  15       15.11       15.02      1.89 o 
  -3   5  15     1060.08     1052.16     12.80 o 
  -2   5  15        6.02        8.78      1.62 o 
  -1   5  15       95.99       90.60      2.63 o 
   0   5  15      243.36      216.56      3.14 o 
   1   5  15        2.60        2.30      0.76 o 
   2   5  15      375.97      371.00      6.11 o 
   3   5  15       12.87       14.92      1.34 o 
   4   5  15       55.58       61.22      2.32 o 
   5   5  15       95.00      100.20      3.16 o 
   6   5  15       63.08       58.15      3.27 o 
   7   5  15       44.88       55.52      2.13 o 
  -8   6  15      113.93      105.98      5.12 o 
  -7   6  15       17.07       14.56      2.37 o 
  -6   6  15       32.56       37.62      2.73 o 
  -5   6  15      295.61      304.35     11.54 o 
  -4   6  15        0.02       -0.68      1.49 o 
  -3   6  15      184.74      202.57      4.68 o 
  -2   6  15      111.20      104.21      5.09 o 
  -1   6  15        0.02        3.31      1.25 o 
   0   6  15        5.40       12.26      1.33 o 
   1   6  15       37.40       36.34      2.02 o 
   2   6  15        7.09       18.72      1.59 o 
   3   6  15        0.23        1.20      0.97 o 
   4   6  15        5.95        8.46      1.68 o 
   5   6  15       14.46       16.01      1.91 o 
   6   6  15       46.77       53.99      2.43 o 
  -6   7  15        6.23        3.74      2.36 o 
  -5   7  15       19.68       18.62      2.39 o 
  -4   7  15       36.95       43.67      2.99 o 
  -3   7  15      343.12      367.36      6.93 o 
  -2   7  15       69.32       76.59      3.41 o 
  -1   7  15       47.24       54.21      2.52 o 
   0   7  15      264.28      271.66      6.25 o 
   1   7  15       20.72       19.23      2.70 o 
   2   7  15      127.05      141.38      3.70 o 
   3   7  15       20.73       20.50      1.83 o 
   4   7  15       20.00       23.23      2.03 o 
 -10   0  16       20.62       23.08      2.76 o 
  -8   0  16       25.49       19.16      2.24 o 
  -6   0  16      714.35      794.09     13.56 o 
  -4   0  16      284.73      289.54      3.85 o 
  -2   0  16        5.32        1.16      1.02 o 
   0   0  16      619.15      600.03      6.56 o 
   2   0  16       48.87       41.34      1.66 o 
   4   0  16      228.22      210.87      4.70 o 
   6   0  16      240.71      247.20      8.62 o 
   8   0  16       28.73       24.30      4.31 o 
 -11   1  16        2.68        1.02      1.50 o 
 -10   1  16       85.76       74.57      3.79 o 
  -9   1  16      233.07      234.72      4.21 o 
  -8   1  16      351.64      377.37      5.19 o 
  -7   1  16        0.13       -0.57      0.93 o 
  -6   1  16     1712.09     1732.75     13.16 o 
  -5   1  16        4.21        8.12      0.80 o 
  -4   1  16        6.31        2.61      0.51 o 
  -3   1  16      128.65      139.42      1.80 o 
  -2   1  16      521.03      508.85      4.40 o 
  -1   1  16      246.50      245.87      3.06 o 
   0   1  16      102.84      111.61      2.25 o 
   1   1  16      639.13      630.02      7.30 o 
   2   1  16      731.68      734.49      8.32 o 
   3   1  16       35.79       39.88      2.38 o 
   4   1  16      395.86      361.81      4.42 o 
   5   1  16       11.49       12.75      0.91 o 
   6   1  16      157.38      149.64      2.88 o 
   7   1  16        4.96       11.93      1.78 o 
   8   1  16       28.20       22.99      2.65 o 
   9   1  16        2.04        5.30      1.89 o 
 -11   2  16        3.42        8.36      2.47 o 
 -10   2  16        6.59        6.95      2.07 o 
  -9   2  16       64.66       54.98      2.87 o 
  -8   2  16        0.05       -1.43      1.31 o 
  -7   2  16      254.80      233.46      3.74 o 
  -6   2  16       51.81       49.11      1.97 o 
  -5   2  16       40.15       35.79      1.39 o 
  -4   2  16        1.10        1.66      0.89 o 
  -3   2  16      115.36      120.17      1.97 o 
  -2   2  16     1511.70     1609.82     11.23 o 
  -1   2  16       27.51       20.71      0.87 o 
   0   2  16      869.29      803.54      9.35 o 
   1   2  16        6.43       12.99      1.47 o 
   2   2  16       53.09       42.44      2.01 o 
   3   2  16      129.04      129.03      3.38 o 
   4   2  16       82.31      104.11      5.48 o 
   5   2  16       89.81       96.97      2.42 o 
   6   2  16      126.19      134.73      2.42 o 
   7   2  16       18.15       18.64      3.93 o 
   8   2  16        0.74        0.98      1.52 o 
   9   2  16       30.88       27.65      2.56 o 
 -10   3  16        2.22        2.38      2.08 o 
  -9   3  16       11.27       13.59      2.41 o 
  -8   3  16       75.29       75.44      2.93 o 
  -7   3  16       11.68       14.98      1.59 o 
  -6   3  16      933.69      977.71     10.57 o 
  -5   3  16     1444.64     1421.35     18.06 o 
  -4   3  16     1134.82     1083.40     10.45 o 
  -3   3  16     2636.28     2481.46     19.26 o 
  -2   3  16      571.37      509.06      4.90 o 
  -1   3  16      847.44      832.84      7.69 o 
   0   3  16       88.98      100.40      3.30 o 
   1   3  16        6.52       10.70      1.81 o 
   2   3  16       95.16       89.28      3.15 o 
   3   3  16      101.61      102.69      3.38 o 
   4   3  16      177.61      160.43      5.40 o 
   5   3  16       69.97       76.63      2.15 o 
   6   3  16       99.42      100.81      3.97 o 
   7   3  16       48.46       40.72      2.10 o 
   8   3  16        6.38        7.59      1.30 o 
 -10   4  16        1.67        1.17      2.26 o 
  -9   4  16       31.05       35.01      2.94 o 
  -8   4  16       14.68       14.49      2.18 o 
  -7   4  16       25.47       28.91      2.38 o 
  -6   4  16       22.14       17.71      2.02 o 
  -5   4  16       37.15       26.71      2.13 o 
  -4   4  16       76.84       75.95      2.94 o 
  -3   4  16       12.41       10.81      1.56 o 
  -2   4  16      118.35      121.74      2.63 o 
  -1   4  16      925.40      932.98      8.64 o 
   0   4  16       40.46       41.03      1.50 o 
   1   4  16      186.00      189.61      7.84 o 
   2   4  16      135.17      149.35      5.48 o 
   3   4  16       70.02       55.85      3.88 o 
   4   4  16        0.03        0.94      0.67 o 
   5   4  16        0.88       -1.52      1.02 o 
   6   4  16        2.27        0.39      1.48 o 
   7   4  16        5.06        2.30      2.57 o 
   8   4  16       11.59       14.90      2.04 o 
  -9   5  16       18.20       20.62      2.99 o 
  -8   5  16      128.72      136.33      4.92 o 
  -7   5  16       69.08       61.15      3.25 o 
  -6   5  16       67.27       75.03      3.37 o 
  -5   5  16      342.16      345.40      7.18 o 
  -4   5  16        1.93        2.85      1.56 o 
  -3   5  16       61.87       65.97      2.89 o 
  -2   5  16       86.03       79.52      2.87 o 
  -1   5  16      881.33      856.99      9.29 o 
   0   5  16       55.47       58.39      2.32 o 
   1   5  16      307.57      285.39      4.63 o 
   2   5  16        6.26       14.71      1.09 o 
   3   5  16       18.34       20.93      1.47 o 
   4   5  16      285.77      295.09      5.28 o 
   5   5  16       42.94       46.54      2.42 o 
   6   5  16      141.66      146.91      4.14 o 
   7   5  16        3.04        2.09      1.67 o 
  -7   6  16        0.20       -2.65      1.78 o 
  -6   6  16       45.40       45.27      3.02 o 
  -5   6  16       76.75       90.53      4.12 o 
  -4   6  16       91.53       83.29      4.03 o 
  -3   6  16        5.65       13.26      2.36 o 
  -2   6  16      108.58      131.57      3.80 o 
  -1   6  16       41.87       32.96      1.87 o 
   0   6  16      236.06      243.11      5.19 o 
   1   6  16       59.06       41.56      2.50 o 
   2   6  16       52.85       61.28      2.77 o 
   3   6  16       55.09       53.87      2.68 o 
   4   6  16        2.01        4.08      1.43 o 
   5   6  16        1.47       -1.09      2.05 o 
  -5   7  16       59.64       68.32      4.23 o 
  -4   7  16        6.72        6.88      2.09 o 
  -3   7  16       58.36       61.86      3.29 o 
  -2   7  16        5.38        4.23      1.82 o 
  -1   7  16      103.61       98.90      3.12 o 
   0   7  16        1.70        4.64      1.47 o 
   1   7  16      189.47      184.74      5.03 o 
   2   7  16        2.26        2.45      1.36 o 
   3   7  16       14.42       13.27      2.11 o 
 -11   0  17       16.72       22.77      2.94 o 
  -9   0  17       28.95       26.96      2.65 o 
  -7   0  17      124.52      113.74      3.68 o 
  -5   0  17      220.47      243.92      4.75 o 
  -3   0  17     1685.83     1713.35     17.97 o 
  -1   0  17        6.96        0.49      0.59 o 
   1   0  17        1.57        2.22      0.68 o 
   3   0  17       20.29       19.47      3.53 o 
   5   0  17     1151.70     1144.68     19.39 o 
   7   0  17      438.10      444.85     10.97 o 
   9   0  17       45.47       39.00      3.57 o 
 -11   1  17       14.49       16.24      2.38 o 
 -10   1  17       34.95       33.22      2.19 o 
  -9   1  17       13.72       20.29      1.70 o 
  -8   1  17       89.86       69.73      3.37 o 
  -7   1  17       76.67       65.70      2.34 o 
  -6   1  17        2.11        1.53      0.91 o 
  -5   1  17       10.74       10.77      0.93 o 
  -4   1  17       45.82       55.14      1.42 o 
  -3   1  17       28.85       21.08      0.84 o 
  -2   1  17       28.40       24.99      1.16 o 
  -1   1  17       68.35       66.92      1.51 o 
   0   1  17       51.14       52.56      1.61 o 
   1   1  17        4.30        4.14      0.87 o 
   2   1  17        6.25        6.92      1.41 o 
   3   1  17        7.09        6.89      1.50 o 
   4   1  17        2.35        2.31      0.87 o 
   5   1  17       52.03       47.55      1.46 o 
   6   1  17       14.16       17.00      1.32 o 
   7   1  17      360.01      377.07      6.66 o 
   8   1  17        1.24        0.14      1.55 o 
   9   1  17        0.44        0.02      1.70 o 
 -11   2  17       58.46       65.97      4.14 o 
 -10   2  17        1.96        1.42      2.37 o 
  -9   2  17        6.28        8.92      2.79 o 
  -8   2  17       15.95       15.16      1.86 o 
  -7   2  17       73.13       71.11      2.47 o 
  -6   2  17        2.31        0.62      1.60 o 
  -5   2  17        0.42       -1.31      0.88 o 
  -4   2  17      815.71      818.44     10.71 o 
  -3   2  17     1295.24     1252.39     10.35 o 
  -2   2  17        7.29       12.45      0.72 o 
  -1   2  17      870.17      865.74      7.89 o 
   0   2  17       79.07       89.38      2.40 o 
   1   2  17        2.47        0.60      0.63 o 
   2   2  17       85.86       84.98      2.70 o 
   3   2  17        0.10       -1.18      1.20 o 
   4   2  17       80.45       66.67      3.45 o 
   5   2  17      348.98      337.04      5.18 o 
   6   2  17       49.41       52.61      3.19 o 
   7   2  17       76.66       77.48      2.66 o 
   8   2  17       34.01       32.61      3.35 o 
 -10   3  17        3.61        3.24      3.39 o 
  -9   3  17      154.20      152.83      5.30 o 
  -8   3  17       29.26       34.32      4.40 o 
  -7   3  17       42.04       39.18      3.32 o 
  -6   3  17      223.39      209.73      3.96 o 
  -5   3  17       65.44       65.05      3.42 o 
  -4   3  17      662.14      662.93     10.21 o 
  -3   3  17      236.86      237.92      3.48 o 
  -2   3  17      140.31      137.17      2.36 o 
  -1   3  17        2.63        7.32      0.90 o 
   0   3  17       14.12       17.80      2.01 o 
   1   3  17       42.04       31.75      2.58 o 
   2   3  17      465.98      406.90      7.23 o 
   3   3  17       91.26       76.50      6.86 o 
   4   3  17        2.33        0.73      2.35 o 
   5   3  17      274.32      256.81      4.40 o 
   6   3  17      187.69      175.70      5.22 o 
   7   3  17       37.22       31.09      2.90 o 
   8   3  17       22.16       20.04      2.37 o 
  -9   4  17       14.65       19.83      2.50 o 
  -8   4  17       27.49       24.44      2.49 o 
  -7   4  17      350.44      320.06      6.20 o 
  -6   4  17       17.22       14.95      1.91 o 
  -5   4  17      180.10      193.36      4.42 o 
  -4   4  17      121.65      134.34      3.58 o 
  -3   4  17      111.50      104.53      4.39 o 
  -2   4  17       12.80        9.55      1.19 o 
  -1   4  17       75.46       83.54      2.13 o 
   0   4  17       62.39       72.92      1.87 o 
   1   4  17      406.40      418.25      9.55 o 
   2   4  17      259.23      244.41      7.19 o 
   3   4  17       41.70       53.28      5.88 o 
   4   4  17        0.37        1.01      0.81 o 
   5   4  17        4.41        3.16      2.67 o 
   6   4  17        0.56       -1.03      2.55 o 
   7   4  17        2.05        4.04      1.55 o 
  -8   5  17        9.31        7.03      2.54 o 
  -7   5  17        5.85        5.28      1.91 o 
  -6   5  17        0.21       -1.17      1.62 o 
  -5   5  17       36.92       29.09      2.29 o 
  -4   5  17        0.15       -0.54      1.42 o 
  -3   5  17       15.95       20.46      1.96 o 
  -2   5  17       56.54       53.11      2.46 o 
  -1   5  17       56.81       68.84      2.16 o 
   0   5  17      350.14      325.83      4.85 o 
   1   5  17        0.20        2.71      1.34 o 
   2   5  17      210.08      200.55      3.56 o 
   3   5  17       58.56       61.32      2.33 o 
   4   5  17      137.07      137.92      3.34 o 
   5   5  17       22.45       23.99      2.42 o 
   6   5  17      105.95      102.63      3.45 o 
  -7   6  17        0.05       -0.76      3.10 o 
  -6   6  17       87.34       94.12      3.93 o 
  -5   6  17      196.72      195.32      7.80 o 
  -4   6  17       32.00       35.83      2.59 o 
  -3   6  17      274.39      290.86      5.78 o 
  -2   6  17       80.80       83.08      4.41 o 
  -1   6  17      345.40      340.19      5.13 o 
   0   6  17      110.33      116.25      3.08 o 
   1   6  17       82.81       81.21      2.35 o 
   2   6  17      234.02      244.29      8.62 o 
   3   6  17        2.59        2.16      1.42 o 
   4   6  17       82.76      104.03      3.45 o 
   5   6  17        1.34       -0.52      1.43 o 
  -4   7  17       12.69       11.52      2.21 o 
  -3   7  17        6.06        9.74      2.37 o 
  -2   7  17        3.36        5.36      1.81 o 
  -1   7  17        0.81        0.93      1.29 o 
   0   7  17       20.34       25.72      2.02 o 
   1   7  17        0.64       -0.41      1.36 o 
   2   7  17        6.18        8.27      1.31 o 
 -10   0  18        2.08        0.00      2.04 o 
  -8   0  18      252.69      223.68      5.42 o 
  -6   0  18        3.78        0.52      1.26 o 
  -4   0  18      154.43      142.08      3.03 o 
  -2   0  18       71.24       77.96      1.78 o 
   0   0  18      186.21      177.12      2.74 o 
   2   0  18       17.79       12.40      1.37 o 
   4   0  18        2.03        4.35      1.22 o 
   6   0  18       61.18       66.99      5.09 o 
   8   0  18        1.50        0.84      2.06 o 
 -11   1  18        1.46       -0.08      2.97 o 
 -10   1  18       11.52        9.31      1.95 o 
  -9   1  18       29.51       36.45      2.59 o 
  -8   1  18       41.41       41.95      2.13 o 
  -7   1  18        6.91        4.65      1.24 o 
  -6   1  18      197.32      208.68      3.96 o 
  -5   1  18       18.44       17.37      1.21 o 
  -4   1  18        0.15       -0.29      0.62 o 
  -3   1  18        1.98        0.45      0.52 o 
  -2   1  18      298.39      263.12      2.99 o 
  -1   1  18       36.28       39.31      1.71 o 
   0   1  18     2089.88     2050.55     18.56 o 
   1   1  18      472.47      414.81      6.54 o 
   2   1  18     1433.74     1411.56     17.19 o 
   3   1  18      195.58      197.44      6.46 o 
   4   1  18      248.97      238.48      7.64 o 
   5   1  18      194.57      177.22     10.19 o 
   6   1  18       12.29       11.16      1.12 o 
   7   1  18        1.56        5.20      1.55 o 
   8   1  18        0.60        1.91      1.59 o 
 -10   2  18       52.12       52.06      3.69 o 
  -9   2  18       10.38        7.99      2.13 o 
  -8   2  18       80.78       73.11      3.91 o 
  -7   2  18       12.63        9.48      2.29 o 
  -6   2  18      270.92      243.73      4.64 o 
  -5   2  18      275.45      286.01      8.93 o 
  -4   2  18      759.82      770.47      8.45 o 
  -3   2  18        6.79        7.74      1.52 o 
  -2   2  18       50.55       43.51      1.21 o 
  -1   2  18      314.54      302.99      3.52 o 
   0   2  18       44.16       56.85      2.61 o 
   1   2  18      118.71      101.94      3.31 o 
   2   2  18      123.82      100.25      6.56 o 
   3   2  18        4.82       -0.36      1.59 o 
   4   2  18       79.11       72.48      5.48 o 
   5   2  18       88.45       80.23      2.66 o 
   6   2  18       43.02       33.57      2.61 o 
   7   2  18       31.70       21.93      2.61 o 
   8   2  18        2.23        2.03      1.48 o 
 -10   3  18      128.99      128.93      5.16 o 
  -9   3  18       65.72       71.18      4.12 o 
  -8   3  18       12.38       11.54      2.31 o 
  -7   3  18       12.21       12.68      2.90 o 
  -6   3  18        0.44        0.61      2.35 o 
  -5   3  18        5.82        4.33      2.86 o 
  -4   3  18      630.03      607.32      8.59 o 
  -3   3  18      566.97      558.43      6.68 o 
  -2   3  18      467.04      445.78      4.96 o 
  -1   3  18     1830.72     1792.61     16.80 o 
   0   3  18      889.45      885.78     12.59 o 
   1   3  18     1629.15     1626.85     20.73 o 
   2   3  18      374.69      368.99      8.30 o 
   3   3  18      106.70       95.42      4.41 o 
   4   3  18      147.45      139.47      7.84 o 
   5   3  18      241.31      238.79      7.52 o 
   6   3  18       62.10       72.50      3.62 o 
   7   3  18        9.62        6.75      2.31 o 
   8   3  18       18.24       16.21      3.01 o 
  -9   4  18       13.32       13.27      2.63 o 
  -8   4  18        0.18       -1.05      1.77 o 
  -7   4  18        0.06        2.35      1.67 o 
  -6   4  18      289.98      290.09      5.69 o 
  -5   4  18       18.72       16.71      1.93 o 
  -4   4  18        0.68        1.11      1.27 o 
  -3   4  18      469.74      470.03      8.26 o 
  -2   4  18      408.92      387.19      7.25 o 
  -1   4  18        0.01       -1.49      0.99 o 
   0   4  18       41.30       37.16      3.56 o 
   1   4  18       71.70       64.96      4.01 o 
   2   4  18      453.70      450.52     14.89 o 
   3   4  18      106.80      112.83      7.84 o 
   4   4  18       94.00       83.05      7.44 o 
   5   4  18       64.35       70.62      3.67 o 
   6   4  18        0.05        0.11      1.50 o 
   7   4  18        4.54        4.90      1.89 o 
  -8   5  18       39.23       42.00      3.03 o 
  -7   5  18       28.19       26.67      3.22 o 
  -6   5  18        2.04        2.24      1.75 o 
  -5   5  18       59.71       65.71      3.06 o 
  -4   5  18       22.84       23.25      2.09 o 
  -3   5  18      138.59      141.79      3.76 o 
  -2   5  18       44.13       49.06      2.46 o 
  -1   5  18       60.11       66.43      2.09 o 
   0   5  18        9.08       11.11      1.81 o 
   1   5  18      194.48      195.36      4.65 o 
   2   5  18      101.52      102.85      5.96 o 
   3   5  18      248.99      255.63      4.57 o 
   4   5  18      178.75      197.24      4.11 o 
   5   5  18      205.66      211.75      5.59 o 
   6   5  18       25.82       30.03      3.07 o 
  -6   6  18       32.33       36.72      2.86 o 
  -5   6  18        4.03        7.52      2.66 o 
  -4   6  18        7.70        7.15      1.91 o 
  -3   6  18       94.46      100.27      3.71 o 
  -2   6  18        8.82       11.49      1.86 o 
  -1   6  18        7.75       10.42      1.41 o 
   0   6  18       18.72       21.48      1.61 o 
   1   6  18       34.27       42.04      3.07 o 
   2   6  18        3.50        1.84      1.81 o 
   3   6  18      112.68      116.47      5.01 o 
   4   6  18        7.30       11.77      1.83 o 
  -4   7  18       77.89       82.97      3.84 o 
  -3   7  18        7.35       10.09      2.09 o 
  -2   7  18        6.24        5.98      2.15 o 
  -1   7  18      103.82      113.89      3.96 o 
   0   7  18        8.79        9.18      1.65 o 
   1   7  18      130.37      124.23      3.33 o 
  -9   0  19        5.27       -1.18      3.13 o 
  -7   0  19        3.83       18.53      3.54 o 
  -5   0  19        0.98        1.63      0.88 o 
  -3   0  19      775.09      845.39      9.84 o 
  -1   0  19        1.84        2.55      0.90 o 
   1   0  19      583.81      642.34      8.22 o 
   3   0  19        0.45       -1.84      1.22 o 
   5   0  19      500.99      502.49     11.36 o 
   7   0  19      222.42      216.52      5.91 o 
 -10   1  19        9.34        8.06      2.56 o 
  -9   1  19        0.07       -0.39      1.54 o 
  -8   1  19        0.25        0.63      1.61 o 
  -7   1  19      169.01      174.51      4.86 o 
  -6   1  19       27.93       25.47      1.57 o 
  -5   1  19      322.87      325.14      4.61 o 
  -4   1  19      212.00      186.85      3.14 o 
  -3   1  19      203.60      192.91      2.46 o 
  -2   1  19       23.58       20.98      1.07 o 
  -1   1  19      161.03      163.12      2.66 o 
   0   1  19        0.88       12.72      1.26 o 
   1   1  19        0.03        1.32      0.96 o 
   2   1  19       62.63       75.50      2.39 o 
   3   1  19        6.00        8.92      1.42 o 
   4   1  19       92.98       89.78      2.97 o 
   5   1  19       49.21       52.64      5.88 o 
   6   1  19       45.88       42.35      1.45 o 
   7   1  19        0.07       -1.77      1.18 o 
   8   1  19        9.02       11.96      1.89 o 
 -10   2  19        3.65       -0.19      2.17 o 
  -9   2  19        0.68        1.18      1.79 o 
  -8   2  19       23.27       20.26      2.36 o 
  -7   2  19      451.65      473.09      8.62 o 
  -6   2  19      173.67      187.74      3.38 o 
  -5   2  19       37.37       31.88      1.96 o 
  -4   2  19       80.67       77.65      2.71 o 
  -3   2  19      102.34      100.45      2.09 o 
  -2   2  19       29.84       33.72      1.44 o 
  -1   2  19      134.22      122.55      2.45 o 
   0   2  19      553.96      568.88     17.09 o 
   1   2  19        5.17        7.81      1.88 o 
   2   2  19      324.04      295.69      6.91 o 
   3   2  19       77.20       64.25      5.48 o 
   4   2  19        2.16       -4.11      2.74 o 
   5   2  19       32.39       29.50      2.94 o 
   6   2  19        1.05       -0.81      2.15 o 
   7   2  19       63.49       54.87      3.67 o 
   8   2  19      102.51      103.79      4.99 o 
  -9   3  19      273.19      286.25      7.19 o 
  -8   3  19      148.46      148.30      6.88 o 
  -7   3  19        9.26       16.51      2.85 o 
  -6   3  19        3.14        4.14      1.71 o 
  -5   3  19       34.67       30.62      2.51 o 
  -4   3  19       39.91       39.10      2.59 o 
  -3   3  19     1924.55     1940.11     24.09 o 
  -2   3  19      249.95      239.11      4.00 o 
  -1   3  19      428.27      422.40      5.10 o 
   0   3  19      211.35      202.70      4.97 o 
   1   3  19       28.25       33.82      6.46 o 
   2   3  19      347.00      317.51      7.74 o 
   3   3  19        8.71       10.97      3.92 o 
   4   3  19        0.39       -3.92      3.13 o 
   5   3  19      164.69      159.54      4.13 o 
   6   3  19       19.81       16.44      5.09 o 
   7   3  19        7.33       12.43      2.37 o 
  -9   4  19        3.38        2.98      2.23 o 
  -8   4  19       37.85       38.54      3.33 o 
  -7   4  19       32.77       29.19      2.82 o 
  -6   4  19      231.72      221.29      9.13 o 
  -5   4  19        0.16        0.11      1.71 o 
  -4   4  19       43.74       38.69      3.39 o 
  -3   4  19       30.62       25.86      2.31 o 
  -2   4  19      157.66      168.70      6.41 o 
  -1   4  19        0.10       -1.55      2.21 o 
   0   4  19        1.07        0.39      0.96 o 
   1   4  19       86.51       74.04      6.66 o 
   2   4  19        1.22        8.23      3.92 o 
   3   4  19      140.16      153.96      9.01 o 
   4   4  19       53.86       49.36      6.27 o 
   5   4  19      225.81      231.01      5.75 o 
   6   4  19       14.97       17.48      2.41 o 
  -8   5  19       22.19       22.56      3.39 o 
  -7   5  19        5.35        0.12      1.86 o 
  -6   5  19       19.65       19.37      2.22 o 
  -5   5  19       39.83       34.55      3.56 o 
  -4   5  19        2.99        4.55      1.65 o 
  -3   5  19      625.75      666.79     11.08 o 
  -2   5  19        1.98        4.29      1.48 o 
  -1   5  19      176.12      195.22     13.32 o 
   0   5  19      260.16      243.63      5.99 o 
   1   5  19       29.85       35.73      2.45 o 
   2   5  19       51.82       49.36      2.59 o 
   3   5  19       44.04       53.57      2.84 o 
   4   5  19       24.86       27.88      2.49 o 
   5   5  19       11.97       19.88      4.90 o 
  -6   6  19       33.82       36.23      4.13 o 
  -5   6  19       94.62       97.56      5.93 o 
  -4   6  19       16.58       19.18      2.20 o 
  -3   6  19       18.71       19.68      2.17 o 
  -2   6  19        0.74       -0.46      1.52 o 
  -1   6  19      127.83      121.63      4.07 o 
   0   6  19        0.45       -0.65      1.75 o 
   1   6  19       30.66       29.71      2.77 o 
   2   6  19       27.64       17.49      2.45 o 
   3   6  19        0.01        3.92      5.09 o 
  -2   7  19       10.46       11.59      3.56 o 
  -1   7  19       10.15        8.52      2.41 o 
   0   7  19       25.99       23.13      1.96 o 
 -10   0  20      142.69      158.66     10.58 o 
  -8   0  20       84.32       91.28      7.44 o 
  -6   0  20      204.76      187.38      5.15 o 
  -4   0  20      620.65      585.19     10.94 o 
  -2   0  20      229.27      207.07      3.52 o 
   0   0  20     1462.75     1385.17     16.59 o 
   2   0  20     1885.53     1802.59     20.88 o 
   4   0  20      517.22      498.34      8.42 o 
   6   0  20      330.55      344.46     10.38 o 
   8   0  20        0.32       -0.73      1.88 o 
 -10   1  20        0.10       -4.09      2.73 o 
  -9   1  20       14.07       16.71      8.42 o 
  -8   1  20       20.45       21.78      2.63 o 
  -7   1  20        0.05        1.59      1.66 o 
  -6   1  20      151.65      156.50      5.76 o 
  -5   1  20        1.58        4.70      1.10 o 
  -4   1  20       13.49        7.48      0.98 o 
  -3   1  20        1.64       -1.23      1.25 o 
  -2   1  20        0.85        0.05      0.67 o 
  -1   1  20       46.63       44.69      2.21 o 
   0   1  20      299.89      289.41      4.10 o 
   1   1  20        6.86        5.00      1.19 o 
   2   1  20      473.34      478.16      7.16 o 
   3   1  20       31.02       29.19      1.71 o 
   4   1  20      120.23      117.01      3.55 o 
   5   1  20      140.46      143.55      4.70 o 
   6   1  20        7.41        6.19      2.35 o 
   7   1  20       12.45       10.08      1.50 o 
 -10   2  20       44.35       55.63      7.44 o 
  -9   2  20       28.05       32.96      4.13 o 
  -8   2  20      280.16      274.64      6.50 o 
  -7   2  20       51.17       51.29      3.96 o 
  -6   2  20       20.53       30.02      2.36 o 
  -5   2  20       14.81       11.57      1.71 o 
  -4   2  20       40.31       51.32      2.00 o 
  -3   2  20      631.90      639.39      7.19 o 
  -2   2  20      183.78      189.32      3.15 o 
  -1   2  20       26.99       26.59      1.53 o 
   0   2  20     1085.70     1024.22     16.89 o 
   1   2  20      643.23      635.94     11.62 o 
   2   2  20      520.32      525.35     14.89 o 
   3   2  20      551.97      516.34     14.89 o 
   4   2  20       83.73       68.56      6.27 o 
   5   2  20        1.82        1.04      1.40 o 
   6   2  20       67.09       59.15      3.53 o 
   7   2  20        3.97        5.05      2.25 o 
  -9   3  20       14.16       13.96      3.20 o 
  -8   3  20       32.49       36.90      3.34 o 
  -7   3  20        1.39        3.24      2.06 o 
  -6   3  20       50.54       47.98      3.05 o 
  -5   3  20       34.03       37.22      2.65 o 
  -4   3  20        0.00        4.27      1.50 o 
  -3   3  20       21.21       20.95      3.09 o 
  -2   3  20        1.66        1.61      1.32 o 
  -1   3  20      275.69      279.09      5.03 o 
   0   3  20      637.96      598.00     11.62 o 
   1   3  20      478.40      460.42      9.96 o 
   2   3  20      148.97      142.60      7.84 o 
   3   3  20      558.95      540.23     16.06 o 
   4   3  20        2.97       -1.57      3.13 o 
   5   3  20       33.54       34.75      2.16 o 
   6   3  20        0.17        2.22      1.75 o 
   7   3  20        0.00        3.78      2.06 o 
  -8   4  20       23.16       21.39      2.82 o 
  -7   4  20       50.82       56.66      4.58 o 
  -6   4  20       81.83       90.00      5.38 o 
  -5   4  20       31.04       28.63      2.70 o 
  -4   4  20        5.02        6.23      1.79 o 
  -3   4  20        6.03        2.77      1.53 o 
  -2   4  20       46.91       54.41      3.13 o 
  -1   4  20        1.46       -0.78      3.53 o 
   0   4  20       12.23       11.76      1.66 o 
   1   4  20      382.74      365.12     13.32 o 
   2   4  20       68.34       85.01      7.44 o 
   3   4  20      448.61      446.21     15.28 o 
   4   4  20      297.62      333.39     13.32 o 
   5   4  20       18.42       17.24      1.83 o 
   6   4  20       43.95       43.43      3.12 o 
  -7   5  20        9.14       10.78      2.12 o 
  -6   5  20       14.77       12.03      2.09 o 
  -5   5  20       22.96       20.19      2.20 o 
  -4   5  20       31.15       36.56      2.49 o 
  -3   5  20      383.47      375.77      7.83 o 
  -2   5  20       19.32       23.29      3.45 o 
  -1   5  20        7.74        9.40      4.31 o 
   0   5  20       14.10       14.05      1.81 o 
   1   5  20        4.26        2.44      1.76 o 
   2   5  20       43.17       34.25      6.46 o 
   3   5  20        0.01        0.37      2.15 o 
   4   5  20       10.56       10.33      1.83 o 
   5   5  20       23.91       34.17      2.80 o 
  -5   6  20       86.96       99.77      4.73 o 
  -4   6  20        8.35        7.74      2.93 o 
  -3   6  20      186.09      192.37      8.03 o 
  -2   6  20       29.57       36.74      3.07 o 
  -1   6  20       40.36       47.40      7.05 o 
   0   6  20       72.59       75.01      4.11 o 
   1   6  20       59.28       67.18      3.73 o 
   2   6  20       25.07       30.56      6.27 o 
   3   6  20      302.01      342.79     15.28 o 
  -9   0  21        1.10       -4.31      3.53 o 
  -7   0  21        2.75        5.88      3.53 o 
  -5   0  21       37.09       24.05      2.62 o 
  -3   0  21      486.48      450.31      8.85 o 
  -1   0  21      163.50      158.39      3.30 o 
   1   0  21       64.25       74.50      2.18 o 
   3   0  21        0.92       -2.35      1.57 o 
   5   0  21        3.85        2.35      2.35 o 
   7   0  21       40.78       39.43      2.82 o 
 -10   1  21       57.83       61.14      5.40 o 
  -9   1  21        2.19        1.96      2.77 o 
  -8   1  21       30.80       18.59      3.18 o 
  -7   1  21       29.48       31.73      5.09 o 
  -6   1  21       57.15       61.11      5.88 o 
  -5   1  21      962.80      982.82     14.40 o 
  -4   1  21      354.78      323.61      4.92 o 
  -3   1  21        2.51       -1.72      1.24 o 
  -2   1  21        6.69        3.64      1.36 o 
  -1   1  21      210.62      209.48      4.02 o 
   0   1  21       91.92       97.24      2.25 o 
   1   1  21        0.12        0.78      1.57 o 
   2   1  21       62.80       66.96      2.37 o 
   3   1  21        8.01        4.63      1.36 o 
   4   1  21       43.29       43.35      2.53 o 
   5   1  21        1.45        3.66      1.59 o 
   6   1  21      194.10      186.32      7.64 o 
   7   1  21       40.51       43.34      3.45 o 
  -9   2  21       37.42       36.04      5.88 o 
  -8   2  21       12.77       13.71      4.31 o 
  -7   2  21       22.31       21.55      4.70 o 
  -6   2  21       98.93      110.76      5.12 o 
  -5   2  21       10.44       13.63      2.25 o 
  -4   2  21       31.34       30.23      2.31 o 
  -3   2  21        0.12        1.57      0.98 o 
  -2   2  21      623.53      664.94      9.58 o 
  -1   2  21      876.06      858.07      9.88 o 
   0   2  21        0.87        3.64      1.96 o 
   1   2  21       39.24       38.00      4.31 o 
   2   2  21      775.73      774.50     19.59 o 
   3   2  21      517.02      534.75     15.28 o 
   4   2  21       33.79       30.56      4.31 o 
   5   2  21       29.02       27.91      2.10 o 
   6   2  21        2.22        0.55      1.96 o 
   7   2  21        0.02       -0.05      2.25 o 
  -9   3  21       69.29       82.66      8.23 o 
  -8   3  21       42.42       61.51      7.05 o 
  -7   3  21       38.00       44.27      6.27 o 
  -6   3  21      213.50      219.08     13.32 o 
  -5   3  21      347.84      344.11     11.36 o 
  -4   3  21      868.70      896.09     33.69 o 
  -3   3  21       61.67       77.57      4.13 o 
  -2   3  21       27.78       30.95      4.70 o 
  -1   3  21      360.87      369.20      6.21 o 
   0   3  21        0.60        1.72      2.35 o 
   1   3  21      600.62      588.42     17.24 o 
   2   3  21        8.67       12.93      3.92 o 
   3   3  21       27.28       25.46      4.31 o 
   4   3  21        0.45        2.74      3.53 o 
   5   3  21        1.49        2.02      1.43 o 
   6   3  21        2.88        3.57      2.55 o 
  -8   4  21       13.54       11.75      5.09 o 
  -7   4  21       16.90       21.76      4.23 o 
  -6   4  21        0.73        2.20      3.11 o 
  -5   4  21        0.20        2.73      2.15 o 
  -4   4  21        3.17        2.55      2.77 o 
  -3   4  21        0.36        0.39      3.53 o 
  -2   4  21        1.45        5.88      3.92 o 
  -1   4  21      298.65      300.48     12.14 o 
   0   4  21       15.49       19.19      1.85 o 
   1   4  21      104.15      102.64      7.84 o 
   2   4  21      282.23      264.04     11.36 o 
   3   4  21        0.36        4.70      3.92 o 
   4   4  21       33.99       41.13      5.88 o 
   5   4  21        8.40       13.20      2.94 o 
  -7   5  21        4.13        2.59      3.91 o 
  -6   5  21       15.43        9.57      3.97 o 
  -5   5  21       47.47       57.59      7.05 o 
  -4   5  21       45.84       48.97      6.66 o 
  -3   5  21      223.76      222.91     11.36 o 
  -2   5  21       81.40       97.94      8.62 o 
  -1   5  21       74.84       70.12      7.44 o 
   0   5  21        4.17        8.34      3.13 o 
   1   5  21       41.58       43.09      6.27 o 
   2   5  21        0.67       -0.92      3.33 o 
   3   5  21       48.61       54.12      4.51 o 
   4   5  21       52.02       50.94      2.86 o 
  -4   6  21       32.39       37.35      3.84 o 
  -3   6  21       27.45       37.81      3.38 o 
  -2   6  21      134.37      124.97     10.19 o 
  -1   6  21        0.06       -4.70      4.31 o 
   0   6  21        8.03       11.86      3.53 o 
   1   6  21        0.83        3.92      4.70 o 
   2   6  21        7.20       -5.09      4.70 o 
  -8   0  22      126.96      144.95      9.40 o 
  -6   0  22       45.51       25.46      4.31 o 
  -4   0  22       41.32       13.32      3.13 o 
  -2   0  22        8.69        9.40      2.74 o 
   0   0  22      296.07      310.66      6.08 o 
   2   0  22     1553.73     1544.75     22.29 o 
   4   0  22      547.67      509.76     10.38 o 
   6   0  22      266.71      268.10     15.47 o 
  -9   1  22       23.68       22.05      3.88 o 
  -8   1  22       15.62       16.16      6.46 o 
  -7   1  22       55.57       50.61      4.16 o 
  -6   1  22      160.76      172.77      9.01 o 
  -5   1  22        0.16       10.58      3.53 o 
  -4   1  22       12.91        8.80      2.35 o 
  -3   1  22      513.56      485.98      9.97 o 
  -2   1  22        3.12        3.28      1.78 o 
  -1   1  22       53.78       54.94      2.82 o 
   0   1  22       78.41       79.92      5.09 o 
   1   1  22        5.49        7.91      1.37 o 
   2   1  22      545.83      522.35      8.85 o 
   3   1  22       17.18       18.90      1.71 o 
   4   1  22       69.55       57.19      2.90 o 
   5   1  22       44.62       47.83      3.11 o 
   6   1  22       42.49       35.72      3.72 o 
  -9   2  22        0.04       -3.92      3.92 o 
  -8   2  22      107.04      131.24      9.40 o 
  -7   2  22       14.76       15.67      4.70 o 
  -6   2  22       78.45       95.59      7.44 o 
  -5   2  22       65.64       63.07      6.27 o 
  -4   2  22       38.79       51.32      5.48 o 
  -3   2  22       30.69       32.27      2.90 o 
  -2   2  22       49.09       54.97      3.73 o 
  -1   2  22       13.28       16.04      5.48 o 
   0   2  22        3.40        3.13      2.74 o 
   1   2  22      109.92      107.34      6.66 o 
   2   2  22      700.57      680.48     18.02 o 
   3   2  22       42.66       34.87      4.70 o 
   4   2  22      363.40      354.93     12.14 o 
   5   2  22       53.38       55.55      9.01 o 
   6   2  22        3.33        0.39      1.96 o 
  -8   3  22      170.82      187.26     11.36 o 
  -7   3  22        6.65        9.01      4.70 o 
  -6   3  22      107.62      113.61      8.23 o 
  -5   3  22        7.39        2.74      3.92 o 
  -4   3  22       35.55       45.05      5.88 o 
  -3   3  22        3.50        0.00      3.53 o 
  -2   3  22        0.09        0.39      3.13 o 
  -1   3  22        3.55       12.93      3.92 o 
   0   3  22       14.40        7.84      3.53 o 
   1   3  22        2.14        5.88      3.53 o 
   2   3  22      125.84      119.09      7.44 o 
   3   3  22        0.99        0.78      3.13 o 
   4   3  22       29.36       30.56      5.09 o 
   5   3  22       18.99       19.37      1.81 o 
   6   3  22        1.56       -0.65      1.75 o 
  -7   4  22       11.03       12.54      5.09 o 
  -6   4  22        0.52        7.05      4.70 o 
  -5   4  22       52.01       56.80      7.05 o 
  -4   4  22        4.85        3.92      3.92 o 
  -3   4  22       18.88       27.42      5.09 o 
  -2   4  22      151.01      160.62      9.40 o 
  -1   4  22       53.14       59.16      6.27 o 
   0   4  22       54.02       51.71      6.27 o 
   1   4  22        2.43       -2.74      3.53 o 
   2   4  22        8.84        8.62      3.92 o 
   3   4  22       30.05       30.17      5.48 o 
   4   4  22        6.15        6.66      4.31 o 
   5   4  22      115.29      115.17      3.92 o 
  -6   5  22       17.28       16.45      5.48 o 
  -5   5  22       64.08       55.63      7.44 o 
  -4   5  22      182.85      216.25     11.75 o 
  -3   5  22        1.41        5.88      4.31 o 
  -2   5  22       94.69       98.72      8.62 o 
  -1   5  22        0.17       -2.74      3.92 o 
   0   5  22        2.07       -1.57      3.92 o 
   1   5  22       33.16       30.56      5.48 o 
   2   5  22        2.25       11.36      5.09 o 
   3   5  22       29.13       36.04      6.27 o 
  -3   6  22       11.17       28.60      6.27 o 
  -2   6  22        1.34        3.13      4.70 o 
  -1   6  22       95.34       97.94      9.40 o 
   0   6  22       89.81       94.02      9.01 o 
  -9   0  23      479.17      559.82     19.59 o 
  -7   0  23        1.85        4.31      3.92 o 
  -5   0  23        4.49        4.70      3.13 o 
  -3   0  23     1453.98     1371.94     30.95 o 
  -1   0  23      228.72      193.92      7.05 o 
   1   0  23       53.64       57.11      2.74 o 
   3   0  23       93.95       96.76      5.09 o 
   5   0  23      309.73      298.13      9.79 o 
  -9   1  23       11.50        8.42      3.60 o 
  -8   1  23        0.17        0.59      2.94 o 
  -7   1  23        0.03        0.78      2.49 o 
  -6   1  23        6.58        9.15      2.62 o 
  -5   1  23       75.36       74.43      6.27 o 
  -4   1  23        0.00        1.96      3.13 o 
  -3   1  23       31.91       38.00      4.70 o 
  -2   1  23       19.90       20.37      3.53 o 
  -1   1  23       87.43      100.68      5.88 o 
   0   1  23      186.32      180.66      4.61 o 
   1   1  23       94.87       93.99      3.72 o 
   2   1  23        3.30        8.92      1.36 o 
   3   1  23       62.62       60.20      2.67 o 
   4   1  23       88.52       88.01      3.55 o 
   5   1  23      218.49      236.68      6.02 o 
   6   1  23       22.40       26.35      2.82 o 
  -8   2  23        2.72        9.40      4.70 o 
  -7   2  23      113.43      125.75      9.01 o 
  -6   2  23       41.03       42.70      5.88 o 
  -5   2  23      121.81      142.99      8.62 o 
  -4   2  23        2.18        2.74      3.53 o 
  -3   2  23      219.02      220.95      9.79 o 
  -2   2  23       16.62       13.32      3.53 o 
  -1   2  23       69.31       74.43      5.88 o 
   0   2  23       53.85       72.08      5.88 o 
   1   2  23       88.37      104.60      6.66 o 
   2   2  23        5.96       10.19      3.53 o 
   3   2  23       59.07       54.45      5.09 o 
   4   2  23       58.92       73.26      6.27 o 
   5   2  23       13.07       16.23      2.06 o 
   6   2  23       23.17       20.58      2.94 o 
  -8   3  23       12.76       24.29      5.88 o 
  -7   3  23        2.68       10.97      4.70 o 
  -6   3  23       46.80       67.38      7.05 o 
  -5   3  23      124.82      122.23      9.01 o 
  -4   3  23      125.96      114.00      8.23 o 
  -3   3  23        9.13        6.27      3.92 o 
  -2   3  23       25.31       25.46      4.70 o 
  -1   3  23        2.35        1.57      3.53 o 
   0   3  23       58.51       59.94      5.88 o 
   1   3  23       25.68       25.46      4.31 o 
   2   3  23       42.16       38.78      5.09 o 
   3   3  23       53.16       58.76      5.88 o 
   4   3  23       12.33       12.93      4.31 o 
   5   3  23      170.37      164.54      9.40 o 
  -7   4  23       25.98       31.73      6.66 o 
  -6   4  23       43.81       55.24      7.05 o 
  -5   4  23       15.09       24.29      5.48 o 
  -4   4  23       14.11       18.02      4.70 o 
  -3   4  23        2.67        3.92      3.92 o 
  -2   4  23       35.86       26.25      5.09 o 
  -1   4  23      171.58      186.87      9.79 o 
   0   4  23       18.18       25.46      5.09 o 
   1   4  23        3.19        1.96      3.92 o 
   2   4  23       46.04       38.78      5.88 o 
   3   4  23        5.17        5.09      4.31 o 
   4   4  23        2.55        2.35      4.31 o 
  -5   5  23       14.23       19.98      5.48 o 
  -4   5  23        4.98       12.93      5.09 o 
  -3   5  23        1.60       -2.35      3.92 o 
  -2   5  23        6.06       13.32      5.09 o 
  -1   5  23        0.13        1.96      4.31 o 
   0   5  23       42.22       44.66      6.66 o 
   1   5  23       61.17       69.34      7.44 o 
   2   5  23       27.76       42.31      6.66 o 
  -8   0  24       76.56       73.26      7.44 o 
  -6   0  24      127.39      153.96      8.62 o 
  -4   0  24      163.29      120.66      7.44 o 
  -2   0  24      350.28      318.89     10.58 o 
   0   0  24        0.72        2.55      3.33 o 
   2   0  24      152.30      145.34      6.27 o 
   4   0  24        8.83       10.58      2.74 o 
  -8   1  24       16.44        2.15      3.05 o 
  -7   1  24        2.97       -2.35      2.49 o 
  -6   1  24      233.35      255.14      7.74 o 
  -5   1  24       21.98       17.00      2.90 o 
  -4   1  24       60.10       44.66      5.09 o 
  -3   1  24        8.78        9.01      3.53 o 
  -2   1  24       55.32       68.56      5.88 o 
  -1   1  24       82.04       69.71      3.39 o 
   0   1  24       83.46       82.13      3.48 o 
   1   1  24      179.52      166.08      7.84 o 
   2   1  24        3.39        3.23      1.76 o 
   3   1  24        7.41        8.94      1.66 o 
   4   1  24      155.77      154.96      5.09 o 
   5   1  24        0.02        1.18      1.88 o 
  -8   2  24        9.67        4.31      4.70 o 
  -7   2  24        3.00        0.39      3.92 o 
  -6   2  24       19.93       37.22      5.48 o 
  -5   2  24        8.94       11.36      3.92 o 
  -4   2  24        0.57        1.96      3.53 o 
  -3   2  24        6.87       15.67      3.92 o 
  -2   2  24      202.29      202.54      9.40 o 
  -1   2  24       12.44       13.71      3.53 o 
   0   2  24        1.38        3.92      3.13 o 
   1   2  24       14.27       13.71      3.53 o 
   2   2  24       23.06       37.22      4.70 o 
   3   2  24        0.72        3.92      3.13 o 
   4   2  24       30.47       30.17      4.70 o 
   5   2  24       12.46       15.94      2.15 o 
  -7   3  24       95.92      108.13      9.40 o 
  -6   3  24      129.74      125.75      9.01 o 
  -5   3  24       65.08       65.82      7.05 o 
  -4   3  24      194.26      218.21     10.97 o 
  -3   3  24      124.36      150.43      9.01 o 
  -2   3  24       53.53       64.64      6.27 o 
  -1   3  24        1.64       -0.39      3.13 o 
   0   3  24       51.64       54.45      5.88 o 
   1   3  24        0.75        0.00      3.13 o 
   2   3  24      173.68      180.99      9.40 o 
   3   3  24        4.78        5.48      3.53 o 
   4   3  24       94.52       95.59      7.84 o 
  -6   4  24       62.99       64.64      7.84 o 
  -5   4  24        3.86        4.70      4.70 o 
  -4   4  24       16.27       25.07      5.48 o 
  -3   4  24        2.14        3.53      4.31 o 
  -2   4  24       22.29       18.41      5.09 o 
  -1   4  24       63.86       65.82      7.05 o 
   0   4  24        0.65       10.58      4.31 o 
   1   4  24       26.49       27.03      5.48 o 
   2   4  24       20.52       25.07      5.09 o 
   3   4  24        4.61        9.01      4.70 o 
  -4   5  24       82.73       95.98      9.01 o 
  -3   5  24       32.28       25.07      5.88 o 
  -2   5  24      135.10      167.28     10.97 o 
  -1   5  24       42.52       50.14      7.05 o 
   0   5  24      141.02      148.08     10.58 o 
   1   5  24       12.73       19.20      5.48 o 
  -7   0  25      120.37      121.44      9.01 o 
  -5   0  25      132.55      126.15      8.23 o 
  -3   0  25      396.42      387.84     12.54 o 
  -1   0  25       16.78       24.29      3.53 o 
   1   0  25      495.81      463.84     12.54 o 
   3   0  25      267.26      281.28      9.01 o 
   5   0  25       91.95      106.95      6.27 o 
  -8   1  25       24.97       21.40      3.88 o 
  -7   1  25      122.71      139.95      8.23 o 
  -6   1  25        0.14        0.78      2.49 o 
  -5   1  25      100.72      106.50      7.64 o 
  -4   1  25       22.58       20.65      4.70 o 
  -3   1  25       52.16       47.41      3.45 o 
  -2   1  25      126.30      126.64      4.79 o 
  -1   1  25       17.97       18.47      2.25 o 
   0   1  25       27.43       28.77      2.45 o 
   1   1  25       22.43       24.24      2.16 o 
   2   1  25       13.39       13.36      3.72 o 
   3   1  25       12.51       10.54      1.66 o 
   4   1  25        4.44        6.02      2.94 o 
   5   1  25        8.04       12.17      3.72 o 
  -7   2  25      135.44      160.62     10.58 o 
  -6   2  25        4.23       -3.13      3.92 o 
  -5   2  25       55.52       62.68      6.66 o 
  -4   2  25        7.90        8.23      3.92 o 
  -3   2  25      347.35      316.93     12.54 o 
  -2   2  25       56.01       64.25      5.88 o 
  -1   2  25        5.00        2.35      3.13 o 
   0   2  25        1.55       -1.57      2.74 o 
   1   2  25        0.13        0.00      2.74 o 
   2   2  25       12.76       14.10      3.53 o 
   3   2  25       48.13       42.70      5.09 o 
   4   2  25        0.83        3.31      1.43 o 
  -7   3  25       20.97       32.91      6.27 o 
  -6   3  25        5.72        5.09      4.70 o 
  -5   3  25       44.63       57.20      6.66 o 
  -4   3  25        2.65       -0.78      3.92 o 
  -3   3  25       59.93       54.06      6.27 o 
  -2   3  25       10.11       13.32      4.31 o 
  -1   3  25        0.12        3.53      3.53 o 
   0   3  25        2.43        2.74      3.53 o 
   1   3  25        0.05       -4.70      3.13 o 
   2   3  25       16.33       12.14      4.31 o 
   3   3  25        7.32       16.06      4.31 o 
  -5   4  25        2.92       -3.13      4.31 o 
  -4   4  25       48.27       63.86      7.44 o 
  -3   4  25       58.74       65.82      7.05 o 
  -2   4  25       28.23       28.99      5.88 o 
  -1   4  25       50.12       55.63      6.66 o 
   0   4  25       33.91       34.47      5.88 o 
   1   4  25        8.49       10.19      4.31 o 
   2   4  25       12.39       17.24      5.09 o 
  -6   0  26       27.43       38.78      5.88 o 
  -4   0  26      264.78      268.75     10.97 o 
  -2   0  26       40.59       33.69      4.31 o 
   0   0  26      189.59      193.92      7.84 o 
   2   0  26      122.08      132.41      6.27 o 
   4   0  26        2.81       -1.18      2.74 o 
  -7   1  26        7.55       13.87      3.45 o 
  -6   1  26        4.66        4.40      2.90 o 
  -5   1  26       10.77        7.84      5.48 o 
  -4   1  26       58.04       66.95      4.29 o 
  -3   1  26       12.83        4.64      6.46 o 
  -2   1  26       90.74      101.26      4.41 o 
  -1   1  26       15.05       10.66      2.16 o 
   0   1  26      135.77      138.91      4.61 o 
   1   1  26      163.55      162.20      4.89 o 
   2   1  26       44.68       33.56      2.53 o 
   3   1  26       83.15       87.33      3.76 o 
   4   1  26       12.49        7.60      1.96 o 
  -7   2  26        2.38        5.09      4.70 o 
  -6   2  26       44.02       45.44      6.27 o 
  -5   2  26       14.27       14.10      4.70 o 
  -4   2  26       73.29       77.96      7.05 o 
  -3   2  26       43.03       45.84      5.88 o 
  -2   2  26        3.85        7.05      3.92 o 
  -1   2  26       24.19       28.60      4.70 o 
   0   2  26        1.42        1.96      3.53 o 
   1   2  26        3.11        1.57      3.13 o 
   2   2  26        8.67        5.88      3.53 o 
   3   2  26       34.29       42.31      5.48 o 
  -6   3  26       19.80       30.56      6.27 o 
  -5   3  26       99.82      115.18      9.40 o 
  -4   3  26       57.69       70.52      7.44 o 
  -3   3  26        4.33        3.53      3.92 o 
  -2   3  26        2.68        6.66      3.92 o 
  -1   3  26        0.03       -1.18      3.92 o 
   0   3  26       96.18       99.90      7.84 o 
   1   3  26       63.81       72.08      6.66 o 
   2   3  26        2.24        0.78      3.53 o 
  -4   4  26        4.02        3.53      5.09 o 
  -3   4  26        1.78       -1.96      4.31 o 
  -2   4  26       27.29       27.42      5.88 o 
  -1   4  26        0.64        0.00      4.31 o 
   0   4  26       41.76       45.84      6.27 o 
  -5   0  27        1.57       -4.70      3.13 o 
  -3   0  27        3.32       -1.18      3.13 o 
  -1   0  27        2.06        3.53      2.74 o 
   1   0  27       37.61       29.77      3.92 o 
   3   0  27      207.19      197.05      8.23 o 
  -6   1  27       10.59       11.46      3.18 o 
  -5   1  27      139.66      134.36      9.21 o 
  -4   1  27       94.23       89.53      5.88 o 
  -3   1  27       30.84       30.94      3.18 o 
  -2   1  27        1.05        1.52      2.16 o 
  -1   1  27      148.17      150.93      5.07 o 
   0   1  27       28.64       23.95      2.55 o 
   1   1  27       21.55       23.45      2.45 o 
   2   1  27      169.35      163.44      9.99 o 
   3   1  27        0.78        2.07      2.15 o 
  -6   2  27       33.62       32.52      6.27 o 
  -5   2  27       20.37       25.07      5.48 o 
  -4   2  27        8.81        1.57      4.31 o 
  -3   2  27       18.04       23.51      5.09 o 
  -2   2  27       90.44       92.45      7.44 o 
  -1   2  27        8.57        8.23      3.92 o 
   0   2  27       28.44       19.59      4.31 o 
   1   2  27       35.21       33.56      2.41 o 
   2   2  27       12.24       13.40      1.75 o 
  -4   3  27      103.49      113.22      9.40 o 
  -3   3  27       90.04       95.59      8.62 o 
  -2   3  27        1.60        1.18      3.92 o 
  -1   3  27      111.41      110.87      8.23 o 
   0   3  27        1.36        0.78      3.92 o 
   1   3  27       14.29        8.62      4.31 o 
  -4   0  28      229.01      211.16     10.19 o 
  -2   0  28       28.06       34.08      4.70 o 
   0   0  28      123.59      133.59      7.05 o 
   2   0  28      390.33      380.79     11.75 o 
  -5   1  28        6.57        2.98      2.90 o 
  -4   1  28        0.04        1.28      2.62 o 
  -3   1  28       51.54       58.06      4.23 o 
  -2   1  28        1.40        1.64      4.51 o 
  -1   1  28        0.10        0.26      2.06 o 
   0   1  28        8.73        8.30      4.90 o 
   1   1  28        0.07       -1.90      1.88 o 
   2   1  28        2.32        3.47      1.88 o 
  -4   2  28       39.20       39.18      5.88 o 
  -3   2  28        8.29        3.92      4.31 o 
  -2   2  28        1.17        1.18      3.92 o 
  -1   2  28       21.44       26.64      4.70 o 
   0   2  28       23.12       23.06      4.90 o 
   1   2  28       28.31       28.97      2.74 o 
  -2   3  28        4.77        8.62      4.70 o 
  -3   0  29      335.58      348.27     12.93 o 
  -1   0  29        3.37        9.79      3.53 o 
  -4   1  29        3.59        2.41      2.73 o 
  -3   1  29       94.83      126.20      5.80 o 
  -2   1  29       11.19        9.59      2.73 o 
  -1   1  29      357.26      389.15      9.09 o 
   0   1  29       36.08       44.33      3.39 o 
                                                 
