# Supplementary material for: Crystal structures of methyl 3-(4-iso­propyl­phen­yl)-1-methyl-1,2,3,3a,4,9b-hexa­hydro­thio­chromeno[4,3-b]pyrrole-3a-carboxyl­ate, methyl 1-methyl-3-(o-tol­yl)-1,2,3,3a,4,9b-hexa­hydro­thio­chromeno[4,3-b]pyrrole-3a-carboxyl­ate and methyl 1-methyl-3-(o-tol­yl)-3,3a,4,9b-tetra­hydro-1H-thio­chromeno[4,3-c]isoxazole-3a-carboxyl­ate
Source: Acta Crystallogr E Crystallogr Commun. 2015 May 7;71(Pt 6):574–7. doi: 10.1107/S2056989015008063 (PMC4459360; doi:10.1107/S2056989015008063)
Supplement: Supplementary file 3 [file e-71-00574-IIsup3.hkl]

# 
# h,k,l, Fc-squared, Fo-squared, sigma(Fo-squared) and status flag 
# 
data_II
_shelx_title ' ASP SR 454 in P-1' 
_shelx_refln_list_code          4 
_shelx_F_calc_maximum      108.57 
_exptl_crystal_F_000       372.00 
_reflns_d_resolution_high  0.8409 
 
loop_ 
 _symmetry_equiv_pos_as_xyz 
 'x, y, z' 
 '-x, -y, -z' 
 
_cell_length_a     8.1882 
_cell_length_b    10.4987 
_cell_length_c    10.9594 
_cell_angle_alpha 104.554 
_cell_angle_beta   90.983 
_cell_angle_gamma  90.134 
 
_shelx_F_squared_multiplier     1.000 
 
loop_ 
 _refln_index_h 
 _refln_index_k 
 _refln_index_l 
 _refln_F_squared_calc 
 _refln_F_squared_meas 
 _refln_F_squared_sigma 
 _refln_observed_status 
   1   0   0      880.18      854.75     10.44 o 
   2   0   0     3311.51     3300.27     15.95 o 
   3   0   0       34.38       26.03      0.32 o 
   4   0   0       26.44       21.56      0.37 o 
   5   0   0      221.24      224.73      2.00 o 
   6   0   0       98.02      100.72      1.85 o 
   7   0   0      230.30      224.20      3.72 o 
   8   0   0        6.73        5.50      0.77 o 
   9   0   0       10.86       10.00      0.87 o 
  -9   1   0        0.99        1.09      0.65 o 
  -8   1   0       22.87       26.18      1.39 o 
  -7   1   0      643.45      623.35      5.02 o 
  -6   1   0       82.55       74.52      0.94 o 
  -5   1   0       11.21        9.18      0.32 o 
  -4   1   0        1.31        5.21      0.22 o 
  -3   1   0      271.32      283.35      1.63 o 
  -2   1   0     1136.19     1170.78      5.67 o 
  -1   1   0       43.80       47.55      0.36 o 
   0   1   0     2442.12     1431.98     20.15 o 
   1   1   0      123.66      136.78      0.86 o 
   2   1   0     1675.75     1775.91      8.53 o 
   3   1   0       92.49       91.09      1.10 o 
   4   1   0     1406.35     1395.58     11.03 o 
   5   1   0        7.83        4.97      0.43 o 
   6   1   0      168.01      158.11      2.40 o 
   7   1   0       39.60       41.58      1.57 o 
   8   1   0       15.64       16.59      1.21 o 
   9   1   0       17.88       19.92      1.18 o 
  -9   2   0       17.80       16.81      1.66 o 
  -8   2   0       33.80       36.22      1.03 o 
  -7   2   0      286.86      302.37      3.36 o 
  -6   2   0       18.71       14.04      0.47 o 
  -5   2   0        0.13        0.21      0.15 o 
  -4   2   0      162.69      194.90      1.43 o 
  -3   2   0     1544.70     1604.38      7.97 o 
  -2   2   0      504.46      480.77      2.68 o 
  -1   2   0        0.56        1.45      0.11 o 
   0   2   0       74.09       68.76      0.65 o 
   1   2   0        0.28        1.05      0.19 o 
   2   2   0     4931.95     4876.93     26.44 o 
   3   2   0       34.55       31.87      0.34 o 
   4   2   0      395.79      377.80      4.10 o 
   5   2   0      395.23      382.83      3.84 o 
   6   2   0      299.35      294.50      3.72 o 
   7   2   0       46.15       44.43      1.21 o 
   8   2   0       18.99       20.06      1.11 o 
   9   2   0       76.15       78.01      1.97 o 
  -9   3   0        9.79        9.35      0.77 o 
  -8   3   0       12.80       11.65      1.10 o 
  -7   3   0        6.76        9.12      0.62 o 
  -6   3   0        5.75        6.45      0.37 o 
  -5   3   0       13.36       18.17      0.46 o 
  -4   3   0       40.65       36.47      0.60 o 
  -3   3   0      287.67      328.79      1.98 o 
  -2   3   0       79.81       88.27      0.70 o 
  -1   3   0     1524.86     1533.53      7.62 o 
   0   3   0     1505.26     1483.08      7.09 o 
   1   3   0     2146.85     2267.73     11.63 o 
   2   3   0      274.78      275.92      1.64 o 
   3   3   0     3171.51     3252.18     20.15 o 
   4   3   0       78.10       97.95      0.88 o 
   5   3   0      266.33      269.10      4.17 o 
   6   3   0        5.66        9.19      1.28 o 
   7   3   0       52.14       52.66      1.55 o 
   8   3   0       20.12       16.11      0.95 o 
   9   3   0       26.42       23.08      1.44 o 
  -9   4   0        2.80        2.75      0.59 o 
  -8   4   0      120.43      117.30      2.05 o 
  -7   4   0       43.01       41.92      1.20 o 
  -6   4   0      219.09      201.08      1.94 o 
  -5   4   0      204.93      210.23      1.77 o 
  -4   4   0      406.74      397.21      3.41 o 
  -3   4   0       43.26       56.40      0.78 o 
  -2   4   0      521.78      506.15      2.89 o 
  -1   4   0      376.48      352.02      2.31 o 
   0   4   0      187.66      215.88      1.40 o 
   1   4   0      331.43      368.15      2.01 o 
   2   4   0     1266.35     1333.92      6.56 o 
   3   4   0      154.79      124.86      1.00 o 
   4   4   0      375.62      354.15      2.80 o 
   5   4   0      185.68      176.54      1.45 o 
   6   4   0      222.20      213.34      3.12 o 
   7   4   0       10.72        9.61      0.82 o 
   8   4   0        3.10        3.37      0.61 o 
   9   4   0        5.37        5.73      0.74 o 
  -8   5   0       39.04       40.40      1.85 o 
  -7   5   0       49.22       51.42      1.37 o 
  -6   5   0       98.91       97.15      1.56 o 
  -5   5   0      188.59      184.79      1.92 o 
  -4   5   0      385.78      379.87      3.40 o 
  -3   5   0      132.15      125.32      1.30 o 
  -2   5   0       42.44       42.01      0.67 o 
  -1   5   0        1.16        1.13      0.23 o 
   0   5   0       55.92       53.34      0.69 o 
   1   5   0      478.60      521.93      3.06 o 
   2   5   0      979.02     1022.10      5.80 o 
   3   5   0      183.71      188.50      1.39 o 
   4   5   0      352.15      351.60      2.89 o 
   5   5   0       28.40       29.62      0.72 o 
   6   5   0       45.16       42.67      0.75 o 
   7   5   0      180.73      170.83      4.30 o 
   8   5   0       79.50       80.76      1.95 o 
  -8   6   0       18.77       21.86      1.08 o 
  -7   6   0       30.26       32.65      1.19 o 
  -6   6   0       13.47       10.96      0.67 o 
  -5   6   0       92.77       94.31      1.81 o 
  -4   6   0      125.45      119.77      1.79 o 
  -3   6   0       89.79       86.22      1.19 o 
  -2   6   0       55.15       51.46      0.93 o 
  -1   6   0       21.30       25.06      0.52 o 
   0   6   0      691.91      728.24      4.98 o 
   1   6   0       95.72       98.09      0.90 o 
   2   6   0      218.96      211.72      1.56 o 
   3   6   0       68.35       63.34      0.74 o 
   4   6   0       49.19       45.68      0.76 o 
   5   6   0      293.64      289.57      2.92 o 
   6   6   0        9.08        7.80      0.49 o 
   7   6   0        0.25        0.02      0.54 o 
   8   6   0       17.30       16.78      1.29 o 
  -7   7   0        0.01       -0.61      0.46 o 
  -6   7   0       11.06        9.75      0.72 o 
  -5   7   0       55.17       56.55      1.35 o 
  -4   7   0       17.30       18.00      0.77 o 
  -3   7   0        0.49        0.40      0.27 o 
  -2   7   0      117.47      115.66      1.47 o 
  -1   7   0       23.57       22.83      0.56 o 
   0   7   0        0.07        0.10      0.18 o 
   1   7   0       98.81       92.70      1.19 o 
   2   7   0      138.10      135.10      1.19 o 
   3   7   0       23.94       23.07      0.50 o 
   4   7   0      187.14      192.21      1.98 o 
   5   7   0       70.44       70.54      1.21 o 
   6   7   0       20.02       24.14      1.57 o 
   7   7   0       45.80       45.58      1.50 o 
  -7   8   0        3.16        2.72      0.63 o 
  -6   8   0        2.33        2.12      0.51 o 
  -5   8   0      159.56      165.21      2.46 o 
  -4   8   0      109.06      105.86      1.94 o 
  -3   8   0        3.32        2.62      0.39 o 
  -2   8   0       21.09       19.67      0.82 o 
  -1   8   0       75.86       72.94      1.13 o 
   0   8   0        4.06        4.78      0.43 o 
   1   8   0       24.65       22.71      0.53 o 
   2   8   0      267.66      255.61      2.01 o 
   3   8   0       29.10       34.98      0.84 o 
   4   8   0       13.50       13.92      0.75 o 
   5   8   0        4.76        5.09      0.55 o 
   6   8   0       13.80       11.63      0.93 o 
   7   8   0       27.10       27.81      1.23 o 
  -6   9   0        6.85        8.97      1.07 o 
  -5   9   0       15.49       14.59      1.05 o 
  -4   9   0      240.79      249.31      2.99 o 
  -3   9   0        0.10        0.26      0.37 o 
  -2   9   0       19.33       17.55      0.93 o 
  -1   9   0       38.93       38.80      0.92 o 
   0   9   0       24.01       25.49      0.70 o 
   1   9   0       29.67       23.55      1.11 o 
   2   9   0        1.56        0.77      0.31 o 
   3   9   0        6.09        4.35      0.46 o 
   4   9   0       22.87       25.00      2.06 o 
   5   9   0       24.77       26.52      1.20 o 
   6   9   0       13.77       17.84      1.23 o 
  -5  10   0        0.46       -0.12      0.70 o 
  -4  10   0        5.04        4.86      0.80 o 
  -3  10   0        3.34        3.64      0.64 o 
  -2  10   0       15.29       17.75      0.83 o 
  -1  10   0       29.65       30.37      1.08 o 
   0  10   0       73.47       70.10      1.47 o 
   1  10   0        0.74        0.21      0.48 o 
   2  10   0       13.53       13.79      0.91 o 
   3  10   0        4.89        4.65      0.80 o 
   4  10   0        8.23        5.69      0.86 o 
   5  10   0       17.46       20.57      1.34 o 
  -4  11   0       32.79       31.90      1.43 o 
  -3  11   0        1.17        1.34      0.60 o 
  -2  11   0       11.71       13.87      1.28 o 
  -1  11   0        1.01        1.63      0.62 o 
   0  11   0        1.26        2.00      0.58 o 
   1  11   0       40.95       38.82      1.83 o 
   2  11   0       37.20       42.10      1.56 o 
   3  11   0        3.17        4.00      0.81 o 
  -1  12   0        2.40        1.90      0.88 o 
   0  12   0        3.99        4.67      1.01 o 
   1  12   0        6.24        3.87      1.02 o 
  -2 -12   1        1.37        0.30      0.68 o 
  -1 -12   1       10.47       11.75      1.45 o 
   0 -12   1        8.19        6.23      1.12 o 
   1 -12   1        0.09       -1.04      0.72 o 
   2 -12   1        3.97        4.80      0.92 o 
  -4 -11   1       45.80       54.30      2.97 o 
  -3 -11   1        7.78        4.42      0.88 o 
  -2 -11   1        0.00       -0.71      0.47 o 
  -1 -11   1       21.68       25.34      1.20 o 
   0 -11   1       11.89       11.58      0.89 o 
   1 -11   1       10.71        7.34      0.74 o 
   2 -11   1       11.79       13.86      0.95 o 
   3 -11   1       11.25       13.04      0.98 o 
   4 -11   1       14.75       13.96      1.05 o 
  -5 -10   1        0.79        0.92      0.56 o 
  -4 -10   1       34.24       36.33      1.78 o 
  -3 -10   1       36.24       32.41      1.35 o 
  -2 -10   1        2.05        2.09      0.44 o 
  -1 -10   1        8.25       10.04      0.57 o 
   0 -10   1        0.02       -0.45      0.30 o 
   1 -10   1      161.41      151.07      2.02 o 
   2 -10   1        5.15        5.25      0.60 o 
   3 -10   1        3.46        2.04      0.80 o 
   4 -10   1       14.97       14.54      0.98 o 
   5 -10   1        0.74        0.29      0.59 o 
  -6  -9   1       62.89       71.02      1.82 o 
  -5  -9   1       17.37       16.42      0.99 o 
  -4  -9   1        6.76        4.97      0.62 o 
  -3  -9   1        3.08        2.47      0.40 o 
  -2  -9   1        0.43        1.82      0.40 o 
  -1  -9   1        0.01       -0.06      0.27 o 
   0  -9   1       14.78       11.05      0.56 o 
   1  -9   1       79.93       77.08      1.32 o 
   2  -9   1        0.70        0.35      0.33 o 
   3  -9   1      208.08      210.08      2.70 o 
   4  -9   1       25.88       22.52      1.66 o 
   5  -9   1      143.86      146.65      2.77 o 
   6  -9   1        0.38        0.19      0.65 o 
  -7  -8   1        2.35        2.59      0.83 o 
  -6  -8   1       30.12       32.37      1.69 o 
  -5  -8   1       61.83       61.50      1.37 o 
  -4  -8   1       32.80       32.58      1.05 o 
  -3  -8   1       18.87       18.52      0.57 o 
  -2  -8   1       60.95       60.38      0.78 o 
  -1  -8   1        0.14       -0.02      0.19 o 
   0  -8   1       53.14       55.74      0.93 o 
   1  -8   1        1.64        0.19      0.25 o 
   2  -8   1       14.32       13.49      0.55 o 
   3  -8   1      118.14      118.41      1.60 o 
   4  -8   1       45.66       47.89      1.02 o 
   5  -8   1      131.06      135.86      2.18 o 
   6  -8   1       35.51       40.62      1.49 o 
   7  -8   1       38.28       42.11      1.67 o 
  -8  -7   1        0.68        0.80      0.83 o 
  -7  -7   1        1.47        2.24      0.76 o 
  -6  -7   1        0.03       -0.42      0.29 o 
  -5  -7   1       16.52       21.16      0.79 o 
  -4  -7   1      134.96      124.57      1.35 o 
  -3  -7   1       83.64       85.58      0.96 o 
  -2  -7   1      198.82      200.33      1.53 o 
  -1  -7   1      327.06      344.37      2.35 o 
   0  -7   1      390.10      387.02      3.02 o 
   1  -7   1       15.54       22.82      0.69 o 
   2  -7   1        8.57        8.54      0.43 o 
   3  -7   1       56.07       54.92      1.00 o 
   4  -7   1        9.20        6.29      0.46 o 
   5  -7   1      271.87      261.40      3.13 o 
   6  -7   1       10.43       10.09      0.73 o 
   7  -7   1        6.92        4.76      0.75 o 
   8  -7   1       15.86       17.08      1.19 o 
  -8  -6   1       18.79       17.69      1.25 o 
  -7  -6   1       50.33       54.59      1.47 o 
  -6  -6   1        1.57        0.92      0.32 o 
  -5  -6   1       23.89       22.55      0.66 o 
  -4  -6   1      253.85      250.84      2.06 o 
  -3  -6   1      278.32      256.00      1.93 o 
  -2  -6   1      874.63      913.17      5.14 o 
  -1  -6   1       17.76       14.54      0.33 o 
   0  -6   1      395.26      421.12      2.79 o 
   1  -6   1       14.04       15.36      0.37 o 
   2  -6   1       10.97        7.97      0.36 o 
   3  -6   1        2.80        4.19      0.32 o 
   4  -6   1       25.17       26.43      0.72 o 
   5  -6   1       19.16       13.32      0.57 o 
   6  -6   1       75.29       73.62      1.52 o 
   7  -6   1        0.16       -0.18      0.48 o 
   8  -6   1       17.00       16.34      1.23 o 
  -8  -5   1       38.43       38.73      1.40 o 
  -7  -5   1        4.51        2.53      0.47 o 
  -6  -5   1       41.80       31.48      0.77 o 
  -5  -5   1      107.14      124.57      1.30 o 
  -4  -5   1       98.82       97.86      1.13 o 
  -3  -5   1      115.90      108.56      1.02 o 
  -2  -5   1       33.17       33.35      0.44 o 
  -1  -5   1      254.69      282.55      1.71 o 
   0  -5   1     1072.69     1119.05      6.13 o 
   1  -5   1        9.08        7.93      0.25 o 
   2  -5   1      153.67      179.93      1.46 o 
   3  -5   1       28.84       35.87      0.58 o 
   4  -5   1       17.06       20.63      0.50 o 
   5  -5   1      413.21      419.87      3.19 o 
   6  -5   1      432.62      434.36      4.03 o 
   7  -5   1        0.29       -0.27      0.41 o 
   8  -5   1        1.51        1.11      0.58 o 
  -9  -4   1        4.76        3.59      0.66 o 
  -8  -4   1       12.87       10.96      0.94 o 
  -7  -4   1       14.26       12.29      0.76 o 
  -6  -4   1      217.77      201.68      2.91 o 
  -5  -4   1       51.50       50.79      0.74 o 
  -4  -4   1        0.62        0.42      0.12 o 
  -3  -4   1        6.15        7.16      0.23 o 
  -2  -4   1      379.53      401.50      2.13 o 
  -1  -4   1      746.47      781.17      3.64 o 
   0  -4   1     1805.71     1877.69      8.70 o 
   1  -4   1       12.11        7.90      0.33 o 
   2  -4   1     1366.75     1367.41      6.49 o 
   3  -4   1       32.27       39.73      0.59 o 
   4  -4   1        6.51        4.34      0.27 o 
   5  -4   1      414.00      389.64      2.82 o 
   6  -4   1      630.25      616.92      4.46 o 
   7  -4   1        4.94        5.65      0.63 o 
   8  -4   1       13.69       13.34      0.92 o 
   9  -4   1       81.41       92.76      2.08 o 
  -9  -3   1       47.20       48.17      1.61 o 
  -8  -3   1      113.68      115.91      2.30 o 
  -7  -3   1        0.37       -0.22      0.33 o 
  -6  -3   1        8.44        4.66      0.53 o 
  -5  -3   1      331.23      311.81      3.23 o 
  -4  -3   1      442.41      497.07      3.01 o 
  -3  -3   1     1505.83     1607.69      7.79 o 
  -2  -3   1      760.08      795.48      3.85 o 
  -1  -3   1     1531.09     1566.83      7.18 o 
   0  -3   1       40.56       48.63      0.46 o 
   1  -3   1      359.36      400.28      2.06 o 
   2  -3   1       45.89       56.70      0.54 o 
   3  -3   1      145.96      128.50      0.93 o 
   4  -3   1      147.69      149.64      1.30 o 
   5  -3   1       11.49        7.66      0.36 o 
   6  -3   1      245.48      238.53      2.12 o 
   7  -3   1       55.35       51.43      1.36 o 
   8  -3   1        0.41        0.24      0.34 o 
   9  -3   1       21.38       22.05      1.03 o 
  -9  -2   1       29.66       27.21      1.69 o 
  -8  -2   1      186.58      186.67      2.96 o 
  -7  -2   1        2.92        1.93      0.51 o 
  -6  -2   1       85.34       80.13      2.32 o 
  -5  -2   1       69.63       59.47      1.62 o 
  -4  -2   1       20.89       24.53      0.81 o 
  -3  -2   1      572.42      617.81      3.13 o 
  -2  -2   1       30.63       39.32      0.40 o 
  -1  -2   1     7552.01     7176.95     43.93 o 
   0  -2   1      136.07      118.81      0.76 o 
   1  -2   1     1657.95     1725.23     12.67 o 
   2  -2   1      979.96      978.60      4.57 o 
   3  -2   1      949.85      999.94      5.04 o 
   4  -2   1       65.31       84.58      0.77 o 
   5  -2   1      186.84      195.94      1.68 o 
   6  -2   1       59.46       60.84      0.94 o 
   7  -2   1       55.17       54.42      1.48 o 
   8  -2   1       45.86       40.30      1.43 o 
   9  -2   1       12.05       14.63      1.87 o 
  -9  -1   1        1.99        1.30      0.58 o 
  -8  -1   1       73.17       72.27      1.74 o 
  -7  -1   1       42.04       43.97      1.26 o 
  -6  -1   1       87.82       96.02      1.73 o 
  -5  -1   1       89.29       78.26      1.62 o 
  -4  -1   1      163.40      154.08      2.07 o 
  -3  -1   1      201.13      226.70      1.91 o 
  -2  -1   1      141.92      151.61      1.46 o 
  -1  -1   1     5417.44     5394.04     27.22 o 
   0  -1   1      156.49      135.50      3.51 o 
   1  -1   1     3653.11     3509.86     18.09 o 
   2  -1   1     1710.99     1824.09      8.65 o 
   3  -1   1        6.67       10.41      0.21 o 
   4  -1   1      294.73      269.10      2.04 o 
   5  -1   1      664.57      661.67      4.92 o 
   6  -1   1        4.88        7.12      0.34 o 
   7  -1   1        3.08        3.40      0.58 o 
   8  -1   1       85.18       84.96      1.48 o 
   9  -1   1       99.02      108.81      2.46 o 
  -9   0   1        9.21        7.92      0.87 o 
  -8   0   1        0.87        0.44      0.45 o 
  -7   0   1       92.61       90.32      1.77 o 
  -6   0   1       15.66       13.78      0.35 o 
  -5   0   1       14.69       12.97      0.31 o 
  -4   0   1        1.11        1.08      0.15 o 
  -3   0   1      111.09      112.66      0.82 o 
  -2   0   1     4643.26     4475.61     22.96 o 
  -1   0   1     3525.66     3358.78     17.46 o 
   0   0   1     1523.54      523.85     19.67 o 
   1   0   1     2055.88     2032.02     11.41 o 
   2   0   1      167.59      166.89      0.99 o 
   3   0   1      302.77      317.04      1.93 o 
   4   0   1      172.76      160.25      1.89 o 
   5   0   1       71.70       74.31      1.01 o 
   6   0   1        5.21        4.32      0.26 o 
   7   0   1        0.00        0.26      0.36 o 
   8   0   1      128.68      131.19      2.52 o 
   9   0   1      108.75      117.58      2.52 o 
  -9   1   1        9.90        8.45      0.90 o 
  -8   1   1       41.27       39.29      0.88 o 
  -7   1   1      153.79      149.16      2.34 o 
  -6   1   1        4.52        5.18      0.30 o 
  -5   1   1      412.12      399.86      2.90 o 
  -4   1   1       36.58       37.41      0.51 o 
  -3   1   1      103.81      107.31      0.80 o 
  -2   1   1      994.09      969.90      4.68 o 
  -1   1   1       11.66       18.90      0.41 o 
   0   1   1       16.49       18.83      0.28 o 
   1   1   1      331.68      389.33      2.07 o 
   2   1   1    10538.18    10022.10     53.17 o 
   3   1   1      128.49      114.24      0.84 o 
   4   1   1       36.38       44.52      0.46 o 
   5   1   1       78.10       82.86      0.88 o 
   6   1   1       23.35       20.09      0.82 o 
   7   1   1       73.97       75.30      1.55 o 
   8   1   1       10.39       10.31      1.06 o 
   9   1   1        8.02        9.42      0.89 o 
  -9   2   1        5.22        5.83      0.82 o 
  -8   2   1      102.97      104.70      2.32 o 
  -7   2   1       80.49       80.58      1.39 o 
  -6   2   1       36.79       36.56      0.66 o 
  -5   2   1      653.71      661.36      4.49 o 
  -4   2   1      634.06      628.08      3.77 o 
  -3   2   1      565.52      630.11      3.25 o 
  -2   2   1      232.61      229.19      1.63 o 
  -1   2   1       47.81       38.78      0.44 o 
   0   2   1     4673.81     4534.07     35.12 o 
   1   2   1      763.26      757.95      4.05 o 
   2   2   1      811.62      856.21      4.53 o 
   3   2   1       60.65       53.87      0.54 o 
   4   2   1      837.92      885.21      5.44 o 
   5   2   1       28.89       32.51      0.76 o 
   6   2   1       95.26       92.99      1.81 o 
   7   2   1       37.53       35.22      1.08 o 
   8   2   1       92.49       91.54      2.08 o 
   9   2   1        0.61        0.32      0.51 o 
  -9   3   1       29.06       27.63      1.09 o 
  -8   3   1       19.28       20.99      0.96 o 
  -7   3   1       25.02       28.63      1.25 o 
  -6   3   1        0.07       -0.03      0.18 o 
  -5   3   1      125.81      124.46      1.18 o 
  -4   3   1     1160.41     1172.20     10.38 o 
  -3   3   1      453.36      527.12      3.65 o 
  -2   3   1        5.79        8.43      0.32 o 
  -1   3   1      243.17      253.16      1.62 o 
   0   3   1      202.91      222.32      1.45 o 
   1   3   1     2013.65     2066.79     10.21 o 
   2   3   1       14.49       12.80      0.24 o 
   3   3   1      332.69      359.66      2.17 o 
   4   3   1      147.88      146.95      1.36 o 
   5   3   1        0.91        0.51      0.16 o 
   6   3   1       49.93       44.89      2.06 o 
   7   3   1      105.52       96.98      2.09 o 
   8   3   1      112.57      109.23      2.10 o 
   9   3   1       20.30       21.65      1.13 o 
  -9   4   1        4.54        2.56      0.55 o 
  -8   4   1       26.83       29.31      1.15 o 
  -7   4   1       12.53       14.79      0.84 o 
  -6   4   1       43.18       34.60      0.84 o 
  -5   4   1       63.98       69.64      1.08 o 
  -4   4   1      191.96      206.45      2.15 o 
  -3   4   1        0.79       -0.06      0.16 o 
  -2   4   1        0.77        0.23      0.11 o 
  -1   4   1       62.21       61.65      0.69 o 
   0   4   1        7.80        7.51      0.31 o 
   1   4   1     4599.47     4748.90     24.22 o 
   2   4   1      618.54      614.27      3.51 o 
   3   4   1        4.16        7.56      0.27 o 
   4   4   1      423.86      401.10      3.09 o 
   5   4   1      442.46      437.29      3.37 o 
   6   4   1      115.95      120.50      1.41 o 
   7   4   1       67.06       71.33      1.81 o 
   8   4   1        0.95        1.12      0.53 o 
   9   4   1        3.20        3.96      0.78 o 
  -8   5   1        4.82        4.63      0.64 o 
  -7   5   1       36.18       44.39      1.29 o 
  -6   5   1      438.47      411.16      3.91 o 
  -5   5   1        1.42        1.59      0.46 o 
  -4   5   1        2.45        2.62      0.34 o 
  -3   5   1        0.53        0.99      0.22 o 
  -2   5   1      283.21      297.56      2.37 o 
  -1   5   1        0.81        1.63      0.23 o 
   0   5   1       17.60        6.98      0.32 o 
   1   5   1     1162.60     1225.85      7.27 o 
   2   5   1       12.99       14.82      0.54 o 
   3   5   1       27.57       26.55      0.41 o 
   4   5   1       13.52       12.98      0.44 o 
   5   5   1      200.21      189.96      2.02 o 
   6   5   1       29.27       31.76      0.88 o 
   7   5   1       10.90        7.82      0.74 o 
   8   5   1       22.23       22.44      1.56 o 
  -8   6   1        4.05        3.02      0.60 o 
  -7   6   1       36.51       40.51      1.30 o 
  -6   6   1       96.37       84.23      1.55 o 
  -5   6   1       16.34       18.37      1.09 o 
  -4   6   1       88.52       87.14      1.45 o 
  -3   6   1       33.36       36.19      0.69 o 
  -2   6   1      433.83      429.03      3.26 o 
  -1   6   1       10.26        6.87      0.43 o 
   0   6   1       11.33       12.41      0.45 o 
   1   6   1       90.35       91.60      0.91 o 
   2   6   1       23.29       31.32      0.71 o 
   3   6   1        0.63        0.84      0.26 o 
   4   6   1       18.97       17.30      0.44 o 
   5   6   1      108.17       99.96      1.57 o 
   6   6   1       49.71       51.97      1.39 o 
   7   6   1        0.40        1.12      0.36 o 
   8   6   1        0.65        0.41      0.62 o 
  -7   7   1        0.47        0.45      0.48 o 
  -6   7   1       14.95       17.63      1.23 o 
  -5   7   1        0.08        0.00      0.38 o 
  -4   7   1        5.66        6.23      0.64 o 
  -3   7   1        2.58        2.80      0.32 o 
  -2   7   1       97.70       92.49      1.16 o 
  -1   7   1       21.92       20.97      0.73 o 
   0   7   1      151.54      154.67      1.93 o 
   1   7   1        4.52        4.36      0.33 o 
   2   7   1       58.03       61.93      1.04 o 
   3   7   1       11.17       12.42      0.70 o 
   4   7   1      136.33      144.76      2.14 o 
   5   7   1       11.68        8.92      0.86 o 
   6   7   1        0.98        1.11      0.62 o 
   7   7   1       85.18       84.19      1.81 o 
  -7   8   1       28.67       28.71      1.31 o 
  -6   8   1        1.09        1.21      0.51 o 
  -5   8   1       50.06       49.00      1.36 o 
  -4   8   1       25.43       26.64      1.02 o 
  -3   8   1      611.92      619.20      5.06 o 
  -2   8   1      291.11      284.24      2.53 o 
  -1   8   1       17.73       15.75      0.76 o 
   0   8   1       52.18       44.71      1.04 o 
   1   8   1       21.42       22.61      0.66 o 
   2   8   1        7.44        4.16      0.42 o 
   3   8   1       27.42       26.78      0.96 o 
   4   8   1       88.98       96.05      2.27 o 
   5   8   1        4.38        3.82      0.56 o 
   6   8   1       10.08       10.60      1.01 o 
   7   8   1       13.24       13.04      2.30 o 
  -6   9   1        0.29       -0.89      0.59 o 
  -5   9   1        2.89        2.41      0.53 o 
  -4   9   1        0.00       -0.29      0.39 o 
  -3   9   1      212.98      212.70      2.64 o 
  -2   9   1        0.04        0.76      0.35 o 
  -1   9   1       62.64       67.32      1.19 o 
   0   9   1      131.00      123.94      1.72 o 
   1   9   1       58.74       59.67      1.81 o 
   2   9   1       38.41       26.50      1.07 o 
   3   9   1        0.12       -0.36      0.38 o 
   4   9   1       44.53       41.31      2.13 o 
   5   9   1       18.78       18.65      1.25 o 
   6   9   1        4.80        6.34      1.35 o 
  -5  10   1       12.03       10.01      1.17 o 
  -4  10   1       15.01       14.72      1.15 o 
  -3  10   1        4.33        3.05      0.61 o 
  -2  10   1       20.04       17.97      0.98 o 
  -1  10   1        0.03       -0.13      0.45 o 
   0  10   1        1.12        1.31      0.48 o 
   1  10   1        2.86        3.50      0.63 o 
   2  10   1       29.40       38.59      1.49 o 
   3  10   1        3.12        2.23      0.74 o 
   4  10   1        0.21        0.18      0.57 o 
   5  10   1        0.35       -0.01      0.60 o 
  -3  11   1        0.13       -1.36      1.09 o 
  -2  11   1        2.66        1.22      0.75 o 
  -1  11   1        0.40        0.25      0.70 o 
   0  11   1       18.18       17.79      1.11 o 
   1  11   1        1.28        0.99      0.58 o 
   2  11   1       34.73       39.48      2.54 o 
   3  11   1        0.76        0.42      0.66 o 
  -2 -12   2        0.27       -0.82      1.05 o 
  -1 -12   2        2.33        0.72      0.72 o 
   0 -12   2       11.97       13.04      1.24 o 
   1 -12   2       18.77       16.04      1.33 o 
   2 -12   2        0.22        0.51      0.84 o 
  -4 -11   2        4.00        4.82      0.86 o 
  -3 -11   2       60.14       67.77      2.12 o 
  -2 -11   2       28.66       28.48      1.25 o 
  -1 -11   2       12.88       14.24      0.96 o 
   0 -11   2        1.57        0.35      0.51 o 
   1 -11   2        1.77        1.31      0.60 o 
   2 -11   2       98.40      100.01      1.97 o 
   3 -11   2        2.23        1.07      0.58 o 
   4 -11   2       39.34       42.12      1.58 o 
  -5 -10   2       26.48       29.22      2.53 o 
  -4 -10   2       14.77       16.23      1.02 o 
  -3 -10   2       66.02       68.17      1.69 o 
  -2 -10   2       12.13       13.25      0.88 o 
  -1 -10   2        4.37        3.67      0.44 o 
   0 -10   2       14.08       10.44      0.68 o 
   1 -10   2       32.65       30.87      1.05 o 
   2 -10   2       87.38       87.55      1.77 o 
   3 -10   2       12.76       10.45      0.78 o 
   4 -10   2        0.28        0.29      0.56 o 
   5 -10   2       17.60       22.24      1.27 o 
  -6  -9   2       46.86       50.94      1.54 o 
  -5  -9   2        8.70       11.32      0.85 o 
  -4  -9   2       26.64       26.98      1.76 o 
  -3  -9   2       60.33       60.86      1.35 o 
  -2  -9   2        7.34        8.59      0.61 o 
  -1  -9   2        0.01       -0.10      0.29 o 
   0  -9   2        7.46        6.87      0.49 o 
   1  -9   2        4.30        3.83      0.43 o 
   2  -9   2        0.13        0.66      0.33 o 
   3  -9   2       75.53       68.85      1.59 o 
   4  -9   2        4.97        4.10      0.65 o 
   5  -9   2        3.52        5.15      0.73 o 
   6  -9   2        4.50        4.07      0.69 o 
  -7  -8   2       14.76       14.19      1.25 o 
  -6  -8   2       11.41        9.42      0.73 o 
  -5  -8   2        9.63       10.86      1.05 o 
  -4  -8   2      157.02      157.41      1.91 o 
  -3  -8   2        1.06        1.20      0.37 o 
  -2  -8   2        0.69        0.48      0.22 o 
  -1  -8   2        5.97        5.82      0.37 o 
   0  -8   2      151.55      152.66      1.76 o 
   1  -8   2       20.01       20.94      0.62 o 
   2  -8   2        9.40       10.24      0.48 o 
   3  -8   2       28.70       30.21      0.66 o 
   4  -8   2       21.75       24.30      1.00 o 
   5  -8   2      160.21      164.80      2.89 o 
   6  -8   2        3.79        6.15      0.74 o 
   7  -8   2       34.69       35.11      1.73 o 
  -8  -7   2        1.48        0.26      0.85 o 
  -7  -7   2       46.44       49.27      1.94 o 
  -6  -7   2        4.66        2.66      0.40 o 
  -5  -7   2        9.06        9.80      0.57 o 
  -4  -7   2        1.00        1.25      0.25 o 
  -3  -7   2      867.13      864.14      5.26 o 
  -2  -7   2       29.06       32.70      0.55 o 
  -1  -7   2       17.02       20.67      0.52 o 
   0  -7   2      471.16      465.59      3.48 o 
   1  -7   2       49.46       42.32      0.81 o 
   2  -7   2        5.29        4.95      0.33 o 
   3  -7   2        8.23        6.33      0.32 o 
   4  -7   2      210.11      203.92      2.02 o 
   5  -7   2       22.56       19.64      1.67 o 
   6  -7   2        3.69        3.13      0.58 o 
   7  -7   2       20.52       23.11      1.27 o 
   8  -7   2       19.66       21.85      1.27 o 
  -8  -6   2        0.03       -0.56      0.69 o 
  -7  -6   2      126.91      128.80      2.47 o 
  -6  -6   2        0.09       -0.19      0.24 o 
  -5  -6   2       27.39       25.30      0.66 o 
  -4  -6   2       54.90       54.39      0.79 o 
  -3  -6   2      472.29      483.22      3.16 o 
  -2  -6   2        4.44        2.84      0.21 o 
  -1  -6   2      260.86      281.92      2.12 o 
   0  -6   2      501.89      485.95      3.20 o 
   1  -6   2     1270.38     1323.91      8.09 o 
   2  -6   2        1.12        2.05      0.23 o 
   3  -6   2        7.03        7.38      0.47 o 
   4  -6   2       14.61       12.94      0.43 o 
   5  -6   2        1.72        0.71      0.40 o 
   6  -6   2       63.83       58.47      1.51 o 
   7  -6   2       63.01       58.10      1.69 o 
   8  -6   2       43.10       46.63      1.60 o 
  -8  -5   2        0.70       -0.04      0.51 o 
  -7  -5   2       32.77       33.59      1.44 o 
  -6  -5   2      117.46      108.82      1.60 o 
  -5  -5   2      153.33      153.52      1.49 o 
  -4  -5   2        3.05        2.67      0.26 o 
  -3  -5   2       75.24       83.14      0.85 o 
  -2  -5   2       63.62       65.35      0.68 o 
  -1  -5   2       70.74       68.24      0.67 o 
   0  -5   2      340.41      370.32      2.27 o 
   1  -5   2       31.30       21.12      0.38 o 
   2  -5   2       10.93        7.69      0.36 o 
   3  -5   2       31.65       31.67      0.51 o 
   4  -5   2       52.78       53.79      0.83 o 
   5  -5   2      124.46      126.60      1.47 o 
   6  -5   2      176.69      178.11      2.39 o 
   7  -5   2        7.99        9.03      1.32 o 
   8  -5   2        4.58        5.15      0.69 o 
  -9  -4   2        0.26        0.25      0.49 o 
  -8  -4   2       70.86       72.24      3.15 o 
  -7  -4   2        0.01       -0.18      0.40 o 
  -6  -4   2      111.92       98.79      1.86 o 
  -5  -4   2       39.54       38.28      0.75 o 
  -4  -4   2      136.17      124.20      1.13 o 
  -3  -4   2        0.04        1.90      0.15 o 
  -2  -4   2      266.56      225.89      1.33 o 
  -1  -4   2        8.88        6.15      0.23 o 
   0  -4   2      159.58      164.53      1.10 o 
   1  -4   2      146.13      147.67      0.98 o 
   2  -4   2       16.66       20.37      0.37 o 
   3  -4   2        3.76       10.17      0.31 o 
   4  -4   2      466.42      471.71      3.58 o 
   5  -4   2       87.55       94.02      1.13 o 
   6  -4   2      273.24      271.20      2.36 o 
   7  -4   2      129.44      128.63      2.27 o 
   8  -4   2       38.68       44.93      1.39 o 
   9  -4   2        3.52        3.79      0.63 o 
  -9  -3   2        0.03       -0.34      0.43 o 
  -8  -3   2      194.33      199.00      2.86 o 
  -7  -3   2       25.23       24.75      1.27 o 
  -6  -3   2        0.32        2.04      0.49 o 
  -5  -3   2        5.95        4.61      0.53 o 
  -4  -3   2       20.58       23.79      0.39 o 
  -3  -3   2      236.36      237.71      1.53 o 
  -2  -3   2       24.77       26.86      0.36 o 
  -1  -3   2     1356.35     1362.74      6.61 o 
   0  -3   2      516.79      505.92      2.76 o 
   1  -3   2      344.69      345.05      2.03 o 
   2  -3   2       26.67       27.02      0.40 o 
   3  -3   2        9.10        8.15      0.26 o 
   4  -3   2     1305.41     1376.43      8.02 o 
   5  -3   2       27.82       26.99      0.57 o 
   6  -3   2      317.25      310.46      2.75 o 
   7  -3   2        8.47        8.05      0.63 o 
   8  -3   2       55.75       57.61      1.46 o 
   9  -3   2       14.07       16.38      0.85 o 
  -9  -2   2       11.45       10.26      0.98 o 
  -8  -2   2      218.52      223.37      3.53 o 
  -7  -2   2       79.01       79.97      1.76 o 
  -6  -2   2      137.12      140.38      2.23 o 
  -5  -2   2       12.37        8.83      0.62 o 
  -4  -2   2        3.81        2.75      0.12 o 
  -3  -2   2      500.18      498.74      3.08 o 
  -2  -2   2     1121.51     1205.99      6.15 o 
  -1  -2   2     2006.30     2089.70     10.89 o 
   0  -2   2      427.84      399.49      2.68 o 
   1  -2   2    11787.50    10400.82     51.25 o 
   2  -2   2      349.98      361.28      2.10 o 
   3  -2   2     1781.82     1887.23      8.81 o 
   4  -2   2        2.13        6.07      0.24 o 
   5  -2   2       21.20       18.59      0.43 o 
   6  -2   2      101.13       94.05      1.22 o 
   7  -2   2      114.94      114.92      2.48 o 
   8  -2   2        7.32        6.72      0.53 o 
   9  -2   2       10.95       11.16      1.54 o 
  -9  -1   2       12.30       11.37      0.88 o 
  -8  -1   2      112.90      113.06      2.20 o 
  -7  -1   2        0.44        0.16      0.37 o 
  -6  -1   2      181.30      173.88      2.45 o 
  -5  -1   2       41.75       36.15      0.56 o 
  -4  -1   2      413.64      423.92      2.57 o 
  -3  -1   2       22.68       19.79      0.31 o 
  -2  -1   2     1244.25     1292.44      6.82 o 
  -1  -1   2     1106.74     1075.73      6.32 o 
   0  -1   2     5880.44     5496.55     58.47 o 
   1  -1   2     4721.00     4586.53     27.67 o 
   2  -1   2     1968.41     2094.03     10.09 o 
   3  -1   2     1311.97     1387.20      6.50 o 
   4  -1   2        5.43        9.55      0.28 o 
   5  -1   2      374.07      379.26      2.88 o 
   6  -1   2      102.43      102.44      1.22 o 
   7  -1   2      433.10      420.82      3.70 o 
   8  -1   2       15.01       13.14      0.87 o 
   9  -1   2       35.76       37.49      1.49 o 
  -9   0   2       40.07       41.91      1.60 o 
  -8   0   2        8.53        7.99      0.74 o 
  -7   0   2        4.18        3.38      0.21 o 
  -6   0   2      128.48      139.12      1.17 o 
  -5   0   2       52.23       43.09      0.54 o 
  -4   0   2      504.82      610.14      3.81 o 
  -3   0   2       59.66       52.60      0.53 o 
  -2   0   2      235.44      236.54      1.44 o 
  -1   0   2       51.31       55.20      0.63 o 
   0   0   2     1613.24     1662.65     10.02 o 
   1   0   2     1070.30     1133.61      6.07 o 
   2   0   2     1401.56     1430.96      6.91 o 
   3   0   2        0.54       -0.02      0.10 o 
   4   0   2      404.62      431.26      5.35 o 
   5   0   2       42.89       45.86      0.62 o 
   6   0   2      202.02      194.79      1.65 o 
   7   0   2      408.34      400.16      3.26 o 
   8   0   2       13.78       12.32      0.80 o 
   9   0   2       32.05       32.05      3.43 o 
  -9   1   2        0.52        0.08      0.58 o 
  -8   1   2       77.91       81.49      1.56 o 
  -7   1   2      128.61      123.88      1.50 o 
  -6   1   2        8.95        9.50      0.44 o 
  -5   1   2      261.79      243.26      2.00 o 
  -4   1   2       41.25       34.79      0.50 o 
  -3   1   2      113.04      138.93      0.99 o 
  -2   1   2      108.65      107.60      0.78 o 
  -1   1   2      955.93     1019.57      5.01 o 
   0   1   2      984.16     1013.18      5.34 o 
   1   1   2        0.93        0.50      0.11 o 
   2   1   2      571.71      602.00      3.39 o 
   3   1   2        0.78        0.17      0.08 o 
   4   1   2      515.78      529.16      3.74 o 
   5   1   2       66.44       60.32      0.66 o 
   6   1   2      141.95      143.98      1.25 o 
   7   1   2       61.23       59.66      1.44 o 
   8   1   2        1.48        1.23      0.44 o 
   9   1   2        0.96        0.84      0.87 o 
  -9   2   2       12.56       14.42      1.62 o 
  -8   2   2        0.43        0.35      0.37 o 
  -7   2   2      100.39       97.07      1.54 o 
  -6   2   2        0.01        0.04      0.18 o 
  -5   2   2       93.23       97.17      1.16 o 
  -4   2   2      200.51      172.81      1.45 o 
  -3   2   2     1371.51     1451.76      7.34 o 
  -2   2   2       10.67       12.18      0.30 o 
  -1   2   2      557.11      558.13      3.03 o 
   0   2   2     1022.93     1015.72      5.65 o 
   1   2   2        2.60        3.34      0.19 o 
   2   2   2      113.86      123.35      0.86 o 
   3   2   2      282.45      274.21      1.76 o 
   4   2   2      646.09      674.31      4.67 o 
   5   2   2       31.53       26.14      0.46 o 
   6   2   2        7.92       11.73      0.32 o 
   7   2   2       12.26       10.88      0.71 o 
   8   2   2        1.52        1.39      0.47 o 
   9   2   2        0.40        0.23      0.46 o 
  -9   3   2       13.56       14.85      1.18 o 
  -8   3   2       39.95       34.48      1.16 o 
  -7   3   2      205.82      202.26      2.70 o 
  -6   3   2        8.22        5.86      0.39 o 
  -5   3   2       16.41       16.31      0.62 o 
  -4   3   2      154.30      152.96      1.51 o 
  -3   3   2     1438.02     1607.30     11.54 o 
  -2   3   2      224.93      254.22      1.72 o 
  -1   3   2       51.54       55.42      0.67 o 
   0   3   2       26.86       33.29      0.49 o 
   1   3   2       22.51       35.71      0.46 o 
   2   3   2      582.85      630.91      3.52 o 
   3   3   2       46.20       43.66      0.53 o 
   4   3   2       66.78       66.00      0.85 o 
   5   3   2       29.38       21.66      0.57 o 
   6   3   2      112.95      104.47      1.30 o 
   7   3   2       34.47       34.75      1.31 o 
   8   3   2        0.98        0.95      0.48 o 
   9   3   2       32.20       35.92      1.55 o 
  -8   4   2        4.12        4.07      0.59 o 
  -7   4   2        3.50        2.69      0.50 o 
  -6   4   2        0.85        0.85      0.35 o 
  -5   4   2      138.93      134.39      1.61 o 
  -4   4   2        9.73        9.32      0.48 o 
  -3   4   2      123.58      128.31      1.34 o 
  -2   4   2       26.01       14.88      0.45 o 
  -1   4   2      285.82      347.45      2.39 o 
   0   4   2      166.48      150.97      1.20 o 
   1   4   2      135.96      146.03      1.28 o 
   2   4   2     1079.77     1173.08      7.47 o 
   3   4   2      364.05      360.63      2.50 o 
   4   4   2       15.31       17.86      0.49 o 
   5   4   2       41.10       37.95      0.89 o 
   6   4   2      178.70      180.12      1.99 o 
   7   4   2       86.86       85.20      1.40 o 
   8   4   2        6.28        4.94      0.69 o 
  -8   5   2       15.60       15.06      0.95 o 
  -7   5   2        6.57        8.45      0.73 o 
  -6   5   2      313.33      318.61      3.32 o 
  -5   5   2        0.11        0.32      0.33 o 
  -4   5   2        0.64        2.28      0.31 o 
  -3   5   2       93.00       97.72      1.29 o 
  -2   5   2       17.26       15.73      0.45 o 
  -1   5   2      453.45      463.16      4.32 o 
   0   5   2       23.85       15.59      0.68 o 
   1   5   2       14.27       10.36      0.47 o 
   2   5   2      290.04      285.18      2.50 o 
   3   5   2      370.38      386.27      3.22 o 
   4   5   2        6.46        5.34      0.32 o 
   5   5   2       27.70       27.74      0.64 o 
   6   5   2      277.54      268.99      3.09 o 
   7   5   2        9.60       12.18      0.72 o 
   8   5   2        5.11        4.05      1.06 o 
  -8   6   2        1.84        2.07      0.57 o 
  -7   6   2        0.04        0.14      0.46 o 
  -6   6   2        1.10        0.58      0.39 o 
  -5   6   2        0.15        0.10      0.41 o 
  -4   6   2      674.32      674.57      5.27 o 
  -3   6   2        0.99        0.76      0.26 o 
  -2   6   2      282.83      272.45      2.49 o 
  -1   6   2       70.07       71.61      1.52 o 
   0   6   2       73.35       73.73      1.14 o 
   1   6   2      146.64      163.12      2.21 o 
   2   6   2        0.55        0.67      0.28 o 
   3   6   2       36.67       31.56      0.74 o 
   4   6   2        0.14       -0.23      0.24 o 
   5   6   2       14.99       14.87      0.87 o 
   6   6   2        6.75        8.13      0.72 o 
   7   6   2       11.97       13.91      1.01 o 
   8   6   2        8.91        8.32      1.22 o 
  -7   7   2        0.97        0.00      0.48 o 
  -6   7   2        0.07        0.73      0.43 o 
  -5   7   2        0.05       -0.59      0.43 o 
  -4   7   2       24.75       29.27      1.05 o 
  -3   7   2      196.30      199.25      1.95 o 
  -2   7   2       61.52       56.31      1.38 o 
  -1   7   2      275.01      258.78      2.80 o 
   0   7   2      129.86      121.90      1.63 o 
   1   7   2        0.02        0.42      0.37 o 
   2   7   2       28.16       33.21      1.06 o 
   3   7   2        9.90        7.87      0.55 o 
   4   7   2        0.34       -0.12      0.34 o 
   5   7   2        5.40        7.74      0.73 o 
   6   7   2       18.25       15.74      1.07 o 
   7   7   2        5.08        7.15      0.75 o 
  -6   8   2       34.20       40.58      1.54 o 
  -5   8   2        3.33        1.65      0.49 o 
  -4   8   2       10.04        9.90      0.71 o 
  -3   8   2      170.47      167.96      2.45 o 
  -2   8   2        5.11        5.51      0.81 o 
  -1   8   2       25.53       22.69      0.88 o 
   0   8   2       81.39       86.02      1.45 o 
   1   8   2      188.64      176.35      2.33 o 
   2   8   2       78.68       82.23      1.68 o 
   3   8   2        0.10        0.74      0.43 o 
   4   8   2        0.41        1.17      0.56 o 
   5   8   2       40.17       39.88      2.03 o 
   6   8   2       26.96       30.66      1.37 o 
  -5   9   2       18.58       18.53      1.05 o 
  -4   9   2        0.57        0.26      0.40 o 
  -3   9   2        1.75        2.57      0.48 o 
  -2   9   2       32.71       37.82      0.98 o 
  -1   9   2      189.26      204.82      2.63 o 
   0   9   2       22.92       17.67      1.03 o 
   1   9   2       98.22       97.18      1.85 o 
   2   9   2        0.65        1.02      0.45 o 
   3   9   2        4.63        6.41      0.65 o 
   4   9   2        2.14        2.78      0.62 o 
   5   9   2        4.48        4.38      0.80 o 
  -4  10   2       15.99       15.02      1.06 o 
  -3  10   2        2.01        0.82      0.53 o 
  -2  10   2        0.62       -0.85      0.62 o 
  -1  10   2        0.97        1.00      0.57 o 
   0  10   2       20.63       27.07      1.20 o 
   1  10   2       47.10       54.67      1.69 o 
   2  10   2       71.61       68.58      1.68 o 
   3  10   2       13.59       15.76      1.07 o 
   4  10   2        6.97        5.40      0.91 o 
  -2  11   2        2.14        1.91      0.83 o 
  -1  11   2       14.47       15.03      1.09 o 
   0  11   2        2.21        1.27      0.76 o 
   1  11   2        5.19        5.58      0.79 o 
   2  11   2        3.66        3.58      0.84 o 
  -2 -12   3        0.60        0.26      1.01 o 
  -1 -12   3        6.56        4.87      0.90 o 
   0 -12   3       14.48       14.14      1.26 o 
   1 -12   3        1.07        0.63      1.24 o 
   2 -12   3        8.50       11.13      1.21 o 
  -4 -11   3       13.17       15.54      1.07 o 
  -3 -11   3       16.78       20.36      1.28 o 
  -2 -11   3       13.22       13.82      0.83 o 
  -1 -11   3        1.70        0.81      0.40 o 
   0 -11   3        0.72       -0.25      0.51 o 
   1 -11   3      105.55      103.69      2.56 o 
   2 -11   3       59.85       57.68      1.87 o 
   3 -11   3       60.08       64.94      1.78 o 
   4 -11   3        0.21        0.62      0.65 o 
  -5 -10   3       71.09       74.77      1.89 o 
  -4 -10   3        7.10        7.65      0.78 o 
  -3 -10   3       10.29       11.44      0.84 o 
  -2 -10   3        9.80       10.21      0.88 o 
  -1 -10   3       52.67       54.03      1.16 o 
   0 -10   3       42.44       39.95      1.24 o 
   1 -10   3       11.96        8.84      0.78 o 
   2 -10   3       44.12       45.62      1.34 o 
   3 -10   3        0.75        0.26      0.48 o 
   4 -10   3        1.08       -0.07      0.54 o 
   5 -10   3       24.06       24.11      1.31 o 
  -6  -9   3        2.39        2.23      0.57 o 
  -5  -9   3       11.64       13.91      0.89 o 
  -4  -9   3       63.38       66.67      1.89 o 
  -3  -9   3        3.40        2.59      0.55 o 
  -2  -9   3       17.97       16.03      0.79 o 
  -1  -9   3       62.81       59.49      1.27 o 
   0  -9   3       27.11       28.27      0.91 o 
   1  -9   3       36.19       32.88      0.83 o 
   2  -9   3       15.60       16.05      0.84 o 
   3  -9   3       63.29       59.79      1.50 o 
   4  -9   3        0.02        0.12      0.43 o 
   5  -9   3        4.41        3.89      0.86 o 
   6  -9   3        1.92        2.90      0.67 o 
  -7  -8   3       15.55       16.39      1.64 o 
  -6  -8   3        3.27        3.35      0.54 o 
  -5  -8   3        4.55        3.48      0.56 o 
  -4  -8   3        5.83        4.51      0.49 o 
  -3  -8   3       13.19       15.92      0.69 o 
  -2  -8   3      520.59      507.88      4.70 o 
  -1  -8   3       89.55       87.93      1.45 o 
   0  -8   3       74.01       71.44      1.41 o 
   1  -8   3        4.15        4.76      0.53 o 
   2  -8   3       69.75       62.11      1.34 o 
   3  -8   3        0.01       -0.27      0.35 o 
   4  -8   3       60.77       55.61      1.40 o 
   5  -8   3      233.97      223.81      3.35 o 
   6  -8   3        9.21       10.99      0.88 o 
   7  -8   3        0.18       -0.17      0.60 o 
  -8  -7   3        2.21        1.96      0.95 o 
  -7  -7   3       12.87        9.97      1.27 o 
  -6  -7   3       11.40       10.55      1.01 o 
  -5  -7   3        0.60        0.63      0.28 o 
  -4  -7   3       18.79       22.79      0.60 o 
  -3  -7   3        7.13        7.03      0.57 o 
  -2  -7   3      878.40      881.69      6.59 o 
  -1  -7   3       11.17        9.22      0.52 o 
   0  -7   3       68.42       65.53      1.00 o 
   1  -7   3       75.52       78.12      1.19 o 
   2  -7   3      143.80      142.52      1.92 o 
   3  -7   3        0.12        0.27      0.26 o 
   4  -7   3       20.19       23.48      0.85 o 
   5  -7   3      103.55      101.00      2.05 o 
   6  -7   3       14.03       14.74      0.93 o 
   7  -7   3       43.80       49.51      1.68 o 
   8  -7   3        2.60        1.09      0.70 o 
  -8  -6   3       14.01       13.23      1.45 o 
  -7  -6   3       20.62       16.24      1.17 o 
  -6  -6   3        0.21        0.47      0.24 o 
  -5  -6   3       25.82       25.94      0.82 o 
  -4  -6   3       56.07       55.59      0.84 o 
  -3  -6   3        6.84        3.96      0.33 o 
  -2  -6   3      434.20      427.43      3.27 o 
  -1  -6   3      196.33      180.12      1.59 o 
   0  -6   3       10.65        8.94      0.36 o 
   1  -6   3        6.60        6.28      0.49 o 
   2  -6   3      380.96      383.54      3.04 o 
   3  -6   3      286.78      285.46      2.62 o 
   4  -6   3       20.40       18.87      1.01 o 
   5  -6   3       29.03       26.34      0.95 o 
   6  -6   3       37.86       38.65      1.15 o 
   7  -6   3       50.52       59.05      1.68 o 
   8  -6   3       43.71       44.64      1.60 o 
  -8  -5   3       22.21       18.52      1.23 o 
  -7  -5   3        3.27        2.68      0.59 o 
  -6  -5   3        0.02       -0.27      0.18 o 
  -5  -5   3      198.20      190.03      1.91 o 
  -4  -5   3      290.04      287.20      2.33 o 
  -3  -5   3        5.27        9.83      0.31 o 
  -2  -5   3      166.28      167.02      1.34 o 
  -1  -5   3        4.93        3.32      0.18 o 
   0  -5   3       12.41       11.32      0.37 o 
   1  -5   3        9.85       14.98      0.40 o 
   2  -5   3      405.35      411.02      2.78 o 
   3  -5   3      293.52      289.52      2.40 o 
   4  -5   3        0.30        0.05      0.23 o 
   5  -5   3        0.29       -0.08      0.27 o 
   6  -5   3       45.11       51.63      1.48 o 
   7  -5   3       50.83       53.34      1.51 o 
   8  -5   3        1.52        0.55      0.59 o 
  -9  -4   3        1.38       -0.05      0.49 o 
  -8  -4   3        3.28        2.70      0.53 o 
  -7  -4   3       99.49       98.75      2.01 o 
  -6  -4   3        0.37        0.04      0.43 o 
  -5  -4   3      240.02      230.42      1.85 o 
  -4  -4   3      244.20      211.30      2.14 o 
  -3  -4   3      373.56      368.93      2.59 o 
  -2  -4   3        4.17        6.41      0.24 o 
  -1  -4   3        6.32        8.47      0.35 o 
   0  -4   3       21.19       18.50      0.31 o 
   1  -4   3       51.38       50.74      0.56 o 
   2  -4   3       64.96       70.41      0.87 o 
   3  -4   3      122.91      167.76      1.47 o 
   4  -4   3       13.03        7.78      0.40 o 
   5  -4   3       38.11       34.18      0.77 o 
   6  -4   3       60.12       62.36      1.13 o 
   7  -4   3       17.24       17.30      1.23 o 
   8  -4   3        9.33        7.38      0.66 o 
   9  -4   3       23.87       24.64      1.24 o 
  -9  -3   3        7.09        6.14      0.68 o 
  -8  -3   3        8.65        9.06      1.08 o 
  -7  -3   3       77.06       75.60      1.77 o 
  -6  -3   3       74.56       76.54      1.83 o 
  -5  -3   3       38.36       38.47      0.49 o 
  -4  -3   3       67.15       57.11      0.75 o 
  -3  -3   3       28.87       17.32      0.36 o 
  -2  -3   3      114.68      127.00      0.91 o 
  -1  -3   3      251.69      261.88      1.80 o 
   0  -3   3      199.21      207.56      1.51 o 
   1  -3   3     2422.00     2505.56     13.68 o 
   2  -3   3     1073.87     1103.30      5.46 o 
   3  -3   3        3.66        1.09      0.18 o 
   4  -3   3       57.91       58.67      0.75 o 
   5  -3   3        4.07        3.94      0.30 o 
   6  -3   3       95.37       93.24      1.33 o 
   7  -3   3        7.12        5.46      0.52 o 
   8  -3   3       23.27       26.71      1.00 o 
   9  -3   3       39.07       42.55      1.42 o 
  -9  -2   3       63.07       64.13      1.82 o 
  -8  -2   3        0.74        0.59      0.50 o 
  -7  -2   3      144.47      135.49      2.42 o 
  -6  -2   3      254.41      246.45      3.21 o 
  -5  -2   3        3.32        4.39      0.20 o 
  -4  -2   3        1.05        0.72      0.13 o 
  -3  -2   3      274.38      314.35      2.07 o 
  -2  -2   3       15.93       10.99      0.26 o 
  -1  -2   3     1111.86     1040.99      7.53 o 
   0  -2   3       30.61       30.16      0.77 o 
   1  -2   3      446.35      383.60      2.50 o 
   2  -2   3     5930.86     5867.49     31.39 o 
   3  -2   3      112.41      104.34      0.84 o 
   4  -2   3      533.25      562.50      3.42 o 
   5  -2   3       69.14       66.53      0.89 o 
   6  -2   3      100.87      102.66      1.18 o 
   7  -2   3       29.61       27.03      0.89 o 
   8  -2   3        1.19        1.38      0.39 o 
   9  -2   3        1.80        1.39      0.63 o 
  -9  -1   3       30.11       27.26      2.89 o 
  -8  -1   3       10.06        9.29      0.78 o 
  -7  -1   3       10.97       10.68      0.77 o 
  -6  -1   3      289.33      281.15      2.01 o 
  -5  -1   3      378.37      383.15      2.61 o 
  -4  -1   3      283.27      268.52      2.13 o 
  -3  -1   3        0.16        0.75      0.13 o 
  -2  -1   3      413.77      373.56      2.67 o 
  -1  -1   3      280.83      277.12      2.50 o 
   0  -1   3      113.00      141.34      1.40 o 
   1  -1   3       45.52       57.40      0.63 o 
   2  -1   3      189.53      214.77      1.38 o 
   3  -1   3      278.72      260.62      1.67 o 
   4  -1   3      151.83      184.38      1.54 o 
   5  -1   3       13.02       16.17      0.42 o 
   6  -1   3       15.72       18.31      0.62 o 
   7  -1   3       32.51       30.55      0.83 o 
   8  -1   3       11.52        9.23      0.69 o 
   9  -1   3        2.39        1.88      0.78 o 
  -9   0   3       17.76       21.39      1.30 o 
  -8   0   3        1.92        2.05      0.56 o 
  -7   0   3      151.13      135.94      1.57 o 
  -6   0   3      177.51      184.77      1.71 o 
  -5   0   3        9.38        9.25      0.35 o 
  -4   0   3       10.81       11.46      0.30 o 
  -3   0   3      417.79      428.46      2.44 o 
  -2   0   3      537.62      612.34      3.25 o 
  -1   0   3      849.09      857.79      5.11 o 
   0   0   3     3310.71     3130.73     16.12 o 
   1   0   3      798.33      801.80      4.44 o 
   2   0   3      350.35      405.86      3.10 o 
   3   0   3      228.74      225.67      1.40 o 
   4   0   3       87.68       83.61      0.80 o 
   5   0   3      110.13      108.20      1.11 o 
   6   0   3        2.39        0.62      0.16 o 
   7   0   3      247.98      241.19      2.55 o 
   8   0   3        9.96       11.26      0.80 o 
   9   0   3       12.85       12.64      1.20 o 
  -9   1   3        5.47        6.01      0.87 o 
  -8   1   3        1.08        1.99      0.41 o 
  -7   1   3      271.00      253.46      3.02 o 
  -6   1   3      195.50      192.43      1.79 o 
  -5   1   3       43.18       37.45      0.63 o 
  -4   1   3       31.40       27.69      0.51 o 
  -3   1   3      220.61      226.72      1.43 o 
  -2   1   3     1081.01     1207.90      5.95 o 
  -1   1   3       78.61       77.67      0.71 o 
   0   1   3       81.23       98.80      0.75 o 
   1   1   3      205.92      180.99      1.18 o 
   2   1   3      441.61      415.73      2.35 o 
   3   1   3        6.23        5.97      0.20 o 
   4   1   3      188.56      166.49      1.46 o 
   5   1   3      297.50      275.07      2.15 o 
   6   1   3       28.52       28.36      0.61 o 
   7   1   3      104.45      104.75      1.46 o 
   8   1   3       19.89       18.10      1.23 o 
   9   1   3       15.47       15.72      1.09 o 
  -9   2   3       54.22       57.77      1.46 o 
  -8   2   3        7.51        9.36      0.96 o 
  -7   2   3       11.47        7.95      0.62 o 
  -6   2   3      263.74      270.90      2.45 o 
  -5   2   3        9.45       13.12      0.47 o 
  -4   2   3      489.70      559.80      3.71 o 
  -3   2   3     1395.93     1439.81      7.77 o 
  -2   2   3     1619.95     1704.74      9.03 o 
  -1   2   3      616.02      700.01      3.79 o 
   0   2   3       60.51       75.94      0.76 o 
   1   2   3        2.44        6.09      0.23 o 
   2   2   3      342.45      378.04      2.24 o 
   3   2   3       93.63       98.46      0.85 o 
   4   2   3      574.81      607.70      4.36 o 
   5   2   3      384.56      373.32      2.97 o 
   6   2   3        0.01        0.11      0.17 o 
   7   2   3       11.17       10.53      0.50 o 
   8   2   3        0.01       -0.63      0.42 o 
   9   2   3        0.17       -0.52      0.45 o 
  -9   3   3        6.35        5.37      0.62 o 
  -8   3   3        1.50        0.27      0.42 o 
  -7   3   3       45.77       46.93      1.27 o 
  -6   3   3       10.07       12.80      0.64 o 
  -5   3   3        2.67        4.76      0.39 o 
  -4   3   3       46.16       46.44      0.78 o 
  -3   3   3      613.84      643.56      3.99 o 
  -2   3   3      191.96      186.33      1.64 o 
  -1   3   3      210.26      192.95      1.37 o 
   0   3   3      436.00      462.00      2.95 o 
   1   3   3       61.78       71.91      0.74 o 
   2   3   3      375.39      401.89      2.50 o 
   3   3   3      333.61      356.72      2.48 o 
   4   3   3      328.92      328.85      2.52 o 
   5   3   3       26.88       27.12      0.57 o 
   6   3   3       58.99       58.77      1.20 o 
   7   3   3        8.33       10.42      0.93 o 
   8   3   3        0.59        1.72      0.55 o 
  -8   4   3        6.41        6.06      0.65 o 
  -7   4   3       59.99       66.56      1.56 o 
  -6   4   3       50.69       37.50      1.01 o 
  -5   4   3      366.96      372.34      3.24 o 
  -4   4   3        0.01        0.41      0.22 o 
  -3   4   3      274.19      270.81      2.45 o 
  -2   4   3       45.42       42.99      0.97 o 
  -1   4   3      384.59      414.43      3.72 o 
   0   4   3       72.38      102.10      1.20 o 
   1   4   3      122.20      130.72      1.29 o 
   2   4   3       18.14       22.77      0.57 o 
   3   4   3      234.54      232.60      2.02 o 
   4   4   3       13.11       13.48      0.62 o 
   5   4   3       78.41       71.98      1.04 o 
   6   4   3       41.05       37.53      1.26 o 
   7   4   3       46.08       49.29      1.28 o 
   8   4   3       20.25       23.05      1.64 o 
  -8   5   3       55.70       58.76      1.61 o 
  -7   5   3       19.32       21.15      1.02 o 
  -6   5   3        2.49        2.92      0.44 o 
  -5   5   3       22.85       21.39      0.84 o 
  -4   5   3        1.17        1.37      0.32 o 
  -3   5   3       91.24       85.69      1.21 o 
  -2   5   3       80.98       93.53      1.38 o 
  -1   5   3       41.22       42.70      0.91 o 
   0   5   3      109.93      103.65      1.36 o 
   1   5   3      266.13      294.69      3.27 o 
   2   5   3      492.72      508.70      4.54 o 
   3   5   3       70.26       64.43      1.03 o 
   4   5   3        0.75        0.75      0.28 o 
   5   5   3      171.19      163.58      2.12 o 
   6   5   3        3.79        4.81      0.60 o 
   7   5   3       33.98       32.68      1.34 o 
   8   5   3       43.57       56.12      2.36 o 
  -7   6   3        0.25        0.96      0.48 o 
  -6   6   3       20.41       16.25      0.82 o 
  -5   6   3       30.10       29.48      1.04 o 
  -4   6   3      242.34      233.85      2.46 o 
  -3   6   3        0.33        0.14      0.20 o 
  -2   6   3      423.40      411.16      4.22 o 
  -1   6   3       34.61       35.03      0.91 o 
   0   6   3       43.88       47.52      0.95 o 
   1   6   3        9.51        9.01      0.61 o 
   2   6   3        1.37        2.46      0.48 o 
   3   6   3       12.55       10.19      0.52 o 
   4   6   3       29.74       26.96      0.99 o 
   5   6   3       83.59       90.12      1.96 o 
   6   6   3        0.47        0.03      0.43 o 
   7   6   3        0.12       -0.24      0.42 o 
  -7   7   3        3.17        2.85      0.60 o 
  -6   7   3        4.72        5.20      0.69 o 
  -5   7   3        1.92        2.72      0.52 o 
  -4   7   3        3.31        2.05      0.73 o 
  -3   7   3       30.80       28.49      0.84 o 
  -2   7   3     1422.62     1382.72     10.76 o 
  -1   7   3       77.53       77.50      1.55 o 
   0   7   3      213.87      213.48      3.04 o 
   1   7   3        0.10        0.43      0.40 o 
   2   7   3       47.94       46.61      1.28 o 
   3   7   3       62.42       53.18      1.39 o 
   4   7   3       60.60       67.48      2.35 o 
   5   7   3        6.06        8.05      0.81 o 
   6   7   3       19.99       20.37      1.17 o 
   7   7   3        1.97        1.13      0.56 o 
  -6   8   3        0.98        0.00      0.72 o 
  -5   8   3       49.09       53.10      1.46 o 
  -4   8   3       20.61       20.25      0.93 o 
  -3   8   3       14.32       18.44      0.85 o 
  -2   8   3       11.79       15.55      0.78 o 
  -1   8   3       22.01       23.11      0.87 o 
   0   8   3       95.64      103.40      2.30 o 
   1   8   3       11.43       11.95      0.84 o 
   2   8   3      172.89      165.24      2.60 o 
   3   8   3       13.22       16.40      0.94 o 
   4   8   3       18.58       16.25      1.09 o 
   5   8   3       19.35       19.51      1.17 o 
   6   8   3        1.29        0.21      0.58 o 
  -5   9   3       62.34       68.84      1.63 o 
  -4   9   3       27.49       31.34      1.14 o 
  -3   9   3        0.14       -0.17      0.40 o 
  -2   9   3       11.49       10.15      0.73 o 
  -1   9   3       18.82       16.58      1.15 o 
   0   9   3       19.24       15.05      0.99 o 
   1   9   3        8.64        9.22      0.81 o 
   2   9   3       12.59       17.45      1.02 o 
   3   9   3       86.37       93.83      2.33 o 
   4   9   3       19.23       22.82      1.68 o 
   5   9   3        0.01       -0.89      0.76 o 
  -3  10   3        4.01        3.31      0.83 o 
  -2  10   3        1.08       -0.51      0.61 o 
  -1  10   3        0.03       -0.55      0.69 o 
   0  10   3       67.94       78.84      2.03 o 
   1  10   3       23.23       23.25      1.22 o 
   2  10   3       28.84       25.47      1.18 o 
   3  10   3        9.34        9.62      0.94 o 
   0  11   3        7.29        8.41      0.95 o 
  -2 -12   4        2.69        2.05      1.27 o 
  -1 -12   4       18.52       19.11      1.43 o 
   0 -12   4        3.31        2.43      0.71 o 
   1 -12   4        8.93       10.33      0.97 o 
   2 -12   4        5.46        2.58      0.97 o 
  -4 -11   4       36.16       39.46      2.40 o 
  -3 -11   4       10.23       11.96      1.10 o 
  -2 -11   4       13.91       15.34      0.91 o 
  -1 -11   4        3.88        2.51      0.56 o 
   0 -11   4        7.46        6.93      0.79 o 
   1 -11   4       13.10       13.43      1.46 o 
   2 -11   4        1.57        1.07      0.62 o 
   3 -11   4       20.93       22.20      1.32 o 
   4 -11   4       24.87       31.44      1.50 o 
  -5 -10   4       16.94       16.02      1.17 o 
  -4 -10   4       14.45       17.38      1.28 o 
  -3 -10   4       67.81       66.79      1.71 o 
  -2 -10   4        9.27        9.13      0.70 o 
  -1 -10   4       38.10       36.91      1.44 o 
   0 -10   4        3.64        3.97      0.66 o 
   1 -10   4       50.87       49.67      1.53 o 
   2 -10   4        0.28       -0.25      0.53 o 
   3 -10   4        6.07        5.34      0.65 o 
   4 -10   4       25.83       21.21      1.22 o 
   5 -10   4        2.84        3.16      0.71 o 
  -6  -9   4       34.33       40.52      1.85 o 
  -5  -9   4        0.64        1.51      0.57 o 
  -4  -9   4        9.72        7.92      0.84 o 
  -3  -9   4       18.43       22.14      0.92 o 
  -2  -9   4      122.98      121.34      1.91 o 
  -1  -9   4       47.03       49.08      1.41 o 
   0  -9   4       20.37       20.79      0.74 o 
   1  -9   4      183.93      188.59      2.82 o 
   2  -9   4       59.04       65.55      1.68 o 
   3  -9   4       10.19        9.81      0.70 o 
   4  -9   4        0.86        1.92      0.54 o 
   5  -9   4        0.10       -0.25      0.64 o 
   6  -9   4        0.15       -1.02      0.68 o 
  -7  -8   4        9.65        9.85      1.34 o 
  -6  -8   4       12.31       12.88      0.92 o 
  -5  -8   4       12.64       13.40      0.94 o 
  -4  -8   4        0.23       -0.24      0.43 o 
  -3  -8   4      177.49      172.66      2.27 o 
  -2  -8   4      246.65      238.18      3.13 o 
  -1  -8   4       62.73       65.81      1.50 o 
   0  -8   4       28.81       23.36      0.59 o 
   1  -8   4      155.61      151.26      2.35 o 
   2  -8   4      103.75      109.70      2.00 o 
   3  -8   4       33.84       37.50      1.30 o 
   4  -8   4       10.86       10.82      0.76 o 
   5  -8   4       21.18       22.31      1.52 o 
   6  -8   4        8.01        9.16      0.83 o 
   7  -8   4       12.15       11.29      1.09 o 
  -7  -7   4        3.85        2.68      0.91 o 
  -6  -7   4       43.41       40.52      1.31 o 
  -5  -7   4       84.76       80.47      1.85 o 
  -4  -7   4        0.69        0.50      0.24 o 
  -3  -7   4      106.82      109.27      1.43 o 
  -2  -7   4      111.31      119.23      1.90 o 
  -1  -7   4       57.60       65.41      1.20 o 
   0  -7   4       94.82       97.31      1.18 o 
   1  -7   4       75.68       76.07      1.62 o 
   2  -7   4       52.69       45.83      0.96 o 
   3  -7   4        1.48        1.48      0.33 o 
   4  -7   4        0.44       -0.07      0.36 o 
   5  -7   4       11.19        7.90      0.71 o 
   6  -7   4        3.43        3.52      0.83 o 
   7  -7   4      153.29      156.67      2.89 o 
  -8  -6   4       14.25       13.95      1.99 o 
  -7  -6   4       23.38       25.03      1.56 o 
  -6  -6   4        4.44        5.95      0.60 o 
  -5  -6   4       16.17       13.81      0.60 o 
  -4  -6   4      162.29      154.64      1.45 o 
  -3  -6   4       94.65       89.00      1.21 o 
  -2  -6   4      395.58      408.23      3.65 o 
  -1  -6   4      142.66      149.99      1.47 o 
   0  -6   4      149.21      145.88      1.53 o 
   1  -6   4      234.97      219.25      2.06 o 
   2  -6   4      115.25      128.60      1.59 o 
   3  -6   4        8.07        8.42      0.57 o 
   4  -6   4       97.09       94.43      1.63 o 
   5  -6   4        6.39        6.97      0.79 o 
   6  -6   4        6.33        5.59      0.58 o 
   7  -6   4       71.78       72.70      2.45 o 
   8  -6   4       36.81       39.37      1.79 o 
  -8  -5   4        3.00        4.27      0.64 o 
  -7  -5   4      112.03      107.31      2.10 o 
  -6  -5   4      142.40      137.93      1.83 o 
  -5  -5   4       50.70       39.59      0.77 o 
  -4  -5   4       75.78       74.91      0.96 o 
  -3  -5   4        3.61        3.10      0.18 o 
  -2  -5   4        8.37        9.17      0.38 o 
  -1  -5   4        0.15        0.16      0.16 o 
   0  -5   4      559.97      516.64      3.50 o 
   1  -5   4      233.66      236.89      1.95 o 
   2  -5   4        6.88        7.85      0.39 o 
   3  -5   4      290.02      299.14      2.61 o 
   4  -5   4       71.76       73.74      1.36 o 
   5  -5   4       54.27       55.11      1.32 o 
   6  -5   4       80.26       80.27      1.42 o 
   7  -5   4        9.09        9.98      0.72 o 
   8  -5   4        6.70        6.64      0.75 o 
  -8  -4   4        6.45        5.77      0.74 o 
  -7  -4   4       80.90       82.69      2.24 o 
  -6  -4   4      184.95      179.30      1.97 o 
  -5  -4   4        0.08        0.31      0.14 o 
  -4  -4   4       31.55       32.09      0.64 o 
  -3  -4   4      109.24       87.24      0.97 o 
  -2  -4   4      110.57      107.12      1.01 o 
  -1  -4   4      592.15      639.93      3.67 o 
   0  -4   4       17.01       11.43      0.34 o 
   1  -4   4       14.55        9.43      0.36 o 
   2  -4   4      110.33       88.06      0.90 o 
   3  -4   4      500.25      516.66      3.11 o 
   4  -4   4      171.57      182.63      1.81 o 
   5  -4   4       23.70       27.52      0.66 o 
   6  -4   4      137.87      137.24      1.83 o 
   7  -4   4       22.49       22.78      0.96 o 
   8  -4   4       22.39       25.49      1.25 o 
  -9  -3   4        1.54        1.31      0.68 o 
  -8  -3   4      133.29      136.07      2.81 o 
  -7  -3   4       14.78       12.88      0.87 o 
  -6  -3   4      129.40      122.97      1.49 o 
  -5  -3   4        6.56        7.34      0.39 o 
  -4  -3   4       14.16       19.61      0.48 o 
  -3  -3   4      326.10      297.73      2.43 o 
  -2  -3   4       24.12       34.54      0.59 o 
  -1  -3   4     4964.66     5112.40     26.96 o 
   0  -3   4       12.96        9.68      0.29 o 
   1  -3   4       12.74       15.62      0.45 o 
   2  -3   4        9.22        3.00      0.24 o 
   3  -3   4      814.30      837.06      4.91 o 
   4  -3   4      309.27      326.16      2.33 o 
   5  -3   4       24.29       19.98      0.50 o 
   6  -3   4      101.58       94.59      1.19 o 
   7  -3   4        7.06        6.47      0.56 o 
   8  -3   4       10.40       12.60      0.89 o 
   9  -3   4        0.47        0.28      0.53 o 
  -9  -2   4       66.48       74.90      2.38 o 
  -8  -2   4      202.41      203.21      3.19 o 
  -7  -2   4       16.58       16.05      1.71 o 
  -6  -2   4       25.64       25.38      0.58 o 
  -5  -2   4        4.21        5.97      0.33 o 
  -4  -2   4      178.09      170.36      1.51 o 
  -3  -2   4      102.89      117.14      1.01 o 
  -2  -2   4        0.11        0.35      0.11 o 
  -1  -2   4     1116.09     1110.42      6.35 o 
   0  -2   4      314.23      331.76      2.34 o 
   1  -2   4      316.99      367.98      2.60 o 
   2  -2   4      388.53      421.58      2.58 o 
   3  -2   4     5239.53     5435.79     29.86 o 
   4  -2   4       50.61       48.65      0.63 o 
   5  -2   4       72.59       73.43      0.94 o 
   6  -2   4      136.76      122.39      1.34 o 
   7  -2   4        1.15        0.53      0.29 o 
   8  -2   4        0.08       -0.32      0.37 o 
   9  -2   4        8.80       10.49      0.83 o 
  -9  -1   4       49.37       54.86      4.15 o 
  -8  -1   4       44.18       46.33      1.47 o 
  -7  -1   4       26.45       25.86      0.94 o 
  -6  -1   4        0.04        0.20      0.18 o 
  -5  -1   4       88.37       78.78      1.04 o 
  -4  -1   4      433.06      430.90      2.85 o 
  -3  -1   4      161.34      142.21      1.07 o 
  -2  -1   4      103.90      101.34      0.96 o 
  -1  -1   4       19.53       22.72      0.47 o 
   0  -1   4        0.72        0.61      0.15 o 
   1  -1   4      270.59      304.56      2.04 o 
   2  -1   4       55.63       66.41      0.73 o 
   3  -1   4      650.13      708.46      5.72 o 
   4  -1   4      151.20      141.71      1.30 o 
   5  -1   4      135.26      132.45      1.31 o 
   6  -1   4        3.79        4.24      0.30 o 
   7  -1   4        5.26        5.50      0.45 o 
   8  -1   4       41.81       39.32      1.15 o 
   9  -1   4        3.82        5.07      0.91 o 
  -9   0   4        9.21        9.31      1.11 o 
  -8   0   4        0.21       -0.06      0.32 o 
  -7   0   4       14.76       12.55      0.68 o 
  -6   0   4       25.47       26.05      0.61 o 
  -5   0   4      112.27      110.90      1.16 o 
  -4   0   4      645.84      662.37      3.88 o 
  -3   0   4     1427.82     1465.08      7.85 o 
  -2   0   4      376.44      366.65      2.37 o 
  -1   0   4       75.25       66.33      0.70 o 
   0   0   4       23.92       18.57      0.35 o 
   1   0   4       15.31       19.61      0.34 o 
   2   0   4      184.17      193.59      1.42 o 
   3   0   4      193.76      214.36      1.76 o 
   4   0   4        5.85        4.00      0.21 o 
   5   0   4       21.95       21.19      0.49 o 
   6   0   4       41.73       46.24      0.74 o 
   7   0   4        0.16        0.37      0.27 o 
   8   0   4       43.79       44.79      1.23 o 
   9   0   4       10.48       11.57      1.04 o 
  -9   1   4       17.77       17.70      1.29 o 
  -8   1   4        0.01       -0.41      0.37 o 
  -7   1   4       37.79       36.10      1.00 o 
  -6   1   4      147.21      141.59      1.45 o 
  -5   1   4      245.05      230.30      1.92 o 
  -4   1   4      461.27      496.06      3.22 o 
  -3   1   4        0.84        1.73      0.19 o 
  -2   1   4      630.67      674.52      3.43 o 
  -1   1   4       12.89       14.57      0.32 o 
   0   1   4      354.73      421.71      2.82 o 
   1   1   4      165.25      159.87      1.01 o 
   2   1   4      805.28      785.08      4.42 o 
   3   1   4      112.64       96.76      0.99 o 
   4   1   4      199.60      216.07      1.82 o 
   5   1   4       37.28       36.69      0.64 o 
   6   1   4      115.48      119.51      1.28 o 
   7   1   4        0.31        0.63      0.30 o 
   8   1   4       29.16       28.59      0.93 o 
   9   1   4       12.63       15.10      1.14 o 
  -9   2   4       10.88       11.16      0.81 o 
  -8   2   4        6.64        7.39      0.84 o 
  -7   2   4        3.07        2.01      0.53 o 
  -6   2   4      164.71      158.43      1.81 o 
  -5   2   4      281.25      263.38      2.15 o 
  -4   2   4       48.04       43.37      0.65 o 
  -3   2   4       87.13       93.16      0.97 o 
  -2   2   4      501.34      609.77      4.21 o 
  -1   2   4      165.67      196.69      1.49 o 
   0   2   4      109.81      115.19      0.89 o 
   1   2   4       26.70       20.72      0.39 o 
   2   2   4       53.18       58.24      0.63 o 
   3   2   4      808.23      816.61      4.99 o 
   4   2   4      279.48      272.59      1.96 o 
   5   2   4      325.14      332.35      2.57 o 
   6   2   4       13.91       14.90      0.59 o 
   7   2   4       75.62       74.94      1.46 o 
   8   2   4       13.44       14.54      0.67 o 
  -8   3   4       14.44       16.59      1.08 o 
  -7   3   4       26.97       27.54      1.73 o 
  -6   3   4       54.95       51.74      1.19 o 
  -5   3   4      114.82      116.28      1.47 o 
  -4   3   4       57.75       53.23      0.85 o 
  -3   3   4       35.30       38.44      0.69 o 
  -2   3   4      159.52      175.82      1.64 o 
  -1   3   4       20.89       27.63      0.57 o 
   0   3   4     1064.59     1148.13      7.42 o 
   1   3   4       73.75       70.46      0.78 o 
   2   3   4       24.60       14.27      0.36 o 
   3   3   4        2.55        2.46      0.20 o 
   4   3   4      161.84      170.19      1.61 o 
   5   3   4       66.16       61.91      0.91 o 
   6   3   4        0.24        0.03      0.29 o 
   7   3   4      162.56      167.21      2.38 o 
   8   3   4        0.48        0.45      0.66 o 
  -8   4   4        1.68        1.28      0.49 o 
  -7   4   4        7.12        7.12      0.68 o 
  -6   4   4       29.53       26.20      0.91 o 
  -5   4   4       96.73      102.36      1.58 o 
  -4   4   4       10.67       12.86      0.72 o 
  -3   4   4       19.70       15.63      0.57 o 
  -2   4   4        6.56        9.20      0.54 o 
  -1   4   4      163.48      163.95      1.61 o 
   0   4   4       13.35        9.89      0.58 o 
   1   4   4      538.74      545.06      3.79 o 
   2   4   4       35.08       38.04      0.71 o 
   3   4   4        0.56        0.85      0.24 o 
   4   4   4       36.89       39.54      0.71 o 
   5   4   4        8.36        7.43      0.54 o 
   6   4   4       38.96       35.04      0.99 o 
   7   4   4        2.05        2.08      0.50 o 
   8   4   4       74.32       87.12      3.42 o 
  -8   5   4       13.47       12.71      0.91 o 
  -7   5   4       16.63       19.25      1.25 o 
  -6   5   4       51.95       48.52      1.35 o 
  -5   5   4       35.39       31.08      1.31 o 
  -4   5   4       18.33       17.94      1.37 o 
  -3   5   4       47.08       43.84      1.00 o 
  -2   5   4      138.63      146.99      1.89 o 
  -1   5   4       33.95       35.19      0.88 o 
   0   5   4      398.70      383.18      3.50 o 
   1   5   4      385.97      383.73      3.46 o 
   2   5   4      129.20      143.03      1.77 o 
   3   5   4       17.74       15.58      0.60 o 
   4   5   4        7.44        6.40      0.50 o 
   5   5   4       38.86       37.63      1.32 o 
   6   5   4       53.33       56.22      1.64 o 
   7   5   4        8.32        8.04      0.83 o 
  -7   6   4       49.26       53.34      1.53 o 
  -6   6   4       30.90       30.97      1.19 o 
  -5   6   4       10.12        9.10      0.70 o 
  -4   6   4        4.06        2.15      0.44 o 
  -3   6   4       74.83       80.10      1.42 o 
  -2   6   4      134.21      139.70      1.94 o 
  -1   6   4      392.32      382.42      3.71 o 
   0   6   4      124.61      103.55      1.50 o 
   1   6   4       19.22       14.05      0.77 o 
   2   6   4       33.77       28.91      0.77 o 
   3   6   4       29.87       33.25      1.12 o 
   4   6   4       85.56       82.71      1.70 o 
   5   6   4       22.37       20.11      1.10 o 
   6   6   4        7.72        9.08      0.81 o 
   7   6   4       13.47       13.35      0.98 o 
  -6   7   4        0.30       -0.66      0.44 o 
  -5   7   4        5.30        5.13      0.63 o 
  -4   7   4        4.46        3.75      0.56 o 
  -3   7   4        7.47        7.01      0.70 o 
  -2   7   4       64.57       60.45      1.45 o 
  -1   7   4       92.45       99.35      1.75 o 
   0   7   4        0.50        0.13      0.29 o 
   1   7   4        8.64        9.64      0.75 o 
   2   7   4        2.37        1.47      0.54 o 
   3   7   4        4.57        4.48      0.59 o 
   4   7   4        9.34       13.00      0.96 o 
   5   7   4        0.23        0.40      0.67 o 
   6   7   4       25.83       26.99      1.59 o 
  -5   8   4        0.49        0.68      0.49 o 
  -4   8   4        6.98        9.48      0.72 o 
  -3   8   4        0.09       -0.57      0.38 o 
  -2   8   4        5.48        3.03      0.59 o 
  -1   8   4        1.23        0.22      0.39 o 
   0   8   4       51.56       49.31      1.48 o 
   1   8   4       16.07       16.54      0.96 o 
   2   8   4        0.00        0.49      0.51 o 
   3   8   4       38.35       37.45      1.33 o 
   4   8   4       23.77       27.10      1.50 o 
   5   8   4        7.43        6.43      0.85 o 
  -4   9   4       20.84       21.03      1.03 o 
  -3   9   4       13.37       14.14      1.27 o 
  -2   9   4       11.61        5.96      1.23 o 
  -1   9   4        4.19        4.43      0.69 o 
   0   9   4        5.96        6.26      0.84 o 
   1   9   4       24.08       22.78      1.17 o 
   2   9   4       32.75       39.53      1.49 o 
   3   9   4       13.68       14.63      1.16 o 
   4   9   4       34.07       34.45      1.61 o 
  -2  10   4       11.40       12.59      1.17 o 
  -1  10   4       23.12       28.53      1.68 o 
   0  10   4       26.05       25.25      1.34 o 
   1  10   4       23.53       24.31      1.22 o 
   2  10   4        3.54        2.32      0.95 o 
  -2 -12   5        2.16        1.51      0.75 o 
  -1 -12   5        9.38        8.04      0.90 o 
   0 -12   5       11.15       12.05      1.01 o 
   1 -12   5        0.37       -0.42      0.66 o 
   2 -12   5        5.46        4.36      0.85 o 
  -4 -11   5       30.47       37.01      1.71 o 
  -3 -11   5       51.00       61.79      2.74 o 
  -2 -11   5        5.30        5.17      0.78 o 
  -1 -11   5       10.16        8.80      0.85 o 
   0 -11   5        0.02       -0.84      0.56 o 
   1 -11   5        0.85        0.37      0.58 o 
   2 -11   5       15.40       15.30      1.08 o 
   3 -11   5        0.67       -0.22      0.78 o 
   4 -11   5       37.13       44.69      1.97 o 
  -5 -10   5        1.30        1.60      0.81 o 
  -4 -10   5        3.19        2.17      0.71 o 
  -3 -10   5        8.64       10.33      1.04 o 
  -2 -10   5      103.71      109.48      3.29 o 
  -1 -10   5       97.68      100.91      2.78 o 
   0 -10   5       43.27       45.80      1.54 o 
   1 -10   5       14.46       12.86      0.94 o 
   2 -10   5        8.24        6.22      0.60 o 
   3 -10   5        2.01        1.34      0.63 o 
   4 -10   5       46.98       50.70      2.10 o 
   5 -10   5        6.65        5.82      0.78 o 
  -6  -9   5       25.93       25.55      1.32 o 
  -5  -9   5       18.58       20.60      1.24 o 
  -4  -9   5        0.09       -0.35      0.53 o 
  -3  -9   5       72.83       72.17      1.70 o 
  -2  -9   5       15.38       16.14      0.95 o 
  -1  -9   5      156.30      155.99      2.50 o 
   0  -9   5       70.03       69.33      1.71 o 
   1  -9   5       14.62       16.16      0.78 o 
   2  -9   5      119.74      124.23      1.98 o 
   3  -9   5       32.13       29.84      1.33 o 
   4  -9   5       52.03       48.17      1.43 o 
   5  -9   5       39.24       38.83      1.48 o 
   6  -9   5       15.18       13.78      1.08 o 
  -7  -8   5        0.03        0.03      0.45 o 
  -6  -8   5        7.47        8.55      1.25 o 
  -5  -8   5       27.88       27.78      1.26 o 
  -4  -8   5        6.30        7.70      0.76 o 
  -3  -8   5        0.55        0.40      0.38 o 
  -2  -8   5      100.84      106.97      2.23 o 
  -1  -8   5      333.39      328.61      3.86 o 
   0  -8   5       70.44       65.80      0.95 o 
   1  -8   5      146.50      151.24      2.04 o 
   2  -8   5        6.14        5.05      0.72 o 
   3  -8   5      110.44      112.14      2.00 o 
   4  -8   5        8.89       12.94      1.37 o 
   5  -8   5       57.20       55.26      1.35 o 
   6  -8   5        0.03       -0.19      0.44 o 
   7  -8   5        2.65        2.69      0.74 o 
  -7  -7   5       41.99       40.65      1.17 o 
  -6  -7   5       17.95       19.45      0.89 o 
  -5  -7   5       38.41       34.78      1.11 o 
  -4  -7   5        2.62        2.38      0.37 o 
  -3  -7   5      129.31      126.81      1.61 o 
  -2  -7   5       53.27       61.19      1.09 o 
  -1  -7   5        5.61        3.10      0.29 o 
   0  -7   5       26.23       26.49      0.58 o 
   1  -7   5       25.61       26.32      0.64 o 
   2  -7   5        0.08       -0.25      0.24 o 
   3  -7   5      173.57      168.44      2.09 o 
   4  -7   5       29.67       27.79      0.95 o 
   5  -7   5       17.03       17.96      0.91 o 
   6  -7   5        0.06       -0.58      0.39 o 
   7  -7   5        0.13        0.43      0.58 o 
  -8  -6   5        1.58        1.19      0.80 o 
  -7  -6   5       17.44       18.79      0.94 o 
  -6  -6   5       48.36       45.73      1.21 o 
  -5  -6   5       31.16       31.88      0.98 o 
  -4  -6   5      150.70      141.81      1.33 o 
  -3  -6   5      425.08      417.52      3.55 o 
  -2  -6   5       42.76       45.30      0.93 o 
  -1  -6   5       36.65       33.65      0.67 o 
   0  -6   5      266.95      256.30      2.34 o 
   1  -6   5       30.42       33.92      0.68 o 
   2  -6   5        9.17        9.74      0.50 o 
   3  -6   5      198.17      193.38      2.24 o 
   4  -6   5        2.15        1.83      0.38 o 
   5  -6   5       51.41       56.11      1.33 o 
   6  -6   5        5.75        4.82      0.52 o 
   7  -6   5        0.41        0.96      0.53 o 
   8  -6   5       32.67       38.54      1.60 o 
  -8  -5   5        0.11       -0.62      0.67 o 
  -7  -5   5       13.23       14.10      1.31 o 
  -6  -5   5      148.70      146.72      3.19 o 
  -5  -5   5       39.64       41.08      0.82 o 
  -4  -5   5       26.81       24.02      0.67 o 
  -3  -5   5        0.11        0.03      0.16 o 
  -2  -5   5      100.93       92.04      1.26 o 
  -1  -5   5       82.02       80.24      0.93 o 
   0  -5   5      108.93       95.17      1.11 o 
   1  -5   5      169.13      179.72      1.73 o 
   2  -5   5      905.71      888.18      6.95 o 
   3  -5   5       54.80       49.47      1.01 o 
   4  -5   5       35.22       31.15      0.79 o 
   5  -5   5       22.87       21.88      0.86 o 
   6  -5   5        0.06        0.41      0.32 o 
   7  -5   5        9.73        7.73      0.78 o 
   8  -5   5        9.96       10.59      0.96 o 
  -8  -4   5        0.50       -0.17      0.54 o 
  -7  -4   5        0.05        0.25      0.33 o 
  -6  -4   5       89.32       89.63      1.58 o 
  -5  -4   5      218.12      204.54      1.89 o 
  -4  -4   5       11.81       13.01      0.44 o 
  -3  -4   5      114.21      108.50      1.13 o 
  -2  -4   5       89.46      106.10      1.44 o 
  -1  -4   5      215.97      239.25      2.00 o 
   0  -4   5      588.12      622.00      4.67 o 
   1  -4   5        2.22        2.84      0.28 o 
   2  -4   5      414.34      415.15      4.00 o 
   3  -4   5      808.58      859.79      6.10 o 
   4  -4   5       46.36       48.38      0.74 o 
   5  -4   5      455.07      424.99      3.02 o 
   6  -4   5       26.10       28.34      0.86 o 
   7  -4   5        0.01        0.30      0.42 o 
   8  -4   5        5.70        7.13      0.80 o 
  -8  -3   5       45.80       46.43      2.65 o 
  -7  -3   5        4.63        4.78      0.47 o 
  -6  -3   5        9.01        9.05      0.47 o 
  -5  -3   5       74.32       68.19      0.99 o 
  -4  -3   5      127.08      116.91      1.26 o 
  -3  -3   5      121.93      117.74      1.30 o 
  -2  -3   5       17.64       30.99      0.58 o 
  -1  -3   5      747.66      757.86      5.92 o 
   0  -3   5      489.05      512.20      3.92 o 
   1  -3   5       52.72       69.71      0.93 o 
   2  -3   5      209.28      207.47      1.91 o 
   3  -3   5       34.45       39.53      0.96 o 
   4  -3   5      193.74      196.61      1.61 o 
   5  -3   5      303.23      300.86      2.26 o 
   6  -3   5        0.06        0.14      0.24 o 
   7  -3   5       69.54       67.62      1.46 o 
   8  -3   5       53.79       62.43      1.72 o 
  -9  -2   5        1.02        0.24      0.90 o 
  -8  -2   5      109.73      118.86      2.73 o 
  -7  -2   5        8.17        7.74      0.54 o 
  -6  -2   5      156.82      149.84      2.25 o 
  -5  -2   5       17.70       15.82      0.55 o 
  -4  -2   5      249.92      258.64      2.28 o 
  -3  -2   5        7.10       12.22      0.43 o 
  -2  -2   5        0.01        0.28      0.19 o 
  -1  -2   5      563.53      625.52      4.22 o 
   0  -2   5       66.67       46.28      0.61 o 
   1  -2   5     1793.87     1768.78     12.58 o 
   2  -2   5       56.11       72.82      0.87 o 
   3  -2   5        8.33       13.86      0.69 o 
   4  -2   5       12.28       13.07      0.54 o 
   5  -2   5       30.66       25.94      0.57 o 
   6  -2   5        3.77        3.19      0.33 o 
   7  -2   5        0.10        0.14      0.34 o 
   8  -2   5       22.03       23.26      1.03 o 
  -9  -1   5        1.77        1.64      0.83 o 
  -8  -1   5       88.71       87.20      1.65 o 
  -7  -1   5       13.08       12.73      0.65 o 
  -6  -1   5      168.72      162.64      1.84 o 
  -5  -1   5       71.26       66.49      0.95 o 
  -4  -1   5      193.92      190.81      1.49 o 
  -3  -1   5       15.14       14.30      0.42 o 
  -2  -1   5      155.24      169.15      1.52 o 
  -1  -1   5     1018.21     1078.01      6.27 o 
   0  -1   5       73.98       76.11      0.91 o 
   1  -1   5       60.19       57.42      0.63 o 
   2  -1   5        1.03        2.78      0.24 o 
   3  -1   5       58.17       68.75      1.06 o 
   4  -1   5        0.50        0.61      0.23 o 
   5  -1   5      278.71      269.40      2.45 o 
   6  -1   5       59.95       58.26      1.02 o 
   7  -1   5       99.38       97.71      1.75 o 
   8  -1   5       74.72       84.26      1.71 o 
  -9   0   5        2.21        1.34      1.03 o 
  -8   0   5       15.93       15.95      0.97 o 
  -7   0   5        1.50        1.84      0.41 o 
  -6   0   5        7.37        6.71      0.57 o 
  -5   0   5      514.70      501.81      3.51 o 
  -4   0   5       58.34       57.44      0.81 o 
  -3   0   5       16.71       15.94      0.52 o 
  -2   0   5      267.32      264.51      2.10 o 
  -1   0   5      514.96      514.32      3.29 o 
   0   0   5       14.59       10.25      0.37 o 
   1   0   5        2.51        1.27      0.15 o 
   2   0   5      211.45      207.56      1.86 o 
   3   0   5       97.95      103.49      1.36 o 
   4   0   5       88.36       89.35      1.16 o 
   5   0   5       19.94       21.25      0.62 o 
   6   0   5      111.07      109.60      1.77 o 
   7   0   5       67.18       62.16      1.37 o 
   8   0   5        9.17        8.83      0.68 o 
  -8   1   5       13.16       14.24      0.85 o 
  -7   1   5        2.82        1.98      0.45 o 
  -6   1   5       32.80       27.23      0.75 o 
  -5   1   5      154.56      150.08      1.49 o 
  -4   1   5        2.48        3.65      0.25 o 
  -3   1   5      115.08      122.67      1.17 o 
  -2   1   5      211.66      183.31      1.49 o 
  -1   1   5     2231.00     2366.71     16.88 o 
   0   1   5       47.54       53.81      0.69 o 
   1   1   5       16.56       14.33      0.33 o 
   2   1   5       12.81       13.14      0.38 o 
   3   1   5       13.10        8.69      0.42 o 
   4   1   5      549.61      577.28      4.35 o 
   5   1   5       30.64       33.35      0.59 o 
   6   1   5      205.16      211.70      2.66 o 
   7   1   5        0.78        0.11      0.34 o 
   8   1   5        2.48        1.15      0.43 o 
  -8   2   5       79.57       86.09      1.97 o 
  -7   2   5       94.16       80.69      1.67 o 
  -6   2   5        0.75        0.71      0.30 o 
  -5   2   5       79.05       78.23      1.02 o 
  -4   2   5       42.69       45.98      0.69 o 
  -3   2   5       27.34       24.66      0.47 o 
  -2   2   5       67.29       68.75      0.76 o 
  -1   2   5       75.20       74.73      0.86 o 
   0   2   5      266.82      259.79      1.98 o 
   1   2   5        0.72        0.12      0.14 o 
   2   2   5       69.39       69.44      0.74 o 
   3   2   5        0.81        1.30      0.23 o 
   4   2   5      487.88      492.25      3.18 o 
   5   2   5       60.44       60.11      0.97 o 
   6   2   5        0.59       -0.09      0.29 o 
   7   2   5       24.41       23.27      0.94 o 
   8   2   5       18.97       19.58      0.86 o 
  -8   3   5       70.27       81.24      1.83 o 
  -7   3   5       47.15       44.60      1.78 o 
  -6   3   5        6.93        4.83      0.79 o 
  -5   3   5       12.18       14.02      0.61 o 
  -4   3   5       78.28       79.02      1.22 o 
  -3   3   5      190.85      190.17      1.78 o 
  -2   3   5        0.29        0.78      0.49 o 
  -1   3   5        0.00        0.53      0.20 o 
   0   3   5       32.61       40.32      0.64 o 
   1   3   5       46.59       58.69      0.82 o 
   2   3   5        8.07        5.12      0.27 o 
   3   3   5       11.76       11.62      0.52 o 
   4   3   5      285.31      265.60      2.11 o 
   5   3   5       10.35       10.71      0.57 o 
   6   3   5        0.97        0.73      0.45 o 
   7   3   5        0.00        0.29      0.46 o 
   8   3   5        0.98        1.23      0.51 o 
  -8   4   5       14.72       17.10      1.18 o 
  -7   4   5        3.69        3.10      0.55 o 
  -6   4   5        5.90        2.83      0.52 o 
  -5   4   5        0.00       -0.45      0.30 o 
  -4   4   5        0.13       -0.05      0.21 o 
  -3   4   5      137.61      134.47      1.75 o 
  -2   4   5       32.57       29.33      0.75 o 
  -1   4   5      226.48      226.48      2.23 o 
   0   4   5        8.09        5.19      0.42 o 
   1   4   5       45.17       41.97      0.77 o 
   2   4   5      128.80      143.00      1.41 o 
   3   4   5        5.87        5.31      0.41 o 
   4   4   5       53.80       50.17      0.85 o 
   5   4   5       34.68       32.02      1.70 o 
   6   4   5       17.64       18.94      1.05 o 
   7   4   5       15.03       13.33      1.78 o 
  -7   5   5        0.03        0.43      0.55 o 
  -6   5   5        0.75        2.24      0.51 o 
  -5   5   5        1.10        0.85      0.35 o 
  -4   5   5      117.72      115.74      2.03 o 
  -3   5   5       53.57       43.81      1.32 o 
  -2   5   5        6.09        6.12      0.62 o 
  -1   5   5      521.89      508.42      5.11 o 
   0   5   5        0.90        2.72      0.40 o 
   1   5   5      337.38      322.77      2.76 o 
   2   5   5        1.08        1.16      0.28 o 
   3   5   5      134.79      136.01      2.43 o 
   4   5   5        1.82        1.59      0.45 o 
   5   5   5       12.55       13.13      0.91 o 
   6   5   5        8.16        8.69      0.84 o 
   7   5   5       14.51       16.76      1.07 o 
  -6   6   5       32.62       36.48      1.84 o 
  -5   6   5        6.00        7.22      0.62 o 
  -4   6   5      172.42      177.35      2.42 o 
  -3   6   5       28.09       27.84      1.08 o 
  -2   6   5       60.55       56.06      1.40 o 
  -1   6   5       50.70       49.40      1.17 o 
   0   6   5      236.13      220.24      2.21 o 
   1   6   5      150.63      137.37      2.22 o 
   2   6   5       17.29       17.01      1.42 o 
   3   6   5      145.79      138.94      2.58 o 
   4   6   5        7.54        7.59      0.77 o 
   5   6   5        5.96        5.70      0.76 o 
   6   6   5        1.35        1.28      1.00 o 
  -6   7   5       15.37       12.85      1.65 o 
  -5   7   5        7.82        6.27      0.73 o 
  -4   7   5       61.49       64.84      1.61 o 
  -3   7   5        0.72        1.17      0.48 o 
  -2   7   5        7.64        6.70      0.91 o 
  -1   7   5        0.24        0.09      0.42 o 
   0   7   5       17.42       15.96      0.92 o 
   1   7   5        0.04        0.11      0.47 o 
   2   7   5       36.11       38.27      1.48 o 
   3   7   5       13.21        8.96      1.07 o 
   4   7   5       34.58       37.01      1.54 o 
   5   7   5        2.38        3.51      0.86 o 
  -5   8   5        1.43        1.57      0.59 o 
  -4   8   5        9.51        7.52      0.71 o 
  -3   8   5        6.48        5.06      0.66 o 
  -2   8   5        3.46        2.34      0.73 o 
  -1   8   5        6.73        6.38      0.84 o 
   0   8   5        0.16        0.45      0.51 o 
   1   8   5       10.88       11.75      0.88 o 
   2   8   5       13.54       14.55      1.12 o 
   3   8   5        4.86        6.13      0.89 o 
   4   8   5        1.57        2.39      0.71 o 
  -3   9   5        0.09       -0.90      0.60 o 
  -2   9   5        1.60        1.87      1.09 o 
  -1   9   5        7.74        7.25      1.00 o 
   0   9   5        0.51        0.50      0.56 o 
   1   9   5       18.70       18.35      1.10 o 
   2   9   5       23.11       20.47      1.21 o 
   3   9   5        2.31        0.90      0.84 o 
  -1 -12   6        0.28       -1.02      0.68 o 
   0 -12   6       34.37       34.90      1.53 o 
   1 -12   6        5.77        6.17      0.88 o 
  -3 -11   6        5.90        5.40      1.31 o 
  -2 -11   6        4.44        2.10      1.14 o 
  -1 -11   6       41.78       41.73      1.52 o 
   0 -11   6       11.33        9.99      0.95 o 
   1 -11   6        0.76       -0.15      0.65 o 
   2 -11   6        7.52        7.12      0.87 o 
   3 -11   6       28.10       31.93      2.16 o 
  -5 -10   6        0.96       -0.23      0.69 o 
  -4 -10   6       38.40       39.67      2.85 o 
  -3 -10   6       13.15       14.08      1.17 o 
  -2 -10   6        4.05        6.72      0.88 o 
  -1 -10   6      164.40      173.05      3.61 o 
   0 -10   6       11.31       10.68      0.89 o 
   1 -10   6       15.62       15.21      1.05 o 
   2 -10   6       17.06       18.29      1.20 o 
   3 -10   6       20.60       21.28      1.26 o 
   4 -10   6       15.69       14.15      0.94 o 
   5 -10   6        2.24        2.54      0.65 o 
  -6  -9   6        6.34        6.46      0.85 o 
  -5  -9   6        3.74        2.79      0.68 o 
  -4  -9   6       72.88       72.63      2.99 o 
  -3  -9   6       71.81       69.38      1.71 o 
  -2  -9   6       41.42       43.70      2.38 o 
  -1  -9   6        2.20        1.10      0.56 o 
   0  -9   6      448.86      466.81      5.20 o 
   1  -9   6       18.31       16.86      0.79 o 
   2  -9   6       17.75       16.22      0.89 o 
   3  -9   6       76.21       74.70      1.72 o 
   4  -9   6        1.46        0.34      0.46 o 
   5  -9   6        5.27        4.70      0.71 o 
   6  -9   6        1.20       -0.34      0.66 o 
  -6  -8   6        6.52        6.02      0.65 o 
  -5  -8   6        1.31        0.19      0.70 o 
  -4  -8   6       72.29       76.66      1.64 o 
  -3  -8   6        3.51        3.75      0.44 o 
  -2  -8   6       38.80       38.55      1.04 o 
  -1  -8   6      218.22      219.33      2.46 o 
   0  -8   6       29.78       25.87      1.13 o 
   1  -8   6       66.02       60.96      1.29 o 
   2  -8   6      129.53      130.03      2.12 o 
   3  -8   6        6.23        5.78      0.62 o 
   4  -8   6       13.64       12.52      0.96 o 
   5  -8   6       48.56       51.54      1.51 o 
   6  -8   6        0.23       -0.22      0.51 o 
  -7  -7   6       26.80       28.15      1.16 o 
  -6  -7   6        3.06        2.72      0.47 o 
  -5  -7   6        8.63        9.23      0.87 o 
  -4  -7   6        2.94        2.47      0.39 o 
  -3  -7   6       30.03       28.56      0.80 o 
  -2  -7   6      123.37      124.43      2.10 o 
  -1  -7   6       26.41       29.23      0.75 o 
   0  -7   6        0.81        0.97      0.23 o 
   1  -7   6      226.77      218.74      2.32 o 
   2  -7   6        2.30        2.07      0.36 o 
   3  -7   6       25.84       24.16      1.00 o 
   4  -7   6        1.54        2.11      0.49 o 
   5  -7   6       71.10       70.26      1.54 o 
   6  -7   6        3.06        2.66      0.51 o 
   7  -7   6       12.76       14.31      1.50 o 
  -7  -6   6        1.44        1.30      0.65 o 
  -6  -6   6        0.63        0.66      0.37 o 
  -5  -6   6      236.49      227.92      3.00 o 
  -4  -6   6        2.22        1.93      0.32 o 
  -3  -6   6      122.75      117.63      1.54 o 
  -2  -6   6      130.83      118.40      1.63 o 
  -1  -6   6       47.59       49.57      0.84 o 
   0  -6   6        5.34        7.18      0.41 o 
   1  -6   6       11.44        9.75      0.46 o 
   2  -6   6       15.74       16.92      1.62 o 
   3  -6   6      381.24      376.98      4.13 o 
   4  -6   6       84.08       79.39      1.76 o 
   5  -6   6      261.62      248.40      3.04 o 
   6  -6   6       13.72       11.69      0.87 o 
   7  -6   6       21.02       26.86      1.37 o 
  -8  -5   6       20.13       21.40      1.44 o 
  -7  -5   6       10.74       10.41      1.03 o 
  -6  -5   6        0.66        0.70      0.39 o 
  -5  -5   6      259.49      245.97      3.09 o 
  -4  -5   6       52.58       61.37      0.95 o 
  -3  -5   6        1.78        1.66      0.25 o 
  -2  -5   6      444.34      458.65      3.74 o 
  -1  -5   6        6.23        9.29      0.38 o 
   0  -5   6      202.36      214.47      3.02 o 
   1  -5   6       27.97       24.79      0.82 o 
   2  -5   6      371.01      361.52      3.41 o 
   3  -5   6        3.26        2.84      0.29 o 
   4  -5   6        7.16        8.42      0.51 o 
   5  -5   6        4.83        3.37      0.42 o 
   6  -5   6        9.78        6.47      0.64 o 
   7  -5   6       41.37       47.64      1.62 o 
   8  -5   6        0.07        0.01      0.54 o 
  -8  -4   6        7.59        7.68      1.01 o 
  -7  -4   6       43.87       45.86      1.26 o 
  -6  -4   6        0.28       -0.39      0.31 o 
  -5  -4   6      378.68      364.17      3.21 o 
  -4  -4   6       24.35       26.28      0.62 o 
  -3  -4   6        1.35        2.33      0.24 o 
  -2  -4   6       79.69       99.66      1.22 o 
  -1  -4   6      567.92      670.10      5.03 o 
   0  -4   6      189.59      196.37      1.97 o 
   1  -4   6      362.43      364.47      3.65 o 
   2  -4   6       40.99       34.25      0.82 o 
   3  -4   6       18.08       26.91      0.74 o 
   4  -4   6     1418.14     1382.51      9.34 o 
   5  -4   6       33.96       35.81      0.92 o 
   6  -4   6        5.66        8.46      0.64 o 
   7  -4   6        9.77        8.62      0.84 o 
   8  -4   6        6.37        7.27      0.98 o 
  -8  -3   6        3.08        1.56      0.74 o 
  -7  -3   6       50.86       51.21      1.32 o 
  -6  -3   6        2.69        2.86      0.38 o 
  -5  -3   6       87.51       85.32      1.65 o 
  -4  -3   6        0.89        0.73      0.22 o 
  -3  -3   6      133.19      129.45      1.32 o 
  -2  -3   6      137.71      129.04      1.40 o 
  -1  -3   6       19.39       24.90      0.60 o 
   0  -3   6       85.80       90.62      1.20 o 
   1  -3   6       54.09       48.10      0.88 o 
   2  -3   6       50.24       48.35      0.91 o 
   3  -3   6      210.35      227.01      2.15 o 
   4  -3   6      156.77      160.15      1.54 o 
   5  -3   6      159.07      161.69      1.84 o 
   6  -3   6      106.15      100.27      1.58 o 
   7  -3   6       54.20       52.38      1.35 o 
   8  -3   6       55.01       57.43      2.24 o 
  -8  -2   6        0.28        0.02      0.48 o 
  -7  -2   6       10.56       12.58      1.00 o 
  -6  -2   6       37.60       36.51      0.96 o 
  -5  -2   6       55.68       53.41      0.86 o 
  -4  -2   6       31.72       32.54      0.71 o 
  -3  -2   6      159.27      159.96      1.57 o 
  -2  -2   6      498.37      489.02      4.16 o 
  -1  -2   6      322.82      313.01      2.68 o 
   0  -2   6      247.80      229.50      2.36 o 
   1  -2   6      857.74      859.27      9.16 o 
   2  -2   6        5.26        6.73      0.37 o 
   3  -2   6        0.03        0.51      0.24 o 
   4  -2   6        0.92        3.17      0.67 o 
   5  -2   6       14.36       15.47      0.59 o 
   6  -2   6        2.48        2.35      0.36 o 
   7  -2   6        1.85        2.53      0.48 o 
   8  -2   6        0.62        0.57      0.44 o 
  -8  -1   6        1.34        0.57      0.46 o 
  -7  -1   6       26.57       25.70      1.06 o 
  -6  -1   6       22.42       24.45      1.31 o 
  -5  -1   6       92.68       87.54      0.94 o 
  -4  -1   6      496.62      488.63      3.66 o 
  -3  -1   6      243.72      231.31      2.13 o 
  -2  -1   6      478.55      496.99      3.77 o 
  -1  -1   6       67.74       63.23      0.92 o 
   0  -1   6      372.75      433.37      4.63 o 
   1  -1   6      104.50       96.14      1.37 o 
   2  -1   6       27.17       34.98      0.76 o 
   3  -1   6      611.32      613.54      4.97 o 
   4  -1   6       12.82        8.14      0.45 o 
   5  -1   6       23.54       26.18      0.72 o 
   6  -1   6        0.39        0.24      0.38 o 
   7  -1   6       27.04       31.01      1.08 o 
   8  -1   6        8.68       12.27      0.83 o 
  -8   0   6       14.02       14.49      1.10 o 
  -7   0   6       21.19       17.45      0.92 o 
  -6   0   6       33.85       35.14      1.16 o 
  -5   0   6        0.84        0.09      0.18 o 
  -4   0   6      374.41      355.22      3.13 o 
  -3   0   6       29.73       30.92      0.76 o 
  -2   0   6        4.59        2.86      0.32 o 
  -1   0   6       53.37       45.29      0.86 o 
   0   0   6      108.98      100.68      1.14 o 
   1   0   6      195.06      196.94      1.78 o 
   2   0   6        2.87        1.57      0.23 o 
   3   0   6       11.01       10.60      0.58 o 
   4   0   6       58.96       55.89      0.95 o 
   5   0   6       87.59       83.71      1.23 o 
   6   0   6       50.18       49.20      1.75 o 
   7   0   6       62.71       64.99      1.55 o 
   8   0   6        9.16        9.10      0.73 o 
  -8   1   6        5.32        5.57      0.71 o 
  -7   1   6        2.21        2.39      0.48 o 
  -6   1   6        5.55        4.54      0.50 o 
  -5   1   6        0.88        0.04      0.23 o 
  -4   1   6       84.20       77.57      1.05 o 
  -3   1   6        1.14        0.58      0.20 o 
  -2   1   6       30.96       34.77      0.70 o 
  -1   1   6       29.86       28.99      0.67 o 
   0   1   6      292.70      303.49      2.58 o 
   1   1   6      308.24      286.06      2.43 o 
   2   1   6       59.50       66.64      0.73 o 
   3   1   6       35.60       29.97      0.69 o 
   4   1   6       33.41       40.12      0.90 o 
   5   1   6       96.83       89.77      1.43 o 
   6   1   6       85.56       83.29      1.63 o 
   7   1   6        7.25        7.81      0.63 o 
   8   1   6       22.40       22.61      1.03 o 
  -8   2   6        1.20        2.53      0.78 o 
  -7   2   6       65.53       64.46      1.99 o 
  -6   2   6       69.33       69.25      1.47 o 
  -5   2   6       12.19       12.59      0.56 o 
  -4   2   6       10.00       10.43      0.43 o 
  -3   2   6       99.59      101.41      1.05 o 
  -2   2   6       65.30       60.89      0.94 o 
  -1   2   6        1.33        1.56      0.31 o 
   0   2   6      137.69      143.57      1.39 o 
   1   2   6      202.20      212.79      1.83 o 
   2   2   6      114.31      123.35      1.26 o 
   3   2   6        9.65        8.72      0.50 o 
   4   2   6       12.35       10.67      0.38 o 
   5   2   6      148.53      150.40      1.85 o 
   6   2   6        3.46        3.97      0.48 o 
   7   2   6        0.22       -0.48      0.33 o 
   8   2   6        7.98        7.64      0.76 o 
  -7   3   6       66.61       67.73      2.19 o 
  -6   3   6       27.78       26.57      1.06 o 
  -5   3   6       60.54       58.55      1.15 o 
  -4   3   6        3.22        4.32      0.37 o 
  -3   3   6      186.27      172.90      1.69 o 
  -2   3   6       39.96       39.71      0.82 o 
  -1   3   6       24.15       22.69      0.52 o 
   0   3   6       77.38       83.92      1.13 o 
   1   3   6       54.78       54.39      0.83 o 
   2   3   6       73.05       67.94      1.05 o 
   3   3   6       10.77       11.50      0.46 o 
   4   3   6       31.48       32.50      0.74 o 
   5   3   6       17.10       18.63      0.85 o 
   6   3   6        0.36        0.31      0.46 o 
   7   3   6       12.17       11.47      0.89 o 
  -7   4   6       16.46       13.36      1.07 o 
  -6   4   6       17.49       19.21      1.91 o 
  -5   4   6        0.96        2.20      0.38 o 
  -4   4   6        3.69        4.19      0.41 o 
  -3   4   6        3.82        8.50      0.46 o 
  -2   4   6        0.01        0.06      0.29 o 
  -1   4   6      153.97      139.88      1.81 o 
   0   4   6       70.49       70.85      1.09 o 
   1   4   6       21.43       19.87      0.65 o 
   2   4   6       54.47       53.32      0.99 o 
   3   4   6        0.16        0.78      0.45 o 
   4   4   6        8.62        8.04      0.68 o 
   5   4   6        0.11       -0.22      0.47 o 
   6   4   6        4.33        4.29      0.66 o 
   7   4   6        5.71        5.75      0.77 o 
  -7   5   6        2.35        3.94      0.76 o 
  -6   5   6        1.09        1.35      0.58 o 
  -5   5   6        2.92        1.02      0.55 o 
  -4   5   6        5.51        4.85      0.54 o 
  -3   5   6        6.14        6.80      0.76 o 
  -2   5   6        0.00        0.03      0.47 o 
  -1   5   6       22.50       17.84      1.04 o 
   0   5   6      376.33      373.61      3.56 o 
   1   5   6       64.98       61.77      1.26 o 
   2   5   6      101.68       93.17      1.78 o 
   3   5   6        0.90        0.47      0.48 o 
   4   5   6       15.86       15.47      0.92 o 
   5   5   6        7.01        8.92      0.86 o 
   6   5   6        0.05        0.04      0.52 o 
  -6   6   6        3.95        3.20      0.75 o 
  -5   6   6        1.07        0.83      0.70 o 
  -4   6   6       20.83       20.59      0.96 o 
  -3   6   6       22.33       25.78      1.10 o 
  -2   6   6       16.17       14.53      1.24 o 
  -1   6   6        0.00        0.38      0.35 o 
   0   6   6       66.13       61.37      1.25 o 
   1   6   6       20.90       25.25      1.10 o 
   2   6   6        0.06       -0.55      0.41 o 
   3   6   6        0.68        0.48      0.52 o 
   4   6   6       50.35       49.29      1.73 o 
   5   6   6       30.33       32.10      1.49 o 
   6   6   6        0.63       -0.57      0.66 o 
  -5   7   6        6.13        9.76      0.86 o 
  -4   7   6       33.97       35.71      1.26 o 
  -3   7   6       41.86       45.04      1.42 o 
  -2   7   6       44.90       47.06      1.41 o 
  -1   7   6       52.86       51.14      1.59 o 
   0   7   6        0.58        0.23      0.47 o 
   1   7   6        2.32        2.40      0.54 o 
   2   7   6       18.08       18.49      1.22 o 
   3   7   6        0.04       -0.12      0.61 o 
   4   7   6        4.70        3.34      0.75 o 
   5   7   6       40.60       46.59      1.83 o 
  -4   8   6        7.32        4.85      0.67 o 
  -3   8   6        6.69        2.11      1.06 o 
  -2   8   6        3.35        3.28      0.77 o 
  -1   8   6        0.48        0.02      0.61 o 
   0   8   6        0.10       -0.82      0.58 o 
   1   8   6        1.70        2.18      0.61 o 
   2   8   6        0.35       -0.10      0.61 o 
   3   8   6        6.55        5.42      0.91 o 
  -2   9   6        0.03       -0.84      0.65 o 
  -1   9   6        4.17        4.99      0.89 o 
   0   9   6       12.80       15.56      1.12 o 
   1   9   6       11.65       12.94      1.04 o 
  -3 -11   7        6.64        7.57      1.04 o 
  -2 -11   7        0.98        0.02      0.74 o 
  -1 -11   7        5.99        7.05      1.07 o 
   0 -11   7       18.50       16.15      1.09 o 
   1 -11   7        0.00        0.21      0.83 o 
   2 -11   7       10.17       10.63      1.11 o 
   3 -11   7       16.98       18.50      1.70 o 
  -4 -10   7        4.57        2.41      0.89 o 
  -3 -10   7       75.33       83.77      2.40 o 
  -2 -10   7       33.17       33.43      1.58 o 
  -1 -10   7       28.09       27.75      1.49 o 
   0 -10   7        0.60        1.49      0.59 o 
   1 -10   7      144.67      153.15      2.77 o 
   2 -10   7       11.38       12.38      1.09 o 
   3 -10   7        0.22       -0.35      0.59 o 
   4 -10   7       55.29       55.28      1.93 o 
  -5  -9   7        0.21       -0.13      0.59 o 
  -4  -9   7       28.55       26.38      1.79 o 
  -3  -9   7       18.33       18.78      1.27 o 
  -2  -9   7        6.35        7.87      1.37 o 
  -1  -9   7       44.83       42.06      1.47 o 
   0  -9   7       83.32       85.78      2.00 o 
   1  -9   7      173.70      177.16      3.17 o 
   2  -9   7        1.23       -0.13      0.43 o 
   3  -9   7        0.47       -0.62      0.42 o 
   4  -9   7       54.76       58.60      2.30 o 
   5  -9   7        6.43        6.14      0.72 o 
  -6  -8   7       51.18       55.15      1.67 o 
  -5  -8   7       39.40       37.53      1.69 o 
  -4  -8   7       12.08       11.38      0.81 o 
  -3  -8   7       51.25       53.20      1.23 o 
  -2  -8   7       39.07       39.06      1.11 o 
  -1  -8   7       33.75       34.82      0.98 o 
   0  -8   7        5.59        4.85      0.51 o 
   1  -8   7       23.25       25.69      1.14 o 
   2  -8   7       38.34       39.45      1.23 o 
   3  -8   7        0.37        0.01      0.52 o 
   4  -8   7        1.54        1.63      0.55 o 
   5  -8   7        1.21        2.03      0.53 o 
   6  -8   7       28.22       35.05      2.26 o 
  -7  -7   7        4.89        3.76      0.63 o 
  -6  -7   7       30.49       38.06      1.98 o 
  -5  -7   7       64.61       64.06      1.56 o 
  -4  -7   7        7.43        8.17      1.02 o 
  -3  -7   7       11.70       11.76      0.68 o 
  -2  -7   7        4.16        3.11      0.54 o 
  -1  -7   7       31.80       28.07      1.10 o 
   0  -7   7       47.96       47.57      1.00 o 
   1  -7   7      152.11      136.86      1.76 o 
   2  -7   7        8.52        6.85      0.66 o 
   3  -7   7       12.86        9.71      0.74 o 
   4  -7   7      114.46      106.45      2.04 o 
   5  -7   7        8.55        8.96      0.84 o 
   6  -7   7       14.81       13.76      1.06 o 
  -7  -6   7        1.35        2.27      0.54 o 
  -6  -6   7        0.54        0.54      0.51 o 
  -5  -6   7       22.65       24.11      1.03 o 
  -4  -6   7       66.49       60.11      1.26 o 
  -3  -6   7        0.55        0.82      0.28 o 
  -2  -6   7       12.88        8.91      0.48 o 
  -1  -6   7       18.30       20.56      0.73 o 
   0  -6   7       60.68       55.76      1.07 o 
   1  -6   7      365.43      354.58      3.90 o 
   2  -6   7       11.01       10.87      0.71 o 
   3  -6   7      414.44      399.10      5.36 o 
   4  -6   7       68.26       65.43      1.55 o 
   5  -6   7       53.72       50.19      1.56 o 
   6  -6   7       29.21       26.05      1.33 o 
   7  -6   7        0.07        0.95      0.64 o 
  -7  -5   7       34.29       33.77      1.31 o 
  -6  -5   7       16.61       18.01      1.07 o 
  -5  -5   7        0.07        0.20      0.52 o 
  -4  -5   7       67.24       61.07      1.24 o 
  -3  -5   7       65.90       66.41      0.98 o 
  -2  -5   7        7.09        6.51      0.42 o 
  -1  -5   7       90.83       87.66      1.37 o 
   0  -5   7       60.59       56.22      1.08 o 
   1  -5   7      226.28      237.46      2.91 o 
   2  -5   7        7.58        6.92      0.49 o 
   3  -5   7        2.02        2.81      0.41 o 
   4  -5   7       47.63       51.90      1.40 o 
   5  -5   7      302.62      304.50      3.66 o 
   6  -5   7      130.69      119.15      2.47 o 
   7  -5   7       19.80       23.21      1.26 o 
  -8  -4   7        2.59        2.68      1.07 o 
  -7  -4   7       93.10      100.21      2.01 o 
  -6  -4   7      114.58      113.79      2.28 o 
  -5  -4   7        0.17        0.26      0.43 o 
  -4  -4   7       98.53       96.35      1.24 o 
  -3  -4   7      110.48      102.62      1.73 o 
  -2  -4   7        3.26        2.09      0.26 o 
  -1  -4   7        0.40        0.30      0.29 o 
   0  -4   7       65.55       70.94      1.13 o 
   1  -4   7        9.39        5.97      0.60 o 
   2  -4   7        0.53        0.31      0.27 o 
   3  -4   7       21.23       18.23      0.68 o 
   4  -4   7        0.37        0.75      0.34 o 
   5  -4   7       26.93       30.46      0.89 o 
   6  -4   7        2.58        2.68      0.48 o 
   7  -4   7        8.07        7.70      0.84 o 
  -8  -3   7        1.11        0.94      0.48 o 
  -7  -3   7       96.13       99.84      2.01 o 
  -6  -3   7        5.51        5.28      0.62 o 
  -5  -3   7       12.45       12.67      0.96 o 
  -4  -3   7       29.83       29.04      0.75 o 
  -3  -3   7      183.44      181.53      2.07 o 
  -2  -3   7       37.58       31.96      0.65 o 
  -1  -3   7      211.79      213.86      2.30 o 
   0  -3   7       11.81       10.60      0.51 o 
   1  -3   7        5.15        3.51      0.39 o 
   2  -3   7        0.94        1.14      0.37 o 
   3  -3   7       24.53       23.94      0.59 o 
   4  -3   7       40.07       35.92      0.90 o 
   5  -3   7        1.23        2.46      0.41 o 
   6  -3   7      217.52      210.69      3.01 o 
   7  -3   7        7.52        7.93      0.68 o 
   8  -3   7        0.70        0.89      0.56 o 
  -8  -2   7        8.64        9.61      1.37 o 
  -7  -2   7        0.30       -0.44      0.56 o 
  -6  -2   7        0.83        0.32      0.39 o 
  -5  -2   7       33.13       38.92      1.04 o 
  -4  -2   7      345.94      341.48      2.85 o 
  -3  -2   7       20.45       17.76      0.58 o 
  -2  -2   7       49.16       47.29      1.03 o 
  -1  -2   7      423.90      455.25      4.02 o 
   0  -2   7       66.19       70.50      1.21 o 
   1  -2   7       93.88      106.96      1.32 o 
   2  -2   7        3.03        2.15      0.19 o 
   3  -2   7      228.12      223.23      2.63 o 
   4  -2   7        6.35        5.57      0.51 o 
   5  -2   7        0.18        0.20      0.31 o 
   6  -2   7       15.98       13.61      0.89 o 
   7  -2   7        5.71        7.38      0.68 o 
   8  -2   7       47.70       51.60      1.69 o 
  -8  -1   7        5.58        3.24      0.64 o 
  -7  -1   7       37.72       38.04      1.31 o 
  -6  -1   7        5.12        4.74      0.61 o 
  -5  -1   7       79.74       80.88      1.47 o 
  -4  -1   7      457.79      450.47      3.72 o 
  -3  -1   7      437.65      409.68      3.36 o 
  -2  -1   7       83.19       96.95      1.63 o 
  -1  -1   7      261.77      249.71      2.55 o 
   0  -1   7      223.76      240.21      2.36 o 
   1  -1   7       56.60       55.31      0.93 o 
   2  -1   7       48.76       54.19      1.11 o 
   3  -1   7      216.24      219.22      2.60 o 
   4  -1   7       21.36       18.59      1.26 o 
   5  -1   7        3.21        2.90      0.44 o 
   6  -1   7        7.45        6.92      0.65 o 
   7  -1   7       16.23       19.21      0.98 o 
   8  -1   7        0.23       -0.10      0.43 o 
  -8   0   7        9.27        9.05      0.85 o 
  -7   0   7       59.05       62.72      1.78 o 
  -6   0   7        1.56        1.79      0.61 o 
  -5   0   7        5.57        5.22      0.49 o 
  -4   0   7      470.51      471.57      4.33 o 
  -3   0   7       85.73       86.33      1.57 o 
  -2   0   7       84.37       94.66      1.65 o 
  -1   0   7       96.67       92.28      1.36 o 
   0   0   7       50.53       55.90      1.08 o 
   1   0   7       71.90       66.00      0.99 o 
   2   0   7       16.44       17.57      0.50 o 
   3   0   7       19.65       17.56      1.11 o 
   4   0   7        7.86        7.30      0.55 o 
   5   0   7       81.14       82.39      1.42 o 
   6   0   7       40.53       45.80      1.31 o 
   7   0   7       23.59       27.67      1.10 o 
   8   0   7       14.62       18.25      0.98 o 
  -8   1   7        0.96        0.87      0.62 o 
  -7   1   7        7.07       11.00      0.95 o 
  -6   1   7       34.63       33.96      1.35 o 
  -5   1   7        4.27        5.86      0.69 o 
  -4   1   7      212.78      219.75      2.80 o 
  -3   1   7        0.73        0.73      0.44 o 
  -2   1   7        5.01        3.41      0.43 o 
  -1   1   7        2.54        2.89      0.34 o 
   0   1   7        0.24        0.77      0.29 o 
   1   1   7        2.65        2.97      0.37 o 
   2   1   7      114.16      118.47      1.37 o 
   3   1   7        1.66        1.24      0.32 o 
   4   1   7       12.67       10.54      0.63 o 
   5   1   7        7.66        6.97      0.53 o 
   6   1   7       60.41       60.11      1.69 o 
   7   1   7        0.13       -0.53      0.35 o 
  -7   2   7       15.17       18.94      1.23 o 
  -6   2   7       25.67       25.71      1.43 o 
  -5   2   7        0.40        0.04      0.34 o 
  -4   2   7       14.91       14.22      0.82 o 
  -3   2   7       74.85       73.30      1.19 o 
  -2   2   7       55.87       61.75      1.17 o 
  -1   2   7       36.90       35.34      1.00 o 
   0   2   7       98.31       98.48      1.66 o 
   1   2   7      171.16      168.68      1.65 o 
   2   2   7      203.45      193.75      1.78 o 
   3   2   7        5.15        6.50      0.42 o 
   4   2   7       36.42       36.27      1.08 o 
   5   2   7       36.34       38.44      1.19 o 
   6   2   7       12.58       14.11      0.85 o 
   7   2   7        0.03        0.43      0.53 o 
  -7   3   7        1.57        1.55      0.72 o 
  -6   3   7       25.74       24.58      1.55 o 
  -5   3   7       80.57       86.31      1.74 o 
  -4   3   7       20.78       22.19      1.00 o 
  -3   3   7       95.51       91.03      1.63 o 
  -2   3   7       25.90       26.66      0.78 o 
  -1   3   7      115.87      112.08      1.91 o 
   0   3   7      135.77      142.30      1.76 o 
   1   3   7       87.43       89.92      1.40 o 
   2   3   7       91.67       91.83      1.26 o 
   3   3   7       10.02        8.18      0.72 o 
   4   3   7       53.48       50.89      1.25 o 
   5   3   7       76.98       81.71      2.90 o 
   6   3   7        0.76        0.45      0.49 o 
   7   3   7        0.20        0.34      0.49 o 
  -6   4   7        3.00        1.60      0.61 o 
  -5   4   7       64.92       69.45      1.98 o 
  -4   4   7        5.12        2.54      0.75 o 
  -3   4   7      141.45      123.85      2.00 o 
  -2   4   7       59.41       59.41      1.24 o 
  -1   4   7       45.78       39.98      1.00 o 
   0   4   7        0.02       -0.18      0.27 o 
   1   4   7      300.47      276.50      2.63 o 
   2   4   7      178.54      169.86      2.46 o 
   3   4   7        6.80        6.30      0.87 o 
   4   4   7        0.07        0.17      0.43 o 
   5   4   7        1.35        1.41      0.60 o 
   6   4   7        0.21        0.50      0.56 o 
  -6   5   7       17.66       18.00      1.24 o 
  -5   5   7       12.64       11.94      0.97 o 
  -4   5   7        0.74        0.62      0.54 o 
  -3   5   7        4.98        3.89      0.71 o 
  -2   5   7       20.19       17.03      1.10 o 
  -1   5   7        1.47        1.58      0.52 o 
   0   5   7       60.44       63.99      1.58 o 
   1   5   7      249.46      247.90      3.26 o 
   2   5   7        0.57        0.10      0.43 o 
   3   5   7       25.48       24.95      1.26 o 
   4   5   7       17.49       15.20      1.12 o 
   5   5   7       22.97       21.58      1.30 o 
   6   5   7        4.87        3.89      0.79 o 
  -5   6   7       12.87       16.24      1.05 o 
  -4   6   7        5.92        7.73      0.78 o 
  -3   6   7        5.38        5.05      0.77 o 
  -2   6   7       49.93       54.01      1.77 o 
  -1   6   7        2.92        0.51      0.50 o 
   0   6   7        2.64        1.35      0.53 o 
   1   6   7        0.54        0.15      0.63 o 
   2   6   7       15.54       15.29      0.93 o 
   3   6   7       30.32       33.59      1.51 o 
   4   6   7        0.08       -0.78      0.57 o 
   5   6   7        9.94        9.95      1.04 o 
  -4   7   7        6.50        7.01      0.80 o 
  -3   7   7       19.82       21.16      1.15 o 
  -2   7   7       19.97       18.92      1.43 o 
  -1   7   7       16.49       19.41      1.29 o 
   0   7   7        5.05        4.71      0.73 o 
   1   7   7       10.43        6.75      0.76 o 
   2   7   7       15.24       16.99      1.02 o 
   3   7   7        0.00       -0.97      0.65 o 
   4   7   7        1.77        1.53      0.74 o 
  -2   8   7       29.20       23.65      1.73 o 
  -1   8   7        0.36       -0.47      0.75 o 
   0   8   7        0.33        0.27      0.61 o 
   1   8   7        2.06        2.48      0.71 o 
   2   8   7        1.17        0.52      0.71 o 
  -2 -11   8        0.10       -1.26      0.84 o 
  -1 -11   8        5.59        4.93      1.43 o 
   0 -11   8        0.96        0.65      0.64 o 
   1 -11   8       57.37       63.69      2.33 o 
   2 -11   8        1.19        0.29      0.73 o 
  -4 -10   8        0.59       -0.27      0.85 o 
  -3 -10   8       35.63       40.26      1.81 o 
  -2 -10   8        2.33        0.78      0.69 o 
  -1 -10   8        2.16        3.07      0.73 o 
   0 -10   8       48.88       45.40      1.62 o 
   1 -10   8       41.33       39.19      1.74 o 
   2 -10   8        0.08        0.24      0.62 o 
   3 -10   8        6.32        5.44      0.88 o 
   4 -10   8        6.64        5.99      0.86 o 
  -5  -9   8        2.30        1.85      0.76 o 
  -4  -9   8        4.46        3.79      0.92 o 
  -3  -9   8       26.28       27.33      1.81 o 
  -2  -9   8       17.98       16.96      1.18 o 
  -1  -9   8       65.63       66.16      1.99 o 
   0  -9   8        8.47        9.24      0.94 o 
   1  -9   8       15.47       15.99      1.20 o 
   2  -9   8        7.38       10.41      1.15 o 
   3  -9   8       20.40       18.20      1.04 o 
   4  -9   8        4.24        4.31      0.67 o 
   5  -9   8        1.19        0.92      0.61 o 
  -5  -8   8       13.72       14.55      1.04 o 
  -4  -8   8       82.80       90.75      4.80 o 
  -3  -8   8        9.06        8.38      0.71 o 
  -2  -8   8       54.35       57.41      1.39 o 
  -1  -8   8       54.53       55.18      1.56 o 
   0  -8   8       34.69       33.54      1.43 o 
   1  -8   8       44.01       47.95      1.34 o 
   2  -8   8      118.69      116.82      2.55 o 
   3  -8   8        3.74        2.96      0.61 o 
   4  -8   8        2.42        3.68      0.64 o 
   5  -8   8       12.83       11.78      0.92 o 
  -6  -7   8       22.63       24.18      1.78 o 
  -5  -7   8        4.71        5.70      0.81 o 
  -4  -7   8       77.61       75.25      2.40 o 
  -3  -7   8       11.07        8.97      0.86 o 
  -2  -7   8        2.66        0.98      0.42 o 
  -1  -7   8       27.54       24.34      0.94 o 
   0  -7   8        0.21        0.13      0.55 o 
   1  -7   8       44.31       39.90      1.53 o 
   2  -7   8        5.22        5.56      0.62 o 
   3  -7   8        9.62       11.70      1.24 o 
   4  -7   8       67.83       67.45      1.84 o 
   5  -7   8       18.89       18.48      1.93 o 
   6  -7   8       35.24       33.64      1.77 o 
  -7  -6   8       30.71       34.04      1.42 o 
  -6  -6   8        6.43        4.21      0.83 o 
  -5  -6   8        1.89        0.91      0.51 o 
  -4  -6   8       85.98       84.73      2.01 o 
  -3  -6   8       56.25       56.83      1.33 o 
  -2  -6   8        8.14        9.27      0.74 o 
  -1  -6   8       16.53       21.69      0.99 o 
   0  -6   8       50.11       49.22      1.29 o 
   1  -6   8        3.83        4.14      0.54 o 
   2  -6   8      396.12      386.66      4.37 o 
   3  -6   8        4.51        5.79      0.82 o 
   4  -6   8        0.14        0.50      0.46 o 
   5  -6   8      119.41      121.80      2.43 o 
   6  -6   8        7.03        7.68      0.87 o 
  -7  -5   8        7.43        8.13      0.79 o 
  -6  -5   8        0.52        0.26      0.47 o 
  -5  -5   8       64.98       64.49      1.79 o 
  -4  -5   8        5.37        3.10      0.51 o 
  -3  -5   8       19.68       17.67      1.55 o 
  -2  -5   8      109.30      120.33      1.84 o 
  -1  -5   8        8.48        6.78      0.48 o 
   0  -5   8       22.04       18.11      0.73 o 
   1  -5   8       36.66       36.48      1.32 o 
   2  -5   8      555.29      561.77      5.00 o 
   3  -5   8        4.41        3.50      0.55 o 
   4  -5   8       14.50       11.83      0.65 o 
   5  -5   8      110.25      100.99      2.34 o 
   6  -5   8        6.20        7.10      0.84 o 
   7  -5   8       29.30       24.05      1.35 o 
  -7  -4   8        0.33        0.21      0.46 o 
  -6  -4   8       91.90       99.54      2.08 o 
  -5  -4   8      169.38      168.09      2.93 o 
  -4  -4   8        2.24        3.05      0.76 o 
  -3  -4   8       15.21       14.40      1.06 o 
  -2  -4   8       69.04       77.70      1.25 o 
  -1  -4   8        0.45       -0.38      0.30 o 
   0  -4   8        6.55        5.97      0.52 o 
   1  -4   8       91.68       84.10      1.62 o 
   2  -4   8      438.59      418.28      3.91 o 
   3  -4   8       24.89       22.49      0.71 o 
   4  -4   8       16.65       14.60      0.70 o 
   5  -4   8       11.05       11.85      0.83 o 
   6  -4   8       11.79       13.20      1.02 o 
   7  -4   8       24.55       20.62      1.23 o 
  -7  -3   8        7.45        5.98      0.71 o 
  -6  -3   8       15.03       15.51      0.98 o 
  -5  -3   8       33.92       34.22      1.57 o 
  -4  -3   8      129.44      131.60      1.99 o 
  -3  -3   8       53.51       54.91      1.20 o 
  -2  -3   8      197.22      201.05      2.96 o 
  -1  -3   8       73.68       71.13      1.41 o 
   0  -3   8        9.59        8.38      0.58 o 
   1  -3   8       49.25       54.75      1.32 o 
   2  -3   8       48.14       44.43      0.89 o 
   3  -3   8      164.11      150.58      2.38 o 
   4  -3   8        0.03        0.08      0.49 o 
   5  -3   8        8.66        6.10      0.53 o 
   6  -3   8       14.94       18.37      0.92 o 
   7  -3   8        3.67        3.10      0.67 o 
  -7  -2   8        2.12        1.33      0.52 o 
  -6  -2   8        2.37        1.30      0.54 o 
  -5  -2   8       83.47       90.78      1.89 o 
  -4  -2   8      117.31      112.64      1.87 o 
  -3  -2   8       27.19       25.01      0.73 o 
  -2  -2   8       67.69       68.13      1.12 o 
  -1  -2   8       69.40       63.88      1.20 o 
   0  -2   8      182.73      179.17      2.05 o 
   1  -2   8      295.87      291.92      2.67 o 
   2  -2   8        1.43        3.06      0.32 o 
   3  -2   8       49.22       44.83      1.14 o 
   4  -2   8       13.58       13.37      0.76 o 
   5  -2   8       64.13       65.54      1.43 o 
   6  -2   8        0.00        0.00      0.49 o 
   7  -2   8       16.59       15.29      0.92 o 
  -7  -1   8       16.95       16.82      1.12 o 
  -6  -1   8       39.75       42.98      1.40 o 
  -5  -1   8        8.64        8.42      0.66 o 
  -4  -1   8       77.16       68.03      1.55 o 
  -3  -1   8      259.97      250.19      3.12 o 
  -2  -1   8       29.99       29.60      1.33 o 
  -1  -1   8      168.41      154.50      1.93 o 
   0  -1   8        4.54        3.95      0.29 o 
   1  -1   8      426.96      416.65      3.45 o 
   2  -1   8       32.19       25.95      0.61 o 
   3  -1   8        0.19        0.90      0.35 o 
   4  -1   8       38.20       41.96      1.16 o 
   5  -1   8      103.98      105.31      1.69 o 
   6  -1   8       26.31       25.09      1.47 o 
   7  -1   8        7.92        7.06      0.85 o 
  -7   0   8       26.67       30.83      1.77 o 
  -6   0   8       66.52       69.19      1.88 o 
  -5   0   8       69.94       72.82      1.51 o 
  -4   0   8        5.73        6.02      0.62 o 
  -3   0   8       50.52       54.11      1.35 o 
  -2   0   8       63.57       59.67      1.52 o 
  -1   0   8      127.25      118.86      1.69 o 
   0   0   8        4.99        4.93      0.43 o 
   1   0   8      192.39      192.67      2.09 o 
   2   0   8        0.02       -0.18      0.21 o 
   3   0   8        8.27        8.49      0.60 o 
   4   0   8       93.22       91.19      1.67 o 
   5   0   8        0.15        0.21      0.34 o 
   6   0   8       27.22       25.91      1.07 o 
   7   0   8        9.35        8.11      0.73 o 
  -7   1   8        0.66        1.46      0.65 o 
  -6   1   8       85.25      103.38      2.59 o 
  -5   1   8       36.71       38.85      1.13 o 
  -4   1   8       29.85       32.76      1.13 o 
  -3   1   8       75.50       76.67      1.57 o 
  -2   1   8      196.89      174.61      2.15 o 
  -1   1   8        1.51        0.71      0.34 o 
   0   1   8        0.97        1.36      0.36 o 
   1   1   8      138.33      128.85      1.94 o 
   2   1   8        2.50        2.43      0.37 o 
   3   1   8       36.35       35.98      1.07 o 
   4   1   8       15.56       14.45      0.73 o 
   5   1   8        3.39        2.63      0.47 o 
   6   1   8        6.20        5.75      0.61 o 
   7   1   8        4.89        4.75      0.66 o 
  -7   2   8        3.09        3.12      0.71 o 
  -6   2   8       13.95       12.29      1.01 o 
  -5   2   8        2.57        1.90      0.49 o 
  -4   2   8       10.43        8.28      0.74 o 
  -3   2   8        7.29        6.17      0.53 o 
  -2   2   8        0.39       -0.12      0.33 o 
  -1   2   8       14.87       12.34      0.71 o 
   0   2   8      291.93      276.06      3.27 o 
   1   2   8        3.40        2.83      0.41 o 
   2   2   8       76.12       80.50      1.51 o 
   3   2   8        6.56        5.05      0.65 o 
   4   2   8       51.66       53.35      1.39 o 
   5   2   8       12.10       12.34      0.87 o 
   6   2   8        1.08        1.29      0.56 o 
  -6   3   8        0.38       -0.06      0.55 o 
  -5   3   8        3.90        1.71      0.50 o 
  -4   3   8        0.92        0.71      0.46 o 
  -3   3   8       20.92       25.05      0.97 o 
  -2   3   8      125.35      119.68      1.90 o 
  -1   3   8        0.05        0.07      0.40 o 
   0   3   8        3.38        3.67      0.54 o 
   1   3   8      138.66      134.47      2.16 o 
   2   3   8       65.58       58.60      1.41 o 
   3   3   8      349.85      358.42      4.84 o 
   4   3   8       95.47       96.93      2.25 o 
   5   3   8       12.77       11.69      1.01 o 
   6   3   8        0.48       -0.79      0.53 o 
  -6   4   8        9.78       11.40      1.26 o 
  -5   4   8        4.67        6.47      0.81 o 
  -4   4   8       30.85       37.06      2.17 o 
  -3   4   8      145.19      155.05      2.76 o 
  -2   4   8       46.42       47.68      1.22 o 
  -1   4   8       36.27       37.60      1.03 o 
   0   4   8        5.07        7.09      0.69 o 
   1   4   8        7.61        7.62      1.10 o 
   2   4   8       34.88       42.17      1.30 o 
   3   4   8       38.51       40.15      1.56 o 
   4   4   8        1.39        0.80      0.75 o 
   5   4   8       22.90       22.18      1.38 o 
  -5   5   8        0.32        0.00      0.74 o 
  -4   5   8        4.50        2.68      0.76 o 
  -3   5   8       36.60       35.39      1.70 o 
  -2   5   8        2.33        3.40      0.64 o 
  -1   5   8        5.23        4.29      0.68 o 
   0   5   8       15.61       16.01      0.97 o 
   1   5   8        1.42        1.56      0.52 o 
   2   5   8        1.51        1.35      0.63 o 
   3   5   8       17.50       18.05      1.57 o 
   4   5   8        3.29        1.42      0.78 o 
   5   5   8        1.09        1.11      0.73 o 
  -4   6   8       14.36       18.86      2.75 o 
  -3   6   8        8.34        6.83      0.98 o 
  -2   6   8        0.12       -0.70      0.60 o 
  -1   6   8        1.90        1.42      0.60 o 
   0   6   8        1.49        1.88      0.59 o 
   1   6   8        0.02       -0.70      0.46 o 
   2   6   8        0.17       -0.67      0.48 o 
   3   6   8       11.08       12.85      2.27 o 
   4   6   8       12.43       10.13      1.10 o 
  -2   7   8        0.01        0.04      0.92 o 
  -1   7   8        6.15        5.73      0.79 o 
   0   7   8       19.78       18.12      1.11 o 
   1   7   8        0.15       -0.21      0.52 o 
   2   7   8        1.34        0.37      0.63 o 
  -3 -10   9        2.08       -0.02      0.88 o 
  -2 -10   9       20.28       23.58      1.69 o 
  -1 -10   9        0.39       -0.06      0.67 o 
   0 -10   9        9.56        8.95      1.31 o 
   1 -10   9        0.10       -0.38      0.67 o 
   2 -10   9        4.85        3.99      0.95 o 
   3 -10   9        0.34       -0.78      0.65 o 
  -4  -9   9       25.17       25.10      2.15 o 
  -3  -9   9        3.07        1.51      0.92 o 
  -2  -9   9        7.01        8.80      0.96 o 
  -1  -9   9        6.77        8.50      1.11 o 
   0  -9   9        6.78        6.19      0.87 o 
   1  -9   9       34.91       36.70      2.13 o 
   2  -9   9        0.04       -0.34      0.75 o 
   3  -9   9       12.46       11.73      1.07 o 
   4  -9   9        0.15       -0.57      0.65 o 
  -5  -8   9        0.07       -1.64      1.45 o 
  -4  -8   9       44.92       52.53      2.15 o 
  -3  -8   9       45.19       45.55      1.80 o 
  -2  -8   9        5.71        7.20      0.76 o 
  -1  -8   9       32.10       35.62      1.79 o 
   0  -8   9       29.85       29.32      1.43 o 
   1  -8   9       66.51       66.02      2.00 o 
   2  -8   9        9.39        8.61      0.93 o 
   3  -8   9       13.30       13.73      0.94 o 
   4  -8   9        7.65        9.62      0.87 o 
   5  -8   9        7.79        9.64      0.95 o 
  -5  -7   9        0.41        0.65      1.00 o 
  -4  -7   9        1.83        2.41      0.63 o 
  -3  -7   9       50.80       46.35      1.62 o 
  -2  -7   9       17.31       16.10      1.22 o 
  -1  -7   9       19.16       17.93      2.55 o 
   0  -7   9       70.10       65.41      1.55 o 
   1  -7   9        4.40        4.87      0.62 o 
   2  -7   9        4.35        4.51      0.62 o 
   3  -7   9        0.13       -0.19      0.46 o 
   4  -7   9       31.78       34.38      1.37 o 
   5  -7   9       18.43       20.49      1.14 o 
  -6  -6   9       31.46       35.23      1.77 o 
  -5  -6   9        3.48        4.53      0.81 o 
  -4  -6   9       10.35       10.89      0.95 o 
  -3  -6   9       68.28       66.23      1.74 o 
  -2  -6   9        2.81        2.88      0.71 o 
  -1  -6   9        1.41        0.53      0.61 o 
   0  -6   9        0.24       -0.59      0.40 o 
   1  -6   9       40.97       40.95      1.27 o 
   2  -6   9        3.98        4.10      0.82 o 
   3  -6   9       19.50       21.44      1.26 o 
   4  -6   9        5.05        5.14      0.65 o 
   5  -6   9        0.21        0.08      0.48 o 
   6  -6   9       84.58       75.91      2.15 o 
  -6  -5   9        0.09        0.25      0.55 o 
  -5  -5   9       36.51       39.47      2.41 o 
  -4  -5   9        0.00       -0.65      0.53 o 
  -3  -5   9        1.77        0.47      0.57 o 
  -2  -5   9       62.61       67.82      1.70 o 
  -1  -5   9       64.38       62.77      1.69 o 
   0  -5   9       53.22       57.27      1.48 o 
   1  -5   9       18.30       14.64      0.96 o 
   2  -5   9        2.07        5.06      0.63 o 
   3  -5   9       20.85       18.96      0.99 o 
   4  -5   9        3.20        2.01      0.52 o 
   5  -5   9        6.49        5.86      0.69 o 
   6  -5   9        1.60        1.08      1.03 o 
  -6  -4   9        2.02        1.40      0.59 o 
  -5  -4   9       25.91       26.45      1.71 o 
  -4  -4   9       12.08       15.21      0.86 o 
  -3  -4   9      192.83      194.25      3.63 o 
  -2  -4   9       10.20        9.97      0.83 o 
  -1  -4   9       59.19       61.41      1.44 o 
   0  -4   9      182.46      177.48      2.37 o 
   1  -4   9       79.33       72.94      1.94 o 
   2  -4   9      317.90      319.40      3.85 o 
   3  -4   9       76.75       76.17      1.52 o 
   4  -4   9       20.82       21.78      1.05 o 
   5  -4   9        0.16        0.27      0.41 o 
   6  -4   9       11.66        7.86      0.86 o 
  -7  -3   9        1.32        0.61      0.81 o 
  -6  -3   9       30.43       33.85      1.67 o 
  -5  -3   9       37.27       39.49      1.39 o 
  -4  -3   9       19.10       19.44      1.00 o 
  -3  -3   9      124.09      121.98      2.39 o 
  -2  -3   9       73.36       65.71      1.55 o 
  -1  -3   9       93.17       89.13      1.52 o 
   0  -3   9       91.15       82.57      1.49 o 
   1  -3   9        0.01       -0.08      0.29 o 
   2  -3   9      305.28      308.37      3.54 o 
   3  -3   9        2.64        3.21      0.54 o 
   4  -3   9        9.06        8.17      0.67 o 
   5  -3   9       14.43       14.49      0.77 o 
   6  -3   9        4.63        3.25      0.78 o 
  -7  -2   9        3.35        3.67      0.66 o 
  -6  -2   9       22.59       24.59      1.24 o 
  -5  -2   9      108.30      108.51      2.22 o 
  -4  -2   9        2.93        2.24      0.55 o 
  -3  -2   9        1.77        0.96      0.49 o 
  -2  -2   9      470.07      471.37      4.96 o 
  -1  -2   9       16.73       15.57      0.55 o 
   0  -2   9        1.10        1.86      0.34 o 
   1  -2   9        4.71        5.38      0.51 o 
   2  -2   9        0.74        0.28      0.25 o 
   3  -2   9        1.06        0.93      0.40 o 
   4  -2   9       14.90       13.55      0.81 o 
   5  -2   9        0.35        0.11      0.38 o 
   6  -2   9       16.25       13.51      0.88 o 
  -7  -1   9        0.02       -0.20      0.53 o 
  -6  -1   9       16.70       20.53      1.51 o 
  -5  -1   9        4.15        2.63      0.60 o 
  -4  -1   9        8.52        7.40      0.72 o 
  -3  -1   9       77.93       84.93      1.76 o 
  -2  -1   9        2.42        2.32      0.53 o 
  -1  -1   9       50.37       53.37      1.19 o 
   0  -1   9      134.15      123.73      1.48 o 
   1  -1   9        1.99        2.50      0.32 o 
   2  -1   9      112.32      119.27      1.52 o 
   3  -1   9      269.79      263.81      3.17 o 
   4  -1   9       24.22       23.51      0.97 o 
   5  -1   9       26.26       29.34      1.16 o 
   6  -1   9        0.93        0.90      0.49 o 
  -6   0   9        5.30        6.61      0.83 o 
  -5   0   9       32.75       31.22      1.25 o 
  -4   0   9      112.54      109.03      2.03 o 
  -3   0   9       12.46       12.12      0.93 o 
  -2   0   9       15.05       15.28      0.88 o 
  -1   0   9      155.89      160.06      2.13 o 
   0   0   9        9.38       10.32      0.64 o 
   1   0   9       45.46       47.99      1.17 o 
   2   0   9       12.32       10.37      0.54 o 
   3   0   9      199.75      190.78      2.58 o 
   4   0   9        1.76        1.03      0.46 o 
   5   0   9        7.08        7.60      0.93 o 
   6   0   9        0.75        0.02      0.46 o 
  -6   1   9        7.10        6.27      0.84 o 
  -5   1   9       68.15       70.73      2.18 o 
  -4   1   9       70.15       72.23      1.66 o 
  -3   1   9        1.56        1.81      0.48 o 
  -2   1   9        0.06        0.43      0.42 o 
  -1   1   9        2.21        2.51      0.44 o 
   0   1   9       46.40       41.88      1.17 o 
   1   1   9      163.84      176.75      2.53 o 
   2   1   9      105.84      104.09      2.70 o 
   3   1   9      145.17      155.39      2.47 o 
   4   1   9       76.25       79.86      1.56 o 
   5   1   9        1.01        1.53      0.48 o 
   6   1   9        9.77       10.65      0.87 o 
  -6   2   9        0.21        0.32      0.58 o 
  -5   2   9       11.58       11.19      0.99 o 
  -4   2   9       52.91       54.71      1.59 o 
  -3   2   9       25.58       21.22      1.08 o 
  -2   2   9        5.02        4.45      0.57 o 
  -1   2   9        1.16        1.76      0.46 o 
   0   2   9       79.40       80.92      1.79 o 
   1   2   9        8.38        6.83      0.65 o 
   2   2   9       89.05       84.89      1.69 o 
   3   2   9        3.23        3.66      0.69 o 
   4   2   9        0.44        0.49      0.48 o 
   5   2   9        7.77        6.72      0.89 o 
   6   2   9        0.01       -0.32      0.53 o 
  -5   3   9        7.23        8.11      1.13 o 
  -4   3   9        0.08        0.07      0.50 o 
  -3   3   9       18.31       14.22      0.95 o 
  -2   3   9        9.72       10.31      0.76 o 
  -1   3   9       41.59       39.09      1.28 o 
   0   3   9       25.91       25.99      1.08 o 
   1   3   9        4.37        2.94      0.62 o 
   2   3   9      331.26      339.62      4.75 o 
   3   3   9       13.41       17.09      1.15 o 
   4   3   9       21.13       20.24      1.48 o 
   5   3   9        3.24        2.66      0.75 o 
  -5   4   9       31.29       30.45      1.82 o 
  -4   4   9       10.85       13.32      1.20 o 
  -3   4   9        5.93        5.54      0.85 o 
  -2   4   9       14.19       13.19      1.18 o 
  -1   4   9       44.65       47.03      1.70 o 
   0   4   9       22.59       17.00      1.30 o 
   1   4   9       10.20       10.56      0.79 o 
   2   4   9        0.04       -0.73      0.49 o 
   3   4   9       42.73       47.24      2.52 o 
   4   4   9        4.24        6.15      1.03 o 
  -4   5   9       11.14       12.09      1.53 o 
  -3   5   9        0.02       -0.91      0.61 o 
  -2   5   9       51.07       53.47      1.87 o 
  -1   5   9       42.90       44.09      1.51 o 
   0   5   9        0.09       -0.20      0.55 o 
   1   5   9        5.54        4.75      0.69 o 
   2   5   9        1.32        0.39      0.53 o 
   3   5   9        0.93        0.00      0.57 o 
  -2   6   9        3.81        2.77      0.89 o 
  -1   6   9        0.79        0.16      0.59 o 
   0   6   9        0.08       -0.77      0.55 o 
   1   6   9       11.47        9.69      0.91 o 
   2   6   9        0.00        0.05      0.61 o 
  -1 -10  10       20.32       19.27      1.62 o 
   0 -10  10        0.00       -0.98      0.65 o 
   1 -10  10        0.56       -0.22      0.67 o 
  -3  -9  10       31.02       35.08      2.45 o 
  -2  -9  10        1.16       -1.32      2.48 o 
  -1  -9  10       10.23        9.30      1.17 o 
   0  -9  10        1.72        2.16      0.75 o 
   1  -9  10        3.32        2.63      0.83 o 
   2  -9  10        2.97        2.29      0.79 o 
   3  -9  10        0.02       -0.34      0.68 o 
  -4  -8  10        4.01        5.37      1.56 o 
  -3  -8  10        4.02        6.14      1.46 o 
  -2  -8  10       18.57       18.70      2.50 o 
  -1  -8  10        1.52        1.31      1.09 o 
   0  -8  10        1.21       -0.35      0.61 o 
   1  -8  10       17.80       19.49      1.36 o 
   2  -8  10        4.63        2.60      0.75 o 
   3  -8  10       30.58       31.42      1.36 o 
   4  -8  10        0.03        0.22      0.56 o 
  -5  -7  10        2.30        3.33      0.89 o 
  -4  -7  10        5.24        2.87      0.68 o 
  -3  -7  10        0.06       -0.92      0.62 o 
  -2  -7  10       57.98       52.66      2.65 o 
  -1  -7  10       17.31       15.11      1.33 o 
   0  -7  10        0.03        0.42      0.61 o 
   1  -7  10       83.22       91.25      1.97 o 
   2  -7  10        1.64        0.06      0.46 o 
   3  -7  10       63.48       67.82      1.79 o 
   4  -7  10        1.17        0.54      0.55 o 
  -5  -6  10        9.96        9.91      1.76 o 
  -4  -6  10       20.25       18.92      1.29 o 
  -3  -6  10        1.82        2.14      1.12 o 
  -2  -6  10       11.66       10.32      1.47 o 
  -1  -6  10       23.01       24.26      1.29 o 
   0  -6  10        7.58        5.15      0.68 o 
   1  -6  10       67.89       70.80      1.74 o 
   2  -6  10        1.05        0.98      0.69 o 
   3  -6  10       26.50       24.26      1.17 o 
   4  -6  10        0.58       -0.15      0.48 o 
   5  -6  10        0.04       -0.73      0.49 o 
  -5  -5  10        3.75        3.48      0.69 o 
  -4  -5  10        6.84        4.37      0.81 o 
  -3  -5  10       17.25       16.55      1.51 o 
  -2  -5  10        2.70        5.19      0.73 o 
  -1  -5  10       91.45      103.39      2.28 o 
   0  -5  10        0.04       -0.25      0.52 o 
   1  -5  10        1.49        1.73      0.53 o 
   2  -5  10       41.73       35.08      1.31 o 
   3  -5  10       12.63       11.73      0.77 o 
   4  -5  10        0.32       -0.55      0.42 o 
   5  -5  10        0.50        0.13      0.49 o 
  -6  -4  10        1.50        1.54      0.63 o 
  -5  -4  10       13.94       14.62      1.03 o 
  -4  -4  10        0.29       -0.80      0.54 o 
  -3  -4  10        4.00        4.16      0.68 o 
  -2  -4  10       62.95       66.80      1.74 o 
  -1  -4  10       19.89       14.78      0.99 o 
   0  -4  10       78.10       83.92      1.76 o 
   1  -4  10      126.15      128.37      1.95 o 
   2  -4  10       54.63       60.91      1.54 o 
   3  -4  10       41.42       41.76      1.22 o 
   4  -4  10        0.02       -0.42      0.38 o 
   5  -4  10        0.02        0.30      0.46 o 
  -6  -3  10        7.78        6.48      1.36 o 
  -5  -3  10       47.02       49.46      3.00 o 
  -4  -3  10       47.51       51.70      1.82 o 
  -3  -3  10        1.88        1.04      0.49 o 
  -2  -3  10       20.03       17.13      0.97 o 
  -1  -3  10      172.26      164.36      2.57 o 
   0  -3  10      127.76      134.50      1.89 o 
   1  -3  10       12.80       15.00      0.65 o 
   2  -3  10      139.14      131.91      2.47 o 
   3  -3  10        0.94        1.18      0.47 o 
   4  -3  10       52.09       52.72      1.82 o 
   5  -3  10        0.35        0.50      0.42 o 
   6  -3  10       16.43       18.49      1.20 o 
  -6  -2  10        9.78        9.67      0.93 o 
  -5  -2  10       30.12       30.52      1.62 o 
  -4  -2  10        1.40        3.34      0.61 o 
  -3  -2  10       16.53       18.33      1.05 o 
  -2  -2  10       71.48       78.71      3.25 o 
  -1  -2  10       29.31       25.37      1.10 o 
   0  -2  10       35.87       35.13      1.17 o 
   1  -2  10        1.11        2.06      0.34 o 
   2  -2  10       16.70       14.52      0.80 o 
   3  -2  10       12.33       12.00      0.77 o 
   4  -2  10        3.44        3.71      0.57 o 
   5  -2  10        2.19        1.22      0.51 o 
   6  -2  10        8.81        9.77      0.84 o 
  -6  -1  10        2.49        2.69      0.86 o 
  -5  -1  10       21.01       24.18      1.26 o 
  -4  -1  10        9.00        8.07      0.99 o 
  -3  -1  10       13.44       14.21      0.91 o 
  -2  -1  10        1.05        0.76      0.46 o 
  -1  -1  10        7.55        7.63      0.69 o 
   0  -1  10       14.86       18.49      0.80 o 
   1  -1  10        2.14        1.48      0.37 o 
   2  -1  10       32.05       29.30      1.03 o 
   3  -1  10        3.88        2.67      0.50 o 
   4  -1  10       51.46       54.88      1.46 o 
   5  -1  10        9.51        8.62      0.78 o 
   6  -1  10        0.30        0.01      0.52 o 
  -6   0  10        4.59        6.95      0.91 o 
  -5   0  10       12.46       13.50      0.98 o 
  -4   0  10       19.29       25.57      1.13 o 
  -3   0  10        4.70        5.21      0.63 o 
  -2   0  10        0.86        0.26      0.52 o 
  -1   0  10        6.13        6.97      0.69 o 
   0   0  10        0.32       -0.01      0.35 o 
   1   0  10       49.11       48.08      1.25 o 
   2   0  10       42.16       43.12      1.55 o 
   3   0  10       68.09       77.70      1.55 o 
   4   0  10       31.06       29.75      1.09 o 
   5   0  10        6.12        7.61      0.74 o 
  -5   1  10        0.92        0.61      0.68 o 
  -4   1  10       32.18       37.30      1.31 o 
  -3   1  10        2.45        2.31      0.51 o 
  -2   1  10       11.90       11.82      1.32 o 
  -1   1  10       60.65       64.78      2.83 o 
   0   1  10       29.52       30.86      1.11 o 
   1   1  10      126.60      130.41      2.14 o 
   2   1  10        0.50        0.37      0.59 o 
   3   1  10       51.36       58.56      1.87 o 
   4   1  10       35.65       37.91      1.37 o 
   5   1  10        2.71        2.45      0.71 o 
  -5   2  10        0.03        0.10      0.62 o 
  -4   2  10        6.85        3.83      0.66 o 
  -3   2  10        8.53        8.74      0.81 o 
  -2   2  10        1.76        2.61      0.55 o 
  -1   2  10       12.82       13.18      0.98 o 
   0   2  10        3.84        3.61      0.56 o 
   1   2  10        1.82        2.61      0.65 o 
   2   2  10        1.47        2.75      0.63 o 
   3   2  10       69.01       76.11      2.13 o 
   4   2  10       29.30       30.40      1.78 o 
  -4   3  10        4.43        4.57      0.89 o 
  -3   3  10        0.02       -0.14      0.62 o 
  -2   3  10       10.35        9.60      0.90 o 
  -1   3  10        9.17        9.97      0.93 o 
   0   3  10        0.70        0.12      0.52 o 
   1   3  10       17.39       20.53      1.27 o 
   2   3  10       20.07       19.04      1.29 o 
   3   3  10        2.63        1.91      0.69 o 
   4   3  10       46.01       50.43      2.32 o 
  -3   4  10       27.13       31.53      1.79 o 
  -2   4  10        1.74        1.82      0.73 o 
  -1   4  10       18.40       20.16      1.29 o 
   0   4  10        1.02        0.31      0.53 o 
   1   4  10        1.21        0.81      0.63 o 
   2   4  10        0.33       -0.47      0.58 o 
   3   4  10        9.13        8.84      1.15 o 
  -2   5  10        0.02       -0.92      0.61 o 
  -1   5  10       21.53       25.45      2.82 o 
   0   5  10        0.63       -0.16      0.59 o 
   1   5  10       12.33       14.19      2.12 o 
  -1  -9  11        0.11        0.25      0.77 o 
   0  -9  11        4.43        3.38      0.81 o 
  -3  -8  11        0.08       -0.88      1.35 o 
  -2  -8  11        7.54        7.89      1.85 o 
  -1  -8  11       10.76        9.84      1.23 o 
   0  -8  11        0.01       -0.87      0.66 o 
   1  -8  11        0.31        0.55      0.70 o 
   2  -8  11        0.60        0.26      0.73 o 
  -3  -7  11        2.15        0.48      0.77 o 
  -2  -7  11        1.74        0.64      1.25 o 
  -1  -7  11        3.25        1.93      0.85 o 
   0  -7  11       14.79       16.63      3.31 o 
   1  -7  11        2.90        2.15      0.73 o 
   2  -7  11        4.59        5.77      0.78 o 
   3  -7  11        5.99        8.91      0.88 o 
  -4  -6  11       32.43       33.15      1.66 o 
  -3  -6  11        5.90        5.63      1.35 o 
  -2  -6  11       32.87       36.26      1.93 o 
  -1  -6  11       13.55       17.00      1.67 o 
   0  -6  11       76.17       77.82      2.15 o 
   1  -6  11        0.73        1.51      0.60 o 
   2  -6  11        0.55        0.31      0.57 o 
   3  -6  11       19.62       20.82      1.09 o 
   4  -6  11        6.06       10.40      0.88 o 
  -4  -5  11       12.40       10.88      1.10 o 
  -3  -5  11        2.64        3.81      0.71 o 
  -2  -5  11       17.98       20.32      1.25 o 
  -1  -5  11        5.25        5.49      0.81 o 
   0  -5  11       44.53       48.81      2.32 o 
   1  -5  11        6.51        7.02      0.79 o 
   2  -5  11       31.93       28.88      1.10 o 
   3  -5  11       40.11       45.83      1.36 o 
   4  -5  11        1.79        2.06      0.60 o 
  -5  -4  11       19.74       19.54      1.24 o 
  -4  -4  11        0.75        0.42      0.64 o 
  -3  -4  11       10.17       13.60      1.34 o 
  -2  -4  11       32.05       29.46      1.23 o 
  -1  -4  11       90.00       87.34      1.94 o 
   0  -4  11        0.06        0.07      0.53 o 
   1  -4  11       14.47       13.67      0.95 o 
   2  -4  11       15.31       16.54      1.14 o 
   3  -4  11        4.39        3.99      0.60 o 
   4  -4  11        0.77        0.36      0.50 o 
  -5  -3  11       41.53       46.82      2.29 o 
  -4  -3  11        8.11        7.18      0.97 o 
  -3  -3  11        5.31        5.74      0.79 o 
  -2  -3  11       14.53        9.79      0.81 o 
  -1  -3  11       59.66       54.12      1.53 o 
   0  -3  11       12.07       10.64      0.80 o 
   1  -3  11        2.74        1.90      0.67 o 
   2  -3  11       11.41       12.53      0.93 o 
   3  -3  11       46.75       51.89      1.44 o 
   4  -3  11        0.14       -0.43      0.44 o 
   5  -3  11        0.32        0.35      0.58 o 
  -5  -2  11       31.34       38.33      1.69 o 
  -4  -2  11       10.64        9.82      1.45 o 
  -3  -2  11        3.18        2.00      0.60 o 
  -2  -2  11        0.43        0.69      0.52 o 
  -1  -2  11       61.45       63.59      1.65 o 
   0  -2  11       21.02       20.21      1.12 o 
   1  -2  11        0.32        0.17      0.58 o 
   2  -2  11        6.41        8.99      0.95 o 
   3  -2  11        1.31       -0.19      0.64 o 
   4  -2  11       21.72       20.13      1.04 o 
   5  -2  11        3.26        2.40      0.60 o 
  -5  -1  11        4.92        5.16      0.81 o 
  -4  -1  11        7.39        8.78      0.96 o 
  -3  -1  11       11.24       10.77      0.87 o 
  -2  -1  11        0.04       -0.05      0.43 o 
  -1  -1  11       34.72       35.59      1.44 o 
   0  -1  11        7.91        6.73      0.66 o 
   1  -1  11        0.03        0.64      0.49 o 
   2  -1  11        0.30       -0.27      0.45 o 
   3  -1  11        2.32        0.92      0.59 o 
   4  -1  11       23.42       21.46      1.62 o 
  -4   0  11        1.60        1.39      0.81 o 
  -3   0  11       10.39       11.48      0.87 o 
  -2   0  11        0.33        0.68      0.49 o 
  -1   0  11        1.36        0.24      0.61 o 
   0   0  11       21.42       16.31      1.01 o 
   1   0  11       14.86       18.18      1.20 o 
   2   0  11       21.53       21.54      1.23 o 
   3   0  11       23.69       23.29      1.49 o 
   4   0  11       33.15       36.04      1.41 o 
  -4   1  11        0.09        0.43      0.91 o 
  -3   1  11       16.93       16.90      1.13 o 
  -2   1  11        3.00        4.01      0.65 o 
  -1   1  11        0.00       -0.72      0.48 o 
   0   1  11       59.41       54.22      1.73 o 
   1   1  11       10.92        9.76      0.92 o 
   2   1  11        1.50        1.73      0.61 o 
   3   1  11       64.30       65.61      2.06 o 
   4   1  11        1.98        3.04      0.91 o 
  -3   2  11        2.41        2.81      0.89 o 
  -2   2  11       27.60       31.57      1.48 o 
  -1   2  11        2.01        3.45      0.70 o 
   0   2  11       44.11       46.39      2.42 o 
   1   2  11       36.33       37.60      1.97 o 
   2   2  11        0.36        0.09      0.69 o 
   3   2  11        0.59       -0.28      0.61 o 
  -2   3  11        0.29        0.58      0.62 o 
  -1   3  11        1.49        1.26      0.65 o 
   0   3  11       15.78       15.92      2.35 o 
   1   3  11        6.92        5.70      1.02 o 
   2   3  11        1.01        0.04      0.63 o 
  -1  -7  12        1.44        1.74      1.12 o 
   0  -7  12       14.34       18.52      1.92 o 
   1  -7  12       34.29       37.65      2.88 o 
  -2  -6  12        6.73        4.56      1.56 o 
  -1  -6  12       31.20       31.92      2.24 o 
   0  -6  12        0.46        1.44      0.82 o 
   1  -6  12       31.20       34.47      1.99 o 
   2  -6  12        0.05       -0.63      0.56 o 
  -3  -5  12        1.42        0.80      0.85 o 
  -2  -5  12        8.66        7.21      0.88 o 
  -1  -5  12       16.04       17.34      1.08 o 
   0  -5  12       58.29       58.57      2.03 o 
   1  -5  12       41.81       49.99      1.90 o 
   2  -5  12        3.04        3.43      0.71 o 
   3  -5  12        1.57        1.24      0.72 o 
  -3  -4  12        0.13        0.58      0.66 o 
  -2  -4  12       34.78       43.11      1.63 o 
  -1  -4  12        5.50        4.86      0.69 o 
   0  -4  12       33.56       30.83      1.68 o 
   1  -4  12        2.98        2.20      0.71 o 
   2  -4  12        0.19       -0.01      0.56 o 
   3  -4  12        9.21        8.64      0.95 o 
  -3  -3  12        5.95        4.57      0.74 o 
  -2  -3  12        2.70        1.92      0.58 o 
  -1  -3  12        0.94        0.29      0.51 o 
   0  -3  12        6.82        9.96      1.03 o 
   1  -3  12        1.79        3.62      0.79 o 
   2  -3  12        0.57        2.12      0.81 o 
   3  -3  12        0.61        1.92      0.64 o 
  -3  -2  12       17.03       20.53      1.18 o 
  -2  -2  12       13.31       12.09      0.95 o 
  -1  -2  12        0.01       -0.37      0.47 o 
   0  -2  12        2.39        1.11      1.33 o 
   1  -2  12        4.08        2.93      0.83 o 
   2  -2  12        2.56        1.86      0.82 o 
   3  -2  12        0.58       -0.22      0.59 o 
  -3  -1  12       15.82       16.77      1.07 o 
  -2  -1  12        1.02        1.38      0.60 o 
  -1  -1  12        0.12        0.12      0.49 o 
   0  -1  12        1.53        2.00      0.76 o 
   1  -1  12       15.42       14.44      1.45 o 
   2  -1  12       13.10        9.50      1.15 o 
   3  -1  12       10.08        9.40      0.99 o 
  -3   0  12        3.92        2.17      0.80 o 
  -2   0  12        7.30        8.82      0.92 o 
  -1   0  12        4.24        2.83      1.07 o 
   0   0  12        0.06       -0.27      0.70 o 
   1   0  12        1.68        1.65      0.80 o 
   2   0  12        5.09        6.15      1.06 o 
  -2   1  12        0.05       -0.30      0.54 o 
  -1   1  12        0.01       -0.32      0.84 o 
   0   1  12        5.76        5.09      1.56 o 
   1   1  12       12.23       10.67      1.78 o 
   0  -3  13       20.52       24.44      2.27 o 
                                                 
