# Supplementary material for: Crystal structures of methyl 3-(4-iso­propyl­phen­yl)-1-methyl-1,2,3,3a,4,9b-hexa­hydro­thio­chromeno[4,3-b]pyrrole-3a-carboxyl­ate, methyl 1-methyl-3-(o-tol­yl)-1,2,3,3a,4,9b-hexa­hydro­thio­chromeno[4,3-b]pyrrole-3a-carboxyl­ate and methyl 1-methyl-3-(o-tol­yl)-3,3a,4,9b-tetra­hydro-1H-thio­chromeno[4,3-c]isoxazole-3a-carboxyl­ate
Source: Acta Crystallogr E Crystallogr Commun. 2015 May 7;71(Pt 6):574–7. doi: 10.1107/S2056989015008063 (PMC4459360; doi:10.1107/S2056989015008063)
Supplement: Supplementary file 4 [file e-71-00574-IIIsup4.hkl]

# 
# h,k,l, Fc-squared, Fo-squared, sigma(Fo-squared) and status flag 
# 
data_III
_shelx_title ' 456 in Pbca' 
_shelx_refln_list_code          4 
_shelx_F_calc_maximum      357.34 
_exptl_crystal_F_000      1504.00 
_reflns_d_resolution_high  0.8409 
 
loop_ 
 _symmetry_equiv_pos_as_xyz 
 'x, y, z' 
 '-x+1/2, -y, z+1/2' 
 'x+1/2, -y+1/2, -z' 
 '-x, y+1/2, -z+1/2' 
 '-x, -y, -z' 
 'x-1/2, y, -z-1/2' 
 '-x-1/2, y-1/2, z' 
 'x, -y-1/2, z-1/2' 
 
_cell_length_a    11.2629 
_cell_length_b    13.2117 
_cell_length_c    24.0406 
_cell_angle_alpha  90.000 
_cell_angle_beta   90.000 
_cell_angle_gamma  90.000 
 
_shelx_F_squared_multiplier     1.000 
 
loop_ 
 _refln_index_h 
 _refln_index_k 
 _refln_index_l 
 _refln_F_squared_calc 
 _refln_F_squared_meas 
 _refln_F_squared_sigma 
 _refln_observed_status 
   2   0   0    52024.87    52013.70    417.72 o 
   4   0   0     9889.16    10049.70     84.44 o 
   6   0   0     1419.05     1230.60     17.25 o 
   8   0   0       46.16       28.03      7.87 o 
  10   0   0     1201.42     1035.52     27.95 o 
  12   0   0        2.28      -16.92     11.28 o 
   2   1   0    38028.77    37001.67    259.97 o 
   4   1   0      284.85      284.04      4.94 o 
   6   1   0     8667.92     8231.32     51.71 o 
   8   1   0       86.95       60.45      5.93 o 
  10   1   0     2505.92     2532.11     29.79 o 
  12   1   0      134.80      178.07     13.48 o 
   0   2   0       66.93       58.72      4.09 o 
   2   2   0      465.29      535.35      6.46 o 
   4   2   0      410.01      273.16      4.85 o 
   6   2   0      345.85      288.31      6.22 o 
   8   2   0      307.30      306.49      9.88 o 
  10   2   0      890.16      868.60     16.80 o 
  12   2   0      180.52      136.57     14.14 o 
   2   3   0     4349.00     4661.40     33.47 o 
   4   3   0     6875.50     7157.12     47.34 o 
   6   3   0      125.09      179.99      5.21 o 
   8   3   0     1070.50      975.50     15.25 o 
  10   3   0      215.98      260.10     11.84 o 
  12   3   0       12.13       -5.22     11.08 o 
   0   4   0    18186.18    17232.01    148.65 o 
   2   4   0    12658.64    12713.94    105.39 o 
   4   4   0     1320.48     1350.85     11.95 o 
   6   4   0        1.21       -3.56      2.37 o 
   8   4   0       99.83      100.76      7.05 o 
  10   4   0     1589.73     1558.62     28.84 o 
  12   4   0       62.59       52.67     12.44 o 
   2   5   0     2361.84     2644.27     22.49 o 
   4   5   0    23313.15    23196.01    150.13 o 
   6   5   0     4976.69     4562.57     37.87 o 
   8   5   0     4003.88     3769.68     60.26 o 
  10   5   0      127.09      125.48     11.69 o 
  12   5   0      303.15      407.31     19.27 o 
   0   6   0     5625.55     5798.15     53.69 o 
   2   6   0     1781.10     1888.14     23.75 o 
   4   6   0      106.24       93.64      5.30 o 
   6   6   0      548.44      500.77     14.04 o 
   8   6   0      758.71      820.20     18.32 o 
  10   6   0       27.57        9.04      9.18 o 
  12   6   0      123.62      156.35     13.82 o 
   2   7   0      108.36       73.86      4.13 o 
   4   7   0        4.73        2.85      5.91 o 
   6   7   0     1486.79     1377.60     38.37 o 
   8   7   0     4462.49     4151.55     53.59 o 
  10   7   0      398.75      387.88     16.05 o 
   0   8   0     1271.47     1096.15     15.02 o 
   2   8   0     1831.21     1774.10     14.79 o 
   4   8   0       33.21       39.41      7.12 o 
   6   8   0       72.78       69.90      8.04 o 
   8   8   0      741.55      735.70     17.26 o 
  10   8   0      672.97      660.27     18.12 o 
   2   9   0     1784.36     1600.10     14.09 o 
   4   9   0      443.62      383.37     13.64 o 
   6   9   0     1189.95     1374.13     32.71 o 
   8   9   0      103.21       93.10      9.53 o 
  10   9   0      348.98      394.16     19.35 o 
   0  10   0     4787.90     4980.35     86.06 o 
   2  10   0        2.17       -8.37      5.58 o 
   4  10   0       73.94       64.32      8.91 o 
   6  10   0       68.65       43.07     12.72 o 
   8  10   0       49.99       83.47     16.06 o 
  10  10   0       98.73      122.04     19.66 o 
   2  11   0      545.87      501.50      9.23 o 
   4  11   0     1275.24     1184.36     23.96 o 
   6  11   0      376.65      356.28     20.71 o 
   8  11   0        6.60        0.19     14.08 o 
   0  12   0     5264.92     5062.20     81.39 o 
   2  12   0        8.97        5.24      5.39 o 
   4  12   0       63.35       55.35     12.47 o 
   6  12   0      126.82      176.95     16.87 o 
   8  12   0        0.20       -0.19     14.10 o 
   2  13   0        3.40        1.14     12.05 o 
   4  13   0      466.41      470.56     32.08 o 
   6  13   0       96.43      101.16     23.59 o 
   0  14   0       81.23       96.43     14.22 o 
   2  14   0      343.27      421.54     18.56 o 
   4  14   0        2.48       -4.51     16.74 o 
   6  14   0      160.50      157.06     26.96 o 
   2  15   0        4.58       12.58      9.18 o 
   1   1   1     1694.04     1584.96     25.31 o 
   2   1   1    11311.03    11391.72     46.09 o 
   3   1   1     2824.45     2701.71     12.73 o 
   4   1   1     2245.27     2281.49     11.44 o 
   5   1   1       26.20       37.69      2.17 o 
   6   1   1        6.95       64.95      3.12 o 
   7   1   1      138.49      146.49      4.65 o 
   8   1   1       28.31       13.63      3.50 o 
   9   1   1      205.13      231.99      6.89 o 
  10   1   1      291.45      401.84     15.88 o 
  11   1   1      187.86      135.65      7.84 o 
  12   1   1      244.59      245.97     10.36 o 
  13   1   1       38.48       87.02     10.24 o 
   0   2   1     8191.79     8242.84     74.68 o 
   1   2   1     1187.68     1251.87      6.84 o 
   2   2   1     3834.10     3681.84     17.26 o 
   3   2   1    12313.44    12125.10     51.49 o 
   4   2   1     2043.30     2087.15     10.82 o 
   5   2   1     1349.41     1369.04      8.65 o 
   6   2   1      265.42      250.00      4.30 o 
   7   2   1     1921.06     1835.46     14.08 o 
   8   2   1      217.64      216.28      6.12 o 
   9   2   1     1053.89     1048.95     12.20 o 
  10   2   1      322.08      346.54      8.59 o 
  11   2   1        0.28       -7.96      5.31 o 
  12   2   1        5.83       -7.31      7.38 o 
  13   2   1        0.55       -2.43      8.02 o 
   1   3   1    23029.98    22613.56    104.16 o 
   2   3   1       24.15       17.58      1.44 o 
   3   3   1      478.34      405.73      3.34 o 
   4   3   1     4391.34     4585.69     22.02 o 
   5   3   1        7.25       -1.78      1.71 o 
   6   3   1      564.69      519.20      5.75 o 
   7   3   1       42.39       30.73      3.37 o 
   8   3   1       26.43       14.82      4.36 o 
   9   3   1        2.74       -6.19      4.13 o 
  10   3   1      742.76      740.23     11.94 o 
  11   3   1       88.83       71.59      8.37 o 
  12   3   1       94.60       79.63      9.45 o 
  13   3   1      216.73      287.90     12.62 o 
   0   4   1     1348.91     1370.87     10.92 o 
   1   4   1      235.67      266.53      2.55 o 
   2   4   1      777.60      795.96      9.94 o 
   3   4   1     1097.59     1179.97      8.82 o 
   4   4   1      482.30      511.03      4.76 o 
   5   4   1       85.94       86.06      2.61 o 
   6   4   1      326.04      338.05      5.20 o 
   7   4   1      131.31      180.62      9.26 o 
   8   4   1      449.74      434.20      7.67 o 
   9   4   1      276.19      250.06      7.06 o 
  10   4   1      134.43      182.63      7.22 o 
  11   4   1      203.42      191.06     10.32 o 
  12   4   1       84.34       60.13      8.51 o 
   1   5   1     2000.31     2205.36     11.17 o 
   2   5   1        2.11        5.45      1.42 o 
   3   5   1     7661.83     7733.35     46.20 o 
   4   5   1      113.17      201.80     12.30 o 
   5   5   1      492.07      474.58      5.40 o 
   6   5   1      657.20      690.54     12.97 o 
   7   5   1       22.78       37.97      3.78 o 
   8   5   1      485.24      578.02     18.66 o 
   9   5   1        4.47       -0.78      2.86 o 
  10   5   1       25.55       23.14      6.43 o 
  11   5   1       90.01      132.58     10.64 o 
  12   5   1      173.66      229.73     11.45 o 
   0   6   1     5276.63     5088.80     35.29 o 
   1   6   1      316.71      377.48      3.75 o 
   2   6   1    12076.41    12896.27     64.54 o 
   3   6   1     4711.96     4604.71     30.05 o 
   4   6   1     1257.60     1304.85     13.52 o 
   5   6   1      176.64      188.06      3.75 o 
   6   6   1      616.62      593.59      9.45 o 
   7   6   1     3626.39     3427.72     23.73 o 
   8   6   1      928.52      932.74     15.44 o 
   9   6   1      211.35      302.75     11.89 o 
  10   6   1       25.69       11.73      6.60 o 
  11   6   1        3.74       -0.16      6.76 o 
  12   6   1        1.87       32.23      8.08 o 
   1   7   1     3293.82     3490.21     17.52 o 
   2   7   1      341.08      351.32      3.54 o 
   3   7   1     6193.06     6332.18     40.82 o 
   4   7   1      119.00       89.83      4.79 o 
   5   7   1       19.42        7.59      3.07 o 
   6   7   1      734.56      750.76     20.85 o 
   7   7   1      124.20      162.74      7.47 o 
   8   7   1       32.54      117.08      6.31 o 
   9   7   1      198.07      213.13      8.55 o 
  10   7   1      288.12      315.29     10.60 o 
  11   7   1      312.34      442.98     12.73 o 
   0   8   1     2081.30     2160.83     17.20 o 
   1   8   1      320.04      335.83      5.38 o 
   2   8   1     1440.03     1345.87      8.24 o 
   3   8   1       35.19       63.32      2.77 o 
   4   8   1      930.75      936.21     13.10 o 
   5   8   1      288.39      288.54      7.26 o 
   6   8   1      218.87      198.24      7.60 o 
   7   8   1      390.42      370.25     11.14 o 
   8   8   1       71.37       68.42      3.02 o 
   9   8   1        3.95        5.93      4.57 o 
  10   8   1       96.89      124.67      7.22 o 
  11   8   1       47.89       36.93      7.09 o 
   1   9   1      672.79      665.34      6.15 o 
   2   9   1      722.34      709.05      5.60 o 
   3   9   1      470.84      523.13      6.60 o 
   4   9   1      141.77      127.38      6.84 o 
   5   9   1       90.98       56.32      8.09 o 
   6   9   1      198.00      223.38     11.78 o 
   7   9   1      185.75      192.42      8.97 o 
   8   9   1        6.16        0.00      5.92 o 
   9   9   1       11.45       -0.36      9.58 o 
  10   9   1       14.53       10.51      7.61 o 
   0  10   1     1361.98     1274.95     13.91 o 
   1  10   1      491.37      427.00      5.35 o 
   2  10   1       25.72       13.83      3.05 o 
   3  10   1       50.01       37.67      4.94 o 
   4  10   1      192.64      223.53      8.64 o 
   5  10   1      244.66      206.01     11.20 o 
   6  10   1      130.37      109.72     10.20 o 
   7  10   1      293.60      314.75     14.15 o 
   8  10   1      427.90      390.68     16.78 o 
   9  10   1       26.45       24.11     11.91 o 
  10  10   1      129.52      168.08     14.60 o 
   1  11   1      632.84      679.49      7.26 o 
   2  11   1     1917.29     1820.41     12.56 o 
   3  11   1      348.60      367.23      6.20 o 
   4  11   1      975.98      955.04     15.09 o 
   5  11   1       69.96       66.03      9.33 o 
   6  11   1        2.44        6.63      8.43 o 
   7  11   1      231.40      245.88     13.87 o 
   8  11   1       67.01       73.20     11.79 o 
   9  11   1        8.31       13.73     10.98 o 
   0  12   1      802.85      900.66     28.25 o 
   1  12   1      127.66      132.15      5.59 o 
   2  12   1      490.83      507.48     10.30 o 
   3  12   1       14.36       14.90      3.44 o 
   4  12   1        3.84        2.76      7.48 o 
   5  12   1      129.39      126.42     10.64 o 
   6  12   1       73.52       85.45     10.93 o 
   7  12   1      654.13      758.47     20.92 o 
   8  12   1       91.94      110.00     12.33 o 
   1  13   1        4.17       -7.04      4.69 o 
   2  13   1       52.29       64.77      7.10 o 
   3  13   1        0.07        1.52      4.57 o 
   4  13   1        0.13       14.39     11.44 o 
   5  13   1       37.30       73.58     14.41 o 
   6  13   1       36.59       26.47     14.21 o 
   7  13   1        0.02        8.08     14.11 o 
   0  14   1       17.39       10.81      8.16 o 
   1  14   1       17.11       21.58      5.48 o 
   2  14   1      111.34      103.19      8.24 o 
   3  14   1      174.24      183.72     15.46 o 
   4  14   1       38.99       25.44     12.47 o 
   5  14   1      118.81      131.15     17.08 o 
   6  14   1       22.27       24.63     14.45 o 
   1  15   1      171.37      189.29      8.12 o 
   2  15   1        0.31        8.91      6.42 o 
   3  15   1       57.26       76.08     13.74 o 
   0   0   2        7.02       -0.99      0.66 o 
   1   0   2     3723.01     3543.44    103.11 o 
   2   0   2     4313.17     4381.87     26.59 o 
   3   0   2    28157.98    28753.63    162.49 o 
   4   0   2      357.96      357.87      5.39 o 
   5   0   2     4429.38     4907.26     32.29 o 
   6   0   2      334.44      352.38      6.66 o 
   7   0   2      680.98      538.89     10.30 o 
   8   0   2      272.12      218.98      8.49 o 
   9   0   2     5519.63     5196.52     45.17 o 
  10   0   2        4.37       82.97      8.46 o 
  11   0   2      421.19      370.64     14.67 o 
  12   0   2      147.78      160.64     12.01 o 
  13   0   2       53.55       88.82     15.92 o 
   1   1   2    35423.68    35336.19    189.13 o 
   2   1   2      159.06      218.07      2.22 o 
   3   1   2    20229.63    20612.32     82.94 o 
   4   1   2       84.33       78.22      2.26 o 
   5   1   2        2.72       14.69      1.95 o 
   6   1   2        5.24       -1.87      2.26 o 
   7   1   2      290.16      272.54      5.81 o 
   8   1   2      194.69      200.35      5.72 o 
   9   1   2      261.11      298.96      7.55 o 
  10   1   2       21.75       69.52      5.61 o 
  11   1   2       86.72       92.35      7.19 o 
  12   1   2       44.88       53.89      7.69 o 
  13   1   2      363.96      343.81     14.45 o 
   0   2   2      576.58      588.92      4.82 o 
   1   2   2      512.60      545.47      4.21 o 
   2   2   2    11312.71    11509.38     51.70 o 
   3   2   2     3738.40     3690.63     17.37 o 
   4   2   2     6385.60     6863.57     29.81 o 
   5   2   2     4454.01     4589.72     21.49 o 
   6   2   2       91.09      108.26      3.26 o 
   7   2   2       58.11       58.08      3.91 o 
   8   2   2       52.65       65.77      4.93 o 
   9   2   2      575.89      593.17      9.67 o 
  10   2   2       45.66       68.03      5.65 o 
  11   2   2        2.15       -8.02      5.35 o 
  12   2   2       13.71        2.60      7.68 o 
  13   2   2       41.61       55.13      9.10 o 
   1   3   2    11422.78    11088.26     49.61 o 
   2   3   2     6375.92     6501.87     30.84 o 
   3   3   2     3943.99     4009.20     19.00 o 
   4   3   2      159.22      148.98      2.97 o 
   5   3   2       91.49      126.61      2.93 o 
   6   3   2       82.47       99.02      3.21 o 
   7   3   2      370.87      312.69      6.26 o 
   8   3   2        3.75       -5.22      3.48 o 
   9   3   2      178.87      133.07      6.10 o 
  10   3   2       13.12       40.85      5.70 o 
  11   3   2      321.28      295.70     11.55 o 
  12   3   2        0.66      -11.22      7.48 o 
  13   3   2      347.74      396.53     14.18 o 
   0   4   2       36.50       40.89      3.49 o 
   1   4   2     2090.64     2128.31     10.55 o 
   2   4   2      415.55      464.35      3.52 o 
   3   4   2     5238.78     5580.41     26.26 o 
   4   4   2     2734.08     2782.39     14.33 o 
   5   4   2     3368.91     3181.89     16.74 o 
   6   4   2       57.13       56.84      3.09 o 
   7   4   2     6174.36     5983.91     33.29 o 
   8   4   2       43.99       45.11      4.60 o 
   9   4   2        5.29       -6.61      4.40 o 
  10   4   2       90.91      114.15      6.40 o 
  11   4   2       10.96      -10.45      6.97 o 
  12   4   2       36.17       22.28      8.21 o 
   1   5   2     1237.64     1404.77      8.10 o 
   2   5   2      608.83      555.21      4.59 o 
   3   5   2     6090.85     6069.02     32.34 o 
   4   5   2      335.29      325.26      6.22 o 
   5   5   2     1505.00     1334.20     10.19 o 
   6   5   2     1029.68     1036.14     16.44 o 
   7   5   2      144.96      148.77      4.19 o 
   8   5   2      734.76      765.98     14.11 o 
   9   5   2       88.64       84.88      5.46 o 
  10   5   2        4.59        3.12      6.07 o 
  11   5   2      967.51     1006.68     17.63 o 
  12   5   2       24.68       59.40      8.53 o 
   0   6   2     3559.16     3560.29     24.77 o 
   1   6   2     2007.07     2151.63     11.68 o 
   2   6   2      424.71      498.40     12.34 o 
   3   6   2       18.73       47.45      3.44 o 
   4   6   2       92.35       83.32      3.05 o 
   5   6   2       31.00       24.40      2.34 o 
   6   6   2       60.56       62.49      3.88 o 
   7   6   2       68.76      101.76      7.62 o 
   8   6   2       23.42       56.93      7.00 o 
   9   6   2      515.26      498.26     11.70 o 
  10   6   2        6.54       -6.56      6.15 o 
  11   6   2       44.46       37.13      7.69 o 
  12   6   2       29.22       44.84      8.15 o 
   1   7   2       72.05       91.71      3.08 o 
   2   7   2       84.43       82.25      1.82 o 
   3   7   2     1819.43     1847.57     15.59 o 
   4   7   2       38.46       51.97      3.97 o 
   5   7   2       13.98       20.65      3.14 o 
   6   7   2      200.68      203.15     10.01 o 
   7   7   2     1196.84     1194.37     15.67 o 
   8   7   2      121.15      137.80      7.92 o 
   9   7   2       88.20       75.02      6.50 o 
  10   7   2       56.48       85.05      7.39 o 
  11   7   2     1060.27     1175.42     18.75 o 
   0   8   2      141.29      163.92      4.52 o 
   1   8   2     2379.40     2362.41     13.29 o 
   2   8   2      328.07      317.91      6.08 o 
   3   8   2     1043.40     1055.19     13.23 o 
   4   8   2      190.94      210.80      5.29 o 
   5   8   2        4.44        2.73      3.82 o 
   6   8   2        0.35       -4.28      5.16 o 
   7   8   2     1101.62     1074.07     16.11 o 
   8   8   2        0.97       -4.49      4.50 o 
   9   8   2       67.16       87.45      5.84 o 
  10   8   2        7.66       28.21      7.54 o 
  11   8   2        6.65       -8.79      7.44 o 
   1   9   2      637.63      630.98      6.08 o 
   2   9   2        0.27       -1.42      2.27 o 
   3   9   2      999.14      965.29      9.36 o 
   4   9   2       49.09       45.83      3.11 o 
   5   9   2      455.31      452.60      7.75 o 
   6   9   2      814.75      806.46     20.41 o 
   7   9   2      329.02      367.26     11.61 o 
   8   9   2       62.93       49.43      7.63 o 
   9   9   2       64.50       43.72      7.18 o 
  10   9   2        9.84        9.05      9.99 o 
   0  10   2      989.65      919.53     12.78 o 
   1  10   2     1545.73     1501.54     10.53 o 
   2  10   2      124.73      105.70      3.26 o 
   3  10   2       83.03       84.54      5.13 o 
   4  10   2      356.20      360.31      6.67 o 
   5  10   2       36.34       47.58      8.43 o 
   6  10   2       23.15       30.70      8.63 o 
   7  10   2      256.52      285.19     13.77 o 
   8  10   2        7.26       40.76      6.32 o 
   9  10   2      104.66       86.63     12.44 o 
  10  10   2        8.75       26.41     11.83 o 
   1  11   2     2158.81     2060.71     14.20 o 
   2  11   2      174.22      212.24      6.19 o 
   3  11   2        2.43       -3.90      2.60 o 
   4  11   2      146.17      195.95      8.66 o 
   5  11   2       46.85       18.04      8.41 o 
   6  11   2        1.22       -6.90      7.89 o 
   7  11   2       16.96       24.75      9.63 o 
   8  11   2        3.23      -11.71      8.77 o 
   9  11   2       19.28        8.34     10.59 o 
   0  12   2       19.32       79.87      9.17 o 
   1  12   2       35.25       50.33      5.02 o 
   2  12   2       22.84       21.41      3.94 o 
   3  12   2      784.85      750.05     10.78 o 
   4  12   2      271.45      271.16     12.33 o 
   5  12   2      542.21      480.80     15.73 o 
   6  12   2       51.34       48.97      9.47 o 
   7  12   2       71.51      128.99     11.92 o 
   8  12   2       23.81       53.05     11.17 o 
   1  13   2        0.83       -7.04      4.69 o 
   2  13   2        7.79       -8.67      5.78 o 
   3  13   2      231.19      261.17      9.35 o 
   4  13   2       55.25       45.00     13.48 o 
   5  13   2      692.87      790.02     27.73 o 
   6  13   2        3.68       19.92     14.30 o 
   7  13   2        4.03        4.74     12.54 o 
   0  14   2       73.14       74.11      9.80 o 
   1  14   2      128.59      131.33      9.09 o 
   2  14   2        5.28       15.43      6.38 o 
   3  14   2       22.43       38.09      8.29 o 
   4  14   2        6.62        6.13     12.34 o 
   5  14   2       46.89       43.52     14.93 o 
   6  14   2        4.31        4.61     14.43 o 
   1  15   2        1.05        8.58      5.87 o 
   2  15   2        0.42       -4.80      7.54 o 
   3  15   2       29.50       40.71     12.82 o 
   1   1   3     7948.86     7705.05     34.86 o 
   2   1   3    21447.47    21560.12     89.58 o 
   3   1   3    19810.71    19735.38     81.21 o 
   4   1   3      449.04      435.92      4.21 o 
   5   1   3       13.59        0.60      1.83 o 
   6   1   3        6.61       -3.15      2.10 o 
   7   1   3      474.25      424.19      6.74 o 
   8   1   3      161.30      151.63      5.28 o 
   9   1   3       50.50       80.14      5.24 o 
  10   1   3        7.19       59.08      5.60 o 
  11   1   3      411.96      416.93     10.93 o 
  12   1   3      121.62      136.46      9.27 o 
  13   1   3       51.11       80.84     10.89 o 
   0   2   3     7068.36     7368.89     48.27 o 
   1   2   3     1098.76     1178.42      6.99 o 
   2   2   3    10082.58     9987.46     43.43 o 
   3   2   3     5116.34     5308.62     23.63 o 
   4   2   3     1115.39     1082.08      7.44 o 
   5   2   3        2.85        6.90      2.04 o 
   6   2   3     2114.84     2094.98     12.92 o 
   7   2   3     1144.85     1008.30      9.93 o 
   8   2   3     1857.36     1811.95     15.53 o 
   9   2   3      816.89      701.64     10.25 o 
  10   2   3      219.51      183.74      7.10 o 
  11   2   3        4.09       -8.11      5.41 o 
  12   2   3       57.12       19.17      7.92 o 
  13   2   3       83.85      100.69     10.12 o 
   1   3   3        6.84        9.84      1.52 o 
   2   3   3       58.41       37.63      1.42 o 
   3   3   3        7.84       19.42      2.05 o 
   4   3   3     5564.34     5561.88     25.80 o 
   5   3   3     2682.12     2637.60     14.07 o 
   6   3   3      202.90      201.81      4.21 o 
   7   3   3       58.89       93.22      4.33 o 
   8   3   3        0.97       -5.21      3.47 o 
   9   3   3       15.92        0.69      4.39 o 
  10   3   3      150.80      131.76      6.85 o 
  11   3   3      149.45      182.89      9.79 o 
  12   3   3       13.46       -6.93      7.68 o 
  13   3   3       74.92      109.10     10.00 o 
   0   4   3     1355.27     1350.74     10.32 o 
   1   4   3     1198.11     1156.23      6.70 o 
   2   4   3       64.44       81.53      2.03 o 
   3   4   3     7800.44     8295.99     37.89 o 
   4   4   3      242.47      231.69      3.22 o 
   5   4   3     2361.55     2493.07     14.58 o 
   6   4   3       93.34      101.81      3.47 o 
   7   4   3     1448.73     1381.41     21.65 o 
   8   4   3      278.50      309.10      7.08 o 
   9   4   3       17.69        8.92      4.35 o 
  10   4   3        0.59        7.54      4.85 o 
  11   4   3        0.02      -10.15      6.77 o 
  12   4   3       57.34       38.07      8.58 o 
   1   5   3       91.05      112.50      2.12 o 
   2   5   3      649.62      635.77      4.84 o 
   3   5   3     4662.17     4831.40     23.85 o 
   4   5   3       22.03       30.61      1.69 o 
   5   5   3     2156.26     2120.47     12.84 o 
   6   5   3     2734.78     2780.73     17.90 o 
   7   5   3       14.30       28.44      3.76 o 
   8   5   3      247.78      353.94      9.44 o 
   9   5   3      283.93      327.53      7.80 o 
  10   5   3        4.11       -9.12      6.08 o 
  11   5   3       10.91       52.58      7.91 o 
  12   5   3      204.31      243.56     11.38 o 
   0   6   3      100.33      106.40      5.67 o 
   1   6   3        7.33        6.79      1.71 o 
   2   6   3     2009.01     2178.16     12.43 o 
   3   6   3     1431.81     1684.06     11.90 o 
   4   6   3     1858.07     1962.43     12.63 o 
   5   6   3      376.93      332.36      4.28 o 
   6   6   3     1185.18     1137.51      8.75 o 
   7   6   3     1709.93     1607.98     13.45 o 
   8   6   3       26.19       54.45      5.74 o 
   9   6   3       84.49       86.99      7.04 o 
  10   6   3      111.05      114.71      8.82 o 
  11   6   3        8.36       -9.92      6.61 o 
  12   6   3        7.60       16.10      7.90 o 
   1   7   3     3964.07     3850.14     19.63 o 
   2   7   3       70.44       79.27      2.51 o 
   3   7   3       95.29       84.84      4.92 o 
   4   7   3     1362.03     1274.77      9.74 o 
   5   7   3     2070.10     2002.28     15.07 o 
   6   7   3     1478.51     1447.24     15.95 o 
   7   7   3      232.92      222.55      5.50 o 
   8   7   3      340.20      321.24     10.58 o 
   9   7   3       11.16       -4.04      5.19 o 
  10   7   3       33.47       34.00      6.56 o 
  11   7   3      112.41      179.13     11.48 o 
   0   8   3        4.19        0.90      2.21 o 
   1   8   3       83.03      101.49      2.73 o 
   2   8   3      694.27      717.24      6.44 o 
   3   8   3      272.63      256.20      4.05 o 
   4   8   3      248.13      255.97      6.37 o 
   5   8   3      343.24      307.25      9.55 o 
   6   8   3        0.41       -8.00      5.33 o 
   7   8   3      348.21      342.45     14.65 o 
   8   8   3       44.88       55.62      4.00 o 
   9   8   3       94.80       83.78      5.89 o 
  10   8   3      319.14      327.93     10.20 o 
  11   8   3       39.77       26.70      7.04 o 
   1   9   3      922.01      853.14      7.20 o 
   2   9   3      156.64      194.31      3.52 o 
   3   9   3     1316.44     1368.24     11.96 o 
   4   9   3      106.68      119.99      5.30 o 
   5   9   3      557.90      530.96      9.96 o 
   6   9   3      107.09      120.03      7.72 o 
   7   9   3      104.73      106.76      8.07 o 
   8   9   3        6.41        6.35      7.17 o 
   9   9   3        0.00       -7.50      6.51 o 
  10   9   3       15.28       23.81      7.95 o 
   0  10   3     1574.67     1436.11     17.62 o 
   1  10   3     1822.35     1824.31     12.48 o 
   2  10   3        0.06       -3.93      2.62 o 
   3  10   3        0.14       -4.95      3.30 o 
   4  10   3      242.75      210.50      6.31 o 
   5  10   3     1823.23     1687.41     19.77 o 
   6  10   3       74.13       77.60      5.52 o 
   7  10   3       33.10       59.96      7.08 o 
   8  10   3      236.85      278.73     11.40 o 
   9  10   3      142.18      172.01     10.81 o 
  10  10   3       38.69       44.91     12.67 o 
   1  11   3      559.90      574.62      8.94 o 
   2  11   3      211.12      211.68      5.09 o 
   3  11   3       89.68       63.41      3.80 o 
   4  11   3      256.07      269.83      7.17 o 
   5  11   3        1.69      -11.13      7.42 o 
   6  11   3      123.36      136.06     11.20 o 
   7  11   3      277.03      313.77     14.75 o 
   8  11   3        0.44      -12.67      9.10 o 
   9  11   3        0.01        2.83     10.42 o 
   0  12   3      450.34      514.52     17.20 o 
   1  12   3      374.67      350.51      9.89 o 
   2  12   3       80.02       72.78      5.17 o 
   3  12   3        1.48       11.83      4.52 o 
   4  12   3      232.56      232.33      8.74 o 
   5  12   3        0.47       -1.39      7.94 o 
   6  12   3       14.40       41.05      9.50 o 
   7  12   3      342.22      377.08     16.29 o 
   8  12   3      113.99      157.89     13.47 o 
   1  13   3       29.81       28.77      7.58 o 
   2  13   3       16.71        8.28      5.24 o 
   3  13   3      251.77      248.05     11.29 o 
   4  13   3       52.28       41.56     12.76 o 
   5  13   3        2.99       27.76     12.93 o 
   6  13   3      118.74      105.82     16.79 o 
   7  13   3        0.50      -11.21     13.38 o 
   0  14   3       96.94      114.51     10.64 o 
   1  14   3        3.02        9.97      5.27 o 
   2  14   3        3.65        3.43      6.57 o 
   3  14   3        5.85        4.87      7.47 o 
   4  14   3        3.37       -4.97     12.58 o 
   5  14   3       40.95       46.72     16.14 o 
   1  15   3       14.44       13.16      7.21 o 
   2  15   3       28.06       27.10      8.70 o 
   3  15   3      106.20      135.85     15.40 o 
   0   0   4    96056.96    91972.59    977.51 o 
   1   0   4      295.39      322.72      4.04 o 
   2   0   4    11230.19    10989.46     69.00 o 
   3   0   4     1325.67     1257.12     10.77 o 
   4   0   4     1561.82     1756.92     14.00 o 
   5   0   4      201.90      233.32      5.37 o 
   6   0   4     2387.02     2350.68     18.98 o 
   7   0   4      694.21      689.99     11.68 o 
   8   0   4     1085.53     1009.03     15.28 o 
   9   0   4      408.26      428.36     11.91 o 
  10   0   4     1300.63     1257.53     21.68 o 
  11   0   4       52.36       39.36      9.21 o 
  12   0   4      202.14      229.70     18.01 o 
  13   0   4       26.41       24.40     14.27 o 
   1   1   4     2479.55     2537.03     12.81 o 
   2   1   4     1897.64     1785.52      9.56 o 
   3   1   4     8555.00     8216.64     35.47 o 
   4   1   4     6187.45     6232.61     28.17 o 
   5   1   4      432.07      476.47      5.09 o 
   6   1   4      190.01      165.54      3.98 o 
   7   1   4       15.41       14.15      3.15 o 
   8   1   4      578.79      508.57      8.03 o 
   9   1   4        2.81       16.96      4.45 o 
  10   1   4      894.05      887.75     12.23 o 
  11   1   4        8.34       49.09      6.50 o 
  12   1   4      182.29      210.74     10.45 o 
  13   1   4       19.84       35.36      9.89 o 
   0   2   4     4296.31     4286.96     29.56 o 
   1   2   4     9946.53    10160.06     48.16 o 
   2   2   4     9475.14     9504.58     41.71 o 
   3   2   4      281.54      275.81      3.24 o 
   4   2   4     1882.79     2009.57     11.11 o 
   5   2   4     4696.14     5124.17     24.34 o 
   6   2   4      150.36      192.46      4.40 o 
   7   2   4      342.68      375.91      6.41 o 
   8   2   4      445.20      484.16      8.17 o 
   9   2   4        3.19        0.92      4.28 o 
  10   2   4       17.59       14.12      5.10 o 
  11   2   4       10.16       -8.83      5.89 o 
  12   2   4        3.40      -11.02      7.35 o 
  13   2   4        9.80        5.22      8.20 o 
   1   3   4       58.92       42.64      1.59 o 
   2   3   4     4511.67     4686.94     23.39 o 
   3   3   4    11847.73    12184.20     53.44 o 
   4   3   4     2862.97     2816.50     14.38 o 
   5   3   4      113.60      112.28      2.98 o 
   6   3   4     2936.16     2899.06     17.10 o 
   7   3   4      439.18      449.01      7.17 o 
   8   3   4      679.88      664.10      9.37 o 
   9   3   4        1.27       -6.86      5.24 o 
  10   3   4        5.46       -8.27      5.52 o 
  11   3   4       77.24       98.73      8.61 o 
  12   3   4       20.02        5.06      7.93 o 
  13   3   4       72.99       94.94      9.87 o 
   0   4   4      155.54      206.19      3.82 o 
   1   4   4       78.54       79.92      2.03 o 
   2   4   4      122.05      112.74      2.21 o 
   3   4   4       33.51       41.42      2.60 o 
   4   4   4      149.25      119.93      2.66 o 
   5   4   4       87.18      100.25      2.84 o 
   6   4   4     2128.19     2042.00     13.92 o 
   7   4   4      946.64      968.27     11.72 o 
   8   4   4     1671.55     1637.65     14.54 o 
   9   4   4        3.86       -6.44      4.29 o 
  10   4   4      361.71      346.24     10.16 o 
  11   4   4        0.27       -9.72      6.48 o 
  12   4   4       26.68       18.28      7.93 o 
   1   5   4      836.16      767.35      5.52 o 
   2   5   4     4783.38     4646.42     22.41 o 
   3   5   4     1091.04     1186.28      8.17 o 
   4   5   4     3027.52     3192.00     17.46 o 
   5   5   4        4.74        7.01      2.03 o 
   6   5   4     2515.15     2432.55     15.89 o 
   7   5   4      121.28      137.18      4.31 o 
   8   5   4     1578.98     1505.99     14.74 o 
   9   5   4        0.79        8.42      3.35 o 
  10   5   4        8.65        0.91      6.47 o 
  11   5   4       49.36       37.21      7.37 o 
  12   5   4      250.70      276.89     12.89 o 
   0   6   4      227.62      288.21      5.02 o 
   1   6   4       43.08       58.75      2.00 o 
   2   6   4      537.52      526.10      4.89 o 
   3   6   4       57.94       31.48      1.60 o 
   4   6   4      625.57      622.23      5.68 o 
   5   6   4      131.93      141.51      2.90 o 
   6   6   4      556.68      564.90      7.76 o 
   7   6   4      106.51      123.86      5.45 o 
   8   6   4      338.97      406.93     11.28 o 
   9   6   4       44.17       43.85      6.21 o 
  10   6   4        6.96        1.55      6.54 o 
  11   6   4        2.32       -9.82      6.79 o 
  12   6   4       67.19       71.08      8.68 o 
   1   7   4        5.38        5.16      3.18 o 
   2   7   4       30.29       18.55      1.68 o 
   3   7   4       42.79       59.79      2.19 o 
   4   7   4      551.75      544.86      6.36 o 
   5   7   4      348.93      360.55      7.43 o 
   6   7   4      961.62      975.50     10.88 o 
   7   7   4       21.52       24.36      3.46 o 
   8   7   4      292.39      298.21      7.94 o 
   9   7   4        9.53        1.61      5.32 o 
  10   7   4       15.18       12.73      6.25 o 
  11   7   4       35.93       73.99      8.64 o 
   0   8   4       16.89       13.66      2.81 o 
   1   8   4      188.27      236.77      3.88 o 
   2   8   4     1445.69     1452.22     11.01 o 
   3   8   4      120.41      117.25      3.45 o 
   4   8   4      330.15      279.18      5.20 o 
   5   8   4       24.51       16.19      4.02 o 
   6   8   4      189.75      153.59      3.81 o 
   7   8   4      134.68      127.48      4.73 o 
   8   8   4      856.99      850.28     10.68 o 
   9   8   4       61.49       56.85      7.21 o 
  10   8   4      441.54      485.49     11.97 o 
  11   8   4        1.48       -1.07      6.41 o 
   1   9   4        5.05       17.61      2.34 o 
   2   9   4     2317.91     2292.93     14.48 o 
   3   9   4        0.57       14.55      2.76 o 
   4   9   4     1066.02      991.66     11.11 o 
   5   9   4       58.15       65.00      5.38 o 
   6   9   4       26.24        5.13      7.23 o 
   7   9   4      133.79      138.53      9.12 o 
   8   9   4      194.95      145.93     11.58 o 
   9   9   4       31.52       20.30      7.43 o 
  10   9   4      327.49      296.71     12.59 o 
   0  10   4      234.33      223.35     10.43 o 
   1  10   4       83.09       82.44      3.27 o 
   2  10   4      275.66      266.19      4.48 o 
   3  10   4        6.08        0.58      2.66 o 
   4  10   4      100.83      120.35      5.51 o 
   5  10   4      992.87      936.70     14.03 o 
   6  10   4      188.09      155.50      8.82 o 
   7  10   4      622.36      562.00     13.86 o 
   8  10   4      470.19      566.26     15.38 o 
   9  10   4      165.35      180.86     11.13 o 
  10  10   4      146.76      188.66     15.11 o 
   1  11   4      185.34      168.87      5.65 o 
   2  11   4      191.77      186.37      4.44 o 
   3  11   4        2.98       -1.62      2.69 o 
   4  11   4      117.94      115.33      6.36 o 
   5  11   4        0.80       -6.78      6.41 o 
   6  11   4       50.49       57.38      4.70 o 
   7  11   4        3.11       32.59      9.65 o 
   8  11   4        3.19        6.78      9.83 o 
   9  11   4        4.52       24.12     10.96 o 
   0  12   4     2462.66     2497.49     39.98 o 
   1  12   4       96.71       83.41      6.17 o 
   2  12   4        2.25       -0.85      3.71 o 
   3  12   4      194.17      192.39      7.55 o 
   4  12   4       24.43       13.15      6.30 o 
   5  12   4       95.19       55.87      9.59 o 
   6  12   4      525.44      569.28     18.09 o 
   7  12   4       14.86       34.25      9.98 o 
   8  12   4       50.40       63.74     13.11 o 
   1  13   4      541.20      482.36     11.62 o 
   2  13   4       21.49       18.84      7.62 o 
   3  13   4        1.42        7.42      7.75 o 
   4  13   4      362.84      381.26     13.81 o 
   5  13   4       11.94       -5.55     11.96 o 
   6  13   4       60.03       80.23     15.90 o 
   7  13   4      139.26      120.74     18.21 o 
   0  14   4       73.22       94.91      9.92 o 
   1  14   4        0.06        5.95      5.78 o 
   2  14   4      191.36      197.01     10.56 o 
   3  14   4        1.69        4.04     10.38 o 
   4  14   4        0.16        8.32     12.29 o 
   5  14   4        6.52       22.98     13.83 o 
   1  15   4       11.78       27.86      5.93 o 
   2  15   4        0.22        1.85      8.27 o 
   3  15   4       20.41       51.60     17.66 o 
   1   1   5    16890.06    17170.96     80.12 o 
   2   1   5      426.19      518.37      4.42 o 
   3   1   5      244.54      251.11      3.41 o 
   4   1   5     4168.53     4219.35     20.67 o 
   5   1   5     6368.62     6524.95     30.14 o 
   6   1   5      325.96      251.07      4.90 o 
   7   1   5      284.13      279.57      6.50 o 
   8   1   5       85.88       97.85      4.88 o 
   9   1   5      790.01      758.47     10.77 o 
  10   1   5      125.52      122.63      6.59 o 
  11   1   5      103.52      176.18      8.16 o 
  12   1   5      123.77      132.40      9.84 o 
  13   1   5       57.63       49.75     10.55 o 
   0   2   5       15.99        9.84      1.80 o 
   1   2   5    17899.42    17890.55     81.53 o 
   2   2   5     2498.39     2370.66     12.57 o 
   3   2   5      213.68      265.14      3.36 o 
   4   2   5        2.58        9.30      1.80 o 
   5   2   5     5037.26     5395.28     25.63 o 
   6   2   5     2170.48     2080.81     13.69 o 
   7   2   5     1452.50     1539.72     12.82 o 
   8   2   5      645.14      665.59      9.42 o 
   9   2   5      264.17      260.32      7.52 o 
  10   2   5      758.44      692.10     11.57 o 
  11   2   5       35.96       19.32      6.11 o 
  12   2   5       22.09       28.65      8.03 o 
  13   2   5       12.16        1.02      8.06 o 
   1   3   5     3395.57     3381.02     17.55 o 
   2   3   5     5299.12     5428.18     26.33 o 
   3   3   5      800.04      775.85      5.74 o 
   4   3   5     1179.95     1125.33      7.60 o 
   5   3   5     2539.75     2630.46     14.40 o 
   6   3   5      326.14      282.61      4.99 o 
   7   3   5      875.13      887.20     10.07 o 
   8   3   5       70.54       79.90      4.76 o 
   9   3   5      931.47      889.55     12.12 o 
  10   3   5       16.77       -1.10      5.12 o 
  11   3   5      379.41      399.83     12.89 o 
  12   3   5      129.10      117.66      9.74 o 
   0   4   5     2012.24     1822.87     14.36 o 
   1   4   5     1600.03     1592.11      9.47 o 
   2   4   5     1053.35     1145.29      7.56 o 
   3   4   5       88.10      103.68      2.76 o 
   4   4   5      438.68      359.77      4.56 o 
   5   4   5      188.21      221.57      3.93 o 
   6   4   5     1114.97     1154.38      9.69 o 
   7   4   5       59.16      142.96      6.79 o 
   8   4   5     2057.04     2053.36     16.73 o 
   9   4   5       13.76       -0.06      4.29 o 
  10   4   5       32.93        3.57      5.52 o 
  11   4   5        8.72      -10.91      7.27 o 
  12   4   5       38.27       43.19      8.28 o 
   1   5   5     1179.30     1145.63      7.49 o 
   2   5   5      719.56      775.94      6.02 o 
   3   5   5     2334.70     2520.25     13.84 o 
   4   5   5      334.54      358.97      5.01 o 
   5   5   5      238.74      241.36      4.38 o 
   6   5   5      220.32      249.97      5.04 o 
   7   5   5       66.57       67.22      4.21 o 
   8   5   5       20.94       58.45      4.62 o 
   9   5   5       25.32       27.66      4.15 o 
  10   5   5       21.16       11.91      6.60 o 
  11   5   5        0.01       19.85      8.26 o 
  12   5   5       19.41       25.88      8.13 o 
   0   6   5     3726.52     3518.59     25.37 o 
   1   6   5     4569.29     4616.03     22.66 o 
   2   6   5     2265.68     2305.29     12.49 o 
   3   6   5      505.74      545.98      5.68 o 
   4   6   5      316.27      309.34      4.51 o 
   5   6   5      197.51      221.60      4.96 o 
   6   6   5      833.75      782.00      7.86 o 
   7   6   5      289.55      310.03      6.60 o 
   8   6   5     2400.30     2374.86     17.75 o 
   9   6   5      415.56      399.24     11.15 o 
  10   6   5        9.81       -0.27      6.33 o 
  11   6   5        0.36       -3.96      7.80 o 
  12   6   5        4.17        2.21      8.57 o 
   1   7   5      284.69      305.69      3.87 o 
   2   7   5      607.52      552.69      5.67 o 
   3   7   5      739.34      722.63      6.26 o 
   4   7   5      488.23      485.33      4.89 o 
   5   7   5      155.32      152.56      3.42 o 
   6   7   5      201.02      205.41      5.29 o 
   7   7   5      114.95      130.60      4.67 o 
   8   7   5      262.12      269.64      7.17 o 
   9   7   5       77.67       75.55      6.88 o 
  10   7   5      233.04      235.11      9.89 o 
  11   7   5      185.23      230.84     10.61 o 
   0   8   5     1205.76     1324.19     13.24 o 
   1   8   5     2210.99     2252.95     13.88 o 
   2   8   5        0.29       -0.34      2.41 o 
   3   8   5       26.86       48.27      1.84 o 
   4   8   5      117.19      126.05      4.57 o 
   5   8   5       49.53       54.33      4.70 o 
   6   8   5      498.37      435.35      7.15 o 
   7   8   5      763.71      717.13     11.42 o 
   8   8   5       50.90       57.21      5.33 o 
   9   8   5       79.33       95.43      6.90 o 
  10   8   5       73.04       83.25      7.72 o 
  11   8   5       43.52       44.40      9.73 o 
   1   9   5      481.01      489.92      5.89 o 
   2   9   5      690.18      712.95      7.38 o 
   3   9   5      898.53      844.56      9.38 o 
   4   9   5        9.42        9.64      2.52 o 
   5   9   5        0.79        5.40      2.92 o 
   6   9   5       95.91       78.31      4.37 o 
   7   9   5       42.89       41.26      5.12 o 
   8   9   5       72.22       61.85      6.74 o 
   9   9   5       82.62       77.39      7.33 o 
  10   9   5       32.50       49.12      7.22 o 
   0  10   5     2091.41     2013.62     22.25 o 
   1  10   5      198.51      231.16      4.96 o 
   2  10   5      261.53      267.55      5.09 o 
   3  10   5      132.97      139.27      4.35 o 
   4  10   5       38.69       31.63      3.55 o 
   5  10   5        2.24       26.14      5.25 o 
   6  10   5        1.08        4.37      6.58 o 
   7  10   5        0.06        9.58      6.68 o 
   8  10   5      178.90      195.03     10.91 o 
   9  10   5      236.64      281.54     13.28 o 
  10  10   5      157.76      199.19     15.71 o 
   1  11   5       87.45       68.58      4.06 o 
   2  11   5      517.35      473.30      6.37 o 
   3  11   5      215.86      177.94      5.10 o 
   4  11   5     1471.25     1367.43     16.57 o 
   5  11   5      219.95      220.95      9.77 o 
   6  11   5      167.15      205.09     10.34 o 
   7  11   5        0.50        0.03      6.93 o 
   8  11   5        3.34      -14.02      9.35 o 
   9  11   5       65.66       62.54     12.15 o 
   0  12   5      322.51      346.06     20.69 o 
   1  12   5       49.34       66.92      6.02 o 
   2  12   5      143.68      145.70      7.80 o 
   3  12   5      187.75      180.44      6.48 o 
   4  12   5       15.32        1.85      6.15 o 
   5  12   5       32.48       41.34      6.48 o 
   6  12   5       44.61       64.96     10.38 o 
   7  12   5       16.05       40.28     10.14 o 
   8  12   5       35.47       43.85     10.80 o 
   1  13   5        1.55        9.56      6.59 o 
   2  13   5       62.47       56.96      6.21 o 
   3  13   5      201.43      198.11     10.61 o 
   4  13   5        2.43        8.02      8.69 o 
   5  13   5        2.54        8.78     14.62 o 
   6  13   5       67.85       86.95     15.92 o 
   7  13   5        4.40       -8.59     13.63 o 
   0  14   5       70.08       57.63      9.80 o 
   1  14   5      148.45      156.75      9.65 o 
   2  14   5      155.18      147.16      9.82 o 
   3  14   5      156.60      192.39     13.18 o 
   4  14   5       22.66       40.02     13.87 o 
   5  14   5      114.44      104.19     16.42 o 
   1  15   5       51.98       61.52      8.83 o 
   2  15   5        8.29       15.65      8.66 o 
   3  15   5        0.45        5.21     12.15 o 
   0   0   6   127692.66   129235.90   1373.75 o 
   1   0   6    27849.06    27737.44    177.32 o 
   2   0   6     8067.31     8155.62     52.99 o 
   3   0   6     4232.37     4496.88     31.60 o 
   4   0   6     1331.76     1211.07     11.67 o 
   5   0   6     2854.62     2866.71     22.39 o 
   6   0   6     1235.25     1106.51     14.26 o 
   7   0   6      318.65      339.22      9.16 o 
   8   0   6      113.66      110.30      7.31 o 
   9   0   6     1602.73     1527.57     21.72 o 
  10   0   6      142.82      163.17     10.72 o 
  11   0   6        0.23       -8.82      8.26 o 
  12   0   6      129.56       88.19     10.73 o 
  13   0   6       44.78       45.84     15.86 o 
   1   1   6     2948.69     3061.88     16.99 o 
   2   1   6     3085.17     3060.95     15.79 o 
   3   1   6     4845.00     4801.76     23.19 o 
   4   1   6     2745.92     2902.40     15.44 o 
   5   1   6      224.66      294.45      4.47 o 
   6   1   6     1735.19     1876.24     13.98 o 
   7   1   6     1133.29     1034.60     10.39 o 
   8   1   6        0.18       -5.53      3.69 o 
   9   1   6      139.41      111.90      5.92 o 
  10   1   6        5.32       -8.05      5.36 o 
  11   1   6      928.01      945.82     14.67 o 
  12   1   6        4.45       13.65      7.53 o 
  13   1   6       56.61       54.91     10.67 o 
   0   2   6     1118.81     1267.01     12.09 o 
   1   2   6        8.83       15.79      1.59 o 
   2   2   6     1531.24     1691.73      9.91 o 
   3   2   6      111.82      113.49      2.73 o 
   4   2   6     3137.47     3314.29     17.14 o 
   5   2   6       88.29      152.54      3.55 o 
   6   2   6      100.54      139.10      4.26 o 
   7   2   6       33.26       56.98      3.98 o 
   8   2   6        3.86       50.46      4.55 o 
   9   2   6       61.37       46.57      5.09 o 
  10   2   6       25.34       30.56      5.82 o 
  11   2   6        1.99       -5.51      6.37 o 
  12   2   6        7.65       -9.91      7.32 o 
   1   3   6     3339.41     3380.58     18.27 o 
   2   3   6     1515.00     1453.71      9.20 o 
   3   3   6     1058.04     1052.13      7.48 o 
   4   3   6     4230.73     4393.49     22.03 o 
   5   3   6        2.33        6.38      2.21 o 
   6   3   6     2179.16     2120.02     14.97 o 
   7   3   6       87.24       91.16      4.59 o 
   8   3   6      460.83      453.14      8.49 o 
   9   3   6      175.97      199.22      6.70 o 
  10   3   6       48.80       28.85      6.11 o 
  11   3   6      527.80      519.10     17.72 o 
  12   3   6       32.69       29.43      8.35 o 
   0   4   6      537.92      610.24      7.53 o 
   1   4   6     5242.02     4930.57     24.97 o 
   2   4   6      574.30      564.36      4.98 o 
   3   4   6     5522.88     5590.83     28.53 o 
   4   4   6     2443.79     2539.55     14.31 o 
   5   4   6        0.57       -0.93      1.98 o 
   6   4   6      180.50      185.07      4.52 o 
   7   4   6     4140.53     3937.03     26.41 o 
   8   4   6       42.50       93.78      4.83 o 
   9   4   6        1.50       -6.45      4.30 o 
  10   4   6       62.01       37.63      6.38 o 
  11   4   6       36.19       14.71      7.84 o 
  12   4   6       14.43        9.09      7.84 o 
   1   5   6      117.22       94.82      2.55 o 
   2   5   6     2043.33     2280.24     13.14 o 
   3   5   6     1173.47     1103.00      8.02 o 
   4   5   6     2538.03     2457.29     15.54 o 
   5   5   6     5460.96     5230.43     27.62 o 
   6   5   6     2190.36     2138.65     15.16 o 
   7   5   6        8.98        7.18      4.09 o 
   8   5   6     1020.36      984.84     11.44 o 
   9   5   6      284.18      302.85      8.21 o 
  10   5   6       36.98       28.06      7.09 o 
  11   5   6      484.06      459.90     13.77 o 
  12   5   6        4.11        6.62      7.81 o 
   0   6   6      440.59      467.64      6.79 o 
   1   6   6      907.28      958.00      7.14 o 
   2   6   6      127.92      113.08      2.87 o 
   3   6   6      608.28      634.83      5.93 o 
   4   6   6      122.84      153.36      3.81 o 
   5   6   6        2.86       -2.86      1.90 o 
   6   6   6        3.01        7.25      2.82 o 
   7   6   6      117.96      132.58      5.82 o 
   8   6   6      510.72      549.90     14.00 o 
   9   6   6       89.77      104.50      7.60 o 
  10   6   6       72.12       67.36      7.73 o 
  11   6   6      204.32      165.80      9.97 o 
  12   6   6       17.75        5.25      7.83 o 
   1   7   6       96.66       92.91      2.82 o 
   2   7   6       85.98      123.11      2.94 o 
   3   7   6     1365.44     1304.63      9.66 o 
   4   7   6       26.44       46.90      2.71 o 
   5   7   6      407.84      369.56      5.34 o 
   6   7   6      497.52      468.56      7.44 o 
   7   7   6       16.40        2.34      2.95 o 
   8   7   6      267.66      251.75      8.20 o 
   9   7   6        8.39        9.64      5.88 o 
  10   7   6        3.36       19.78      6.56 o 
  11   7   6      169.47      213.39     10.60 o 
   0   8   6      473.07      513.69      8.09 o 
   1   8   6     1016.71      905.82      7.55 o 
   2   8   6      122.58      156.22      2.91 o 
   3   8   6     1661.98     1599.24     11.10 o 
   4   8   6      272.35      275.92      5.29 o 
   5   8   6      140.81      107.92      4.41 o 
   6   8   6       98.98       99.08      3.52 o 
   7   8   6      617.35      599.47     11.66 o 
   8   8   6        0.88       -2.03      4.97 o 
   9   8   6      405.27      402.79     10.68 o 
  10   8   6       66.24       73.10      7.29 o 
  11   8   6       55.68       53.97      7.78 o 
   1   9   6      838.22      843.89      7.95 o 
   2   9   6        0.00       -1.03      2.21 o 
   3   9   6      351.39      328.27      5.22 o 
   4   9   6       49.09       42.69      3.65 o 
   5   9   6     1372.46     1289.21     13.34 o 
   6   9   6        2.70       -1.71      5.14 o 
   7   9   6       43.70       48.70      5.86 o 
   8   9   6       11.17       -3.34      8.02 o 
   9   9   6       24.83       31.36      7.17 o 
  10   9   6       13.39       35.27      8.25 o 
   0  10   6     3781.68     3817.13     36.13 o 
   1  10   6     1651.36     1645.30     12.94 o 
   2  10   6     1599.39     1541.71     12.77 o 
   3  10   6      398.08      342.46      5.43 o 
   4  10   6      309.37      314.86      5.67 o 
   5  10   6      201.10      192.22      4.82 o 
   6  10   6      192.90      185.25     11.05 o 
   7  10   6       40.65       33.55      7.61 o 
   8  10   6        0.02        8.69      7.44 o 
   9  10   6      129.44      132.06     11.24 o 
   1  11   6      359.47      337.99      6.07 o 
   2  11   6       18.61        8.01      3.42 o 
   3  11   6      223.19      225.59      7.24 o 
   4  11   6       90.32       88.27      6.80 o 
   5  11   6      101.80       95.65      7.83 o 
   6  11   6       41.07       38.80      6.95 o 
   7  11   6      148.68      172.32      9.97 o 
   8  11   6        0.43       -6.04      9.81 o 
   9  11   6        3.83       13.68     11.17 o 
   0  12   6      147.10      164.01     13.63 o 
   1  12   6      146.63      142.58      8.42 o 
   2  12   6       60.79       45.55      5.84 o 
   3  12   6      153.38      163.41      9.29 o 
   4  12   6        4.34       -3.78      4.37 o 
   5  12   6        0.11       -2.81      5.97 o 
   6  12   6       35.68       48.16      9.93 o 
   7  12   6       96.19      100.17     11.72 o 
   8  12   6        3.14       -1.30      9.89 o 
   1  13   6      435.97      452.59     12.44 o 
   2  13   6       40.54       53.54      6.21 o 
   3  13   6      295.39      328.56     12.48 o 
   4  13   6        0.45        0.47      8.47 o 
   5  13   6      332.77      359.05     33.03 o 
   6  13   6      105.87      101.47     17.28 o 
   0  14   6        1.63       10.61      8.51 o 
   1  14   6       51.25       66.77      6.89 o 
   2  14   6       22.61       34.81      7.85 o 
   3  14   6      105.05      137.04     11.74 o 
   4  14   6       79.82       96.56     15.57 o 
   5  14   6        1.61       18.18     13.69 o 
   1  15   6       97.50      111.72      8.61 o 
   2  15   6        0.00        8.10      7.23 o 
   1   1   7     6460.41     6647.61     34.15 o 
   2   1   7       88.04       65.43      2.33 o 
   3   1   7     4450.14     4423.64     21.90 o 
   4   1   7      589.34      646.13      6.00 o 
   5   1   7     1294.40     1350.66      9.60 o 
   6   1   7       40.41       36.61      3.33 o 
   7   1   7      244.30      255.94      6.12 o 
   8   1   7        0.01       -5.65      3.77 o 
   9   1   7       49.74       41.25      5.11 o 
  10   1   7        8.02        1.48      5.19 o 
  11   1   7      455.06      472.89     11.69 o 
  12   1   7      172.75      186.52     10.65 o 
   0   2   7    24002.80    23982.53    161.75 o 
   1   2   7    13370.50    13299.39     63.48 o 
   2   2   7     1081.28     1042.10      7.68 o 
   3   2   7      557.93      542.60      5.19 o 
   4   2   7     3144.85     3437.61     18.29 o 
   5   2   7        1.82       39.92      2.78 o 
   6   2   7     2670.54     2588.76     17.70 o 
   7   2   7     1228.84     1205.74     13.08 o 
   8   2   7     1730.53     1656.81     15.66 o 
   9   2   7      338.64      307.34      8.25 o 
  10   2   7        2.23        4.33      5.46 o 
  11   2   7        7.24       -0.42      6.17 o 
  12   2   7        8.56        8.57      7.59 o 
   1   3   7     1150.46     1259.98      9.04 o 
   2   3   7     2897.23     3015.13     16.43 o 
   3   3   7       30.70       35.65      2.19 o 
   4   3   7      473.91      404.02      4.95 o 
   5   3   7     2190.85     2137.63     12.98 o 
   6   3   7       10.67       41.45      3.74 o 
   7   3   7      489.62      483.28      8.16 o 
   8   3   7       22.98       34.24      4.59 o 
   9   3   7      524.30      508.60      9.46 o 
  10   3   7        0.28       -7.60      5.07 o 
  11   3   7      523.98      575.25     14.84 o 
  12   3   7      194.29      197.95     11.06 o 
   0   4   7     1198.32     1076.21     10.95 o 
   1   4   7      956.19      985.59      7.63 o 
   2   4   7      105.27      146.36      3.06 o 
   3   4   7       30.94       21.98      2.17 o 
   4   4   7      165.66      240.96      4.16 o 
   5   4   7     1017.11      950.74      8.37 o 
   6   4   7       64.65       80.92      3.88 o 
   7   4   7       56.75      125.64      5.76 o 
   8   4   7       50.53       83.96      5.05 o 
   9   4   7      301.26      301.60      8.03 o 
  10   4   7      212.07      212.62      9.77 o 
  11   4   7       26.64       18.86      7.68 o 
  12   4   7       70.50       69.65      9.08 o 
   1   5   7      235.43      244.61      3.78 o 
   2   5   7      677.08      712.43      6.65 o 
   3   5   7      991.62      956.67      7.66 o 
   4   5   7      447.09      596.54      7.37 o 
   5   5   7        1.17        9.50      3.38 o 
   6   5   7      210.47      244.23      6.05 o 
   7   5   7      158.54      141.07      5.42 o 
   8   5   7        3.83        3.21      3.66 o 
   9   5   7       63.56       61.19      6.29 o 
  10   5   7      246.16      256.15     10.65 o 
  11   5   7        6.92       19.03      7.45 o 
  12   5   7      137.54      137.53     10.20 o 
   0   6   7     1334.97     1152.96     11.57 o 
   1   6   7      773.80      677.53      5.91 o 
   2   6   7        0.75        1.81      1.56 o 
   3   6   7     6248.49     6446.50     34.28 o 
   4   6   7      662.62      718.31      6.95 o 
   5   6   7      675.94      665.85      7.58 o 
   6   6   7      724.42      679.78      7.92 o 
   7   6   7     1285.88     1220.35     11.68 o 
   8   6   7       46.32       44.40      4.53 o 
   9   6   7       19.66       51.71      7.08 o 
  10   6   7      217.78      210.73      9.79 o 
  11   6   7        1.02       -7.21      6.92 o 
   1   7   7      228.95      238.14      4.39 o 
   2   7   7     1384.33     1342.07      9.51 o 
   3   7   7      662.40      597.32      5.79 o 
   4   7   7     1467.67     1520.77     12.01 o 
   5   7   7     1195.89     1069.76     10.00 o 
   6   7   7      814.48      740.79      9.14 o 
   7   7   7       31.77       28.57      3.94 o 
   8   7   7      484.92      470.82     11.55 o 
   9   7   7        0.18        2.74      5.69 o 
  10   7   7       92.38       97.14      7.87 o 
  11   7   7      272.67      273.29     11.32 o 
   0   8   7      111.04      118.80      6.53 o 
   1   8   7       93.32       95.93      3.57 o 
   2   8   7       40.74       52.22      2.56 o 
   3   8   7       52.05       63.89      2.73 o 
   4   8   7       27.89       19.52      2.29 o 
   5   8   7       40.20       39.67      2.96 o 
   6   8   7      108.07      119.04      4.02 o 
   7   8   7        2.88       13.76      4.01 o 
   8   8   7       25.58       22.87      5.99 o 
   9   8   7      106.36      115.49      8.03 o 
  10   8   7       54.99       59.89      8.92 o 
  11   8   7        0.35       -4.97      6.56 o 
   1   9   7      321.15      299.13      5.69 o 
   2   9   7        9.42       21.25      2.08 o 
   3   9   7      245.07      246.89      6.41 o 
   4   9   7       16.70       23.79      2.92 o 
   5   9   7       37.85       45.59      4.08 o 
   6   9   7       14.91        0.69      4.71 o 
   7   9   7        1.13       -8.39      5.59 o 
   8   9   7       14.69        4.78      6.10 o 
   9   9   7       22.62       28.58      7.67 o 
  10   9   7        8.53       30.23      8.09 o 
   0  10   7      379.47      432.58     10.94 o 
   1  10   7      371.70      354.25      6.39 o 
   2  10   7      423.16      395.18      8.74 o 
   3  10   7      367.28      336.50      5.15 o 
   4  10   7       36.05       33.47      4.42 o 
   5  10   7        9.78       -5.33      3.56 o 
   6  10   7      295.03      299.17      7.82 o 
   7  10   7      142.21      171.38      7.90 o 
   8  10   7       70.88       69.17      9.29 o 
   9  10   7      157.91      183.79     12.21 o 
   1  11   7     1426.45     1378.73     12.78 o 
   2  11   7      195.36      184.30      7.01 o 
   3  11   7     1560.61     1507.67     15.64 o 
   4  11   7      336.80      415.47     10.91 o 
   5  11   7       96.35       79.18      5.32 o 
   6  11   7       58.09       74.73      7.95 o 
   7  11   7       68.51       84.43      9.43 o 
   8  11   7       66.65       52.91      8.91 o 
   0  12   7     2891.92     2935.83     51.06 o 
   1  12   7       90.99       87.10      8.33 o 
   2  12   7       21.06       16.99      6.58 o 
   3  12   7        3.37       -9.30      6.20 o 
   4  12   7      122.36      105.94      8.82 o 
   5  12   7      178.75      157.89      9.56 o 
   6  12   7       30.99       41.07      9.19 o 
   7  12   7       93.55      104.02     11.93 o 
   8  12   7       39.34       20.06     10.79 o 
   1  13   7        5.14       20.49      8.04 o 
   2  13   7       46.35       37.62     10.97 o 
   3  13   7       67.82       67.89     10.08 o 
   4  13   7        0.24       19.80      9.35 o 
   5  13   7      111.71      107.24     15.57 o 
   6  13   7        1.35        5.77     14.23 o 
   0  14   7       52.78       49.58      9.98 o 
   1  14   7        2.34        0.00      6.33 o 
   2  14   7       15.74       33.12      7.71 o 
   3  14   7      141.70      157.70     13.40 o 
   4  14   7       46.12       61.09     14.79 o 
   5  14   7        8.01       22.18     14.13 o 
   1  15   7       24.86       34.96      7.24 o 
   2  15   7       16.70       17.41      8.16 o 
   0   0   8      525.49      495.12     10.55 o 
   1   0   8     3539.25     3676.17     30.83 o 
   2   0   8     3144.42     2876.50     23.03 o 
   3   0   8       66.14      114.04      4.24 o 
   4   0   8      900.74      851.03      9.95 o 
   5   0   8        0.08        1.77      3.07 o 
   6   0   8       97.95       86.91      5.68 o 
   7   0   8       64.62       83.81      6.26 o 
   8   0   8     2500.05     2306.73     25.49 o 
   9   0   8       42.74       28.83      8.30 o 
  10   0   8      730.35      672.67     18.85 o 
  11   0   8       51.22       45.19      9.69 o 
  12   0   8       44.85       52.63     11.06 o 
   1   1   8     4389.78     4154.01     22.93 o 
   2   1   8     7006.32     6774.06     33.02 o 
   3   1   8      871.85      817.39      6.80 o 
   4   1   8     2859.98     2879.70     16.15 o 
   5   1   8       92.56       89.64      3.23 o 
   6   1   8      316.98      311.82      6.07 o 
   7   1   8      202.91      234.14      6.00 o 
   8   1   8      400.78      430.81      8.74 o 
   9   1   8       81.29       48.33      5.32 o 
  10   1   8      253.84      253.13      9.60 o 
  11   1   8       76.86       83.83      7.42 o 
  12   1   8      215.32      223.21     11.04 o 
   0   2   8     2747.21     2789.96     24.68 o 
   1   2   8        0.03        8.01      2.02 o 
   2   2   8      998.64     1157.97      8.59 o 
   3   2   8     1914.61     1936.62     11.95 o 
   4   2   8      161.02      149.10      3.69 o 
   5   2   8     3488.35     3767.49     21.30 o 
   6   2   8      900.00      946.96      9.71 o 
   7   2   8      694.76      770.88     10.03 o 
   8   2   8      125.39      136.46      5.94 o 
   9   2   8      125.99      103.88      6.09 o 
  10   2   8       32.71       47.44      6.34 o 
  11   2   8        0.25       -7.31      6.65 o 
  12   2   8       25.96       23.36      7.99 o 
   1   3   8      481.98      481.28      5.36 o 
   2   3   8     1109.68     1184.02      8.78 o 
   3   3   8       40.07       64.04      2.73 o 
   4   3   8     2723.59     2573.67     14.96 o 
   5   3   8        1.48       15.25      2.58 o 
   6   3   8        0.92       -0.88      3.23 o 
   7   3   8        0.67       16.27      4.13 o 
   8   3   8      717.23      705.05     12.26 o 
   9   3   8       15.62       34.09      4.98 o 
  10   3   8       78.94       40.22      6.12 o 
  11   3   8        2.20       46.17      8.02 o 
  12   3   8        6.93       16.43      8.11 o 
   0   4   8     3800.43     3806.55     29.05 o 
   1   4   8       72.77       67.38      2.69 o 
   2   4   8     7220.51     7226.54     34.52 o 
   3   4   8     3169.14     3294.57     18.47 o 
   4   4   8      489.57      578.17      6.36 o 
   5   4   8       84.02       80.67      3.44 o 
   6   4   8     1340.78     1191.89     11.69 o 
   7   4   8      229.46      262.19      6.73 o 
   8   4   8     1357.67     1272.20     13.63 o 
   9   4   8      217.28      222.61      8.35 o 
  10   4   8      638.35      620.35     15.35 o 
  11   4   8        0.13        4.82      7.53 o 
  12   4   8      102.53       96.99      9.59 o 
   1   5   8      640.64      693.23      6.47 o 
   2   5   8      835.92      763.30      6.65 o 
   3   5   8     1148.82     1231.60      9.49 o 
   4   5   8     1002.00      977.92      9.13 o 
   5   5   8       28.38       31.56      3.26 o 
   6   5   8      191.18      222.38      5.75 o 
   7   5   8       74.36       60.00      4.66 o 
   8   5   8       62.82       56.53      4.79 o 
   9   5   8        5.21       -0.53      5.19 o 
  10   5   8      295.24      321.53     11.37 o 
  11   5   8      173.82      178.79     10.47 o 
  12   5   8      165.91      200.01     11.07 o 
   0   6   8      994.57     1123.12     11.75 o 
   1   6   8       84.71      102.29      3.12 o 
   2   6   8     2624.22     2584.58     16.29 o 
   3   6   8      524.38      462.10      6.13 o 
   4   6   8        0.50        1.42      2.19 o 
   5   6   8      399.91      374.61      6.12 o 
   6   6   8      254.13      214.62      5.54 o 
   7   6   8      201.48      194.96      5.67 o 
   8   6   8      447.76      401.90     10.63 o 
   9   6   8      150.76      179.52      9.21 o 
  10   6   8       22.01       35.85      6.74 o 
  11   6   8        4.83      -10.55      7.03 o 
   1   7   8      662.81      597.44      6.42 o 
   2   7   8       82.82       98.35      3.45 o 
   3   7   8      176.14      196.78      4.32 o 
   4   7   8       46.03       54.94      3.56 o 
   5   7   8        7.24       10.22      2.10 o 
   6   7   8      755.03      748.88     11.52 o 
   7   7   8        8.83       11.07      2.83 o 
   8   7   8      110.17      149.95     10.39 o 
   9   7   8       26.68       20.89      6.29 o 
  10   7   8      298.10      331.26     11.47 o 
  11   7   8       54.29       76.90     10.18 o 
   0   8   8     6939.47     6972.97     55.62 o 
   1   8   8       27.53       21.16      2.78 o 
   2   8   8       27.07       17.72      2.48 o 
   3   8   8        8.14        7.41      1.83 o 
   4   8   8      386.56      366.04      7.34 o 
   5   8   8      961.16      861.57     10.97 o 
   6   8   8        8.73        0.37      2.58 o 
   7   8   8      277.54      262.26      9.97 o 
   8   8   8      562.70      542.14     13.07 o 
   9   8   8       23.93        9.10      6.45 o 
  10   8   8      149.68      195.39     10.35 o 
   1   9   8     1147.76     1095.09     10.80 o 
   2   9   8     2471.31     2234.46     15.58 o 
   3   9   8        0.29       -0.79      2.48 o 
   4   9   8      704.17      672.47      7.56 o 
   5   9   8      359.20      323.52      4.94 o 
   6   9   8       67.32       81.63      5.59 o 
   7   9   8       23.55       17.48      4.80 o 
   8   9   8       19.39       10.86      7.37 o 
   9   9   8        1.03       -6.96      7.26 o 
  10   9   8      284.39      286.16     12.82 o 
   0  10   8     1199.81     1172.43     16.07 o 
   1  10   8      147.00      152.97      5.02 o 
   2  10   8      540.89      513.13      7.90 o 
   3  10   8       92.84       72.30      3.71 o 
   4  10   8      587.19      563.34      8.80 o 
   5  10   8       95.25       93.01      7.31 o 
   6  10   8      208.31      188.65      8.98 o 
   7  10   8       14.32        5.32      6.20 o 
   8  10   8      341.17      381.17     12.17 o 
   9  10   8       33.34       54.42     10.20 o 
   1  11   8      323.54      346.50      7.86 o 
   2  11   8      350.94      354.41     11.36 o 
   3  11   8        0.15       21.33      4.48 o 
   4  11   8       14.93        4.72      6.93 o 
   5  11   8       22.31       26.06      6.53 o 
   6  11   8       92.55      117.70      6.69 o 
   7  11   8       34.08       38.72      8.49 o 
   8  11   8       15.91       16.54      8.28 o 
   0  12   8      252.39      309.31     49.96 o 
   1  12   8       32.55       51.97      8.73 o 
   2  12   8      169.82      173.92      9.86 o 
   3  12   8      389.45      408.35     10.98 o 
   4  12   8       23.84        7.87      7.30 o 
   5  12   8       86.89       75.09      8.64 o 
   6  12   8      126.38      132.42      9.79 o 
   7  12   8        1.03        1.28      9.45 o 
   1  13   8      261.67      281.54     19.09 o 
   2  13   8       50.20       34.87      7.82 o 
   3  13   8      115.00      125.25     13.86 o 
   4  13   8      823.94      885.43     27.91 o 
   5  13   8      115.75      153.77     12.56 o 
   6  13   8       25.05       64.87     15.88 o 
   0  14   8       11.31       19.69     10.58 o 
   1  14   8        6.35        4.99      7.73 o 
   2  14   8      222.90      294.56     16.29 o 
   3  14   8       48.09       72.33      9.04 o 
   4  14   8        6.96        1.76      9.41 o 
   1  15   8        9.88        5.87      6.99 o 
   1   1   9     2684.59     2843.06     17.21 o 
   2   1   9      594.76      516.19      5.55 o 
   3   1   9       52.72       39.98      2.43 o 
   4   1   9     2353.23     2226.19     13.65 o 
   5   1   9      965.79      942.08      9.27 o 
   6   1   9      423.77      371.06      6.59 o 
   7   1   9       66.46       88.81      4.98 o 
   8   1   9        9.61       12.11      4.52 o 
   9   1   9       63.94       54.47      6.06 o 
  10   1   9      223.62      233.81      9.44 o 
  11   1   9       42.44       54.70      6.86 o 
  12   1   9       65.21       97.12      9.36 o 
   0   2   9    12947.88    12589.16     93.38 o 
   1   2   9     2353.43     2346.92     14.55 o 
   2   2   9      256.19      325.69      5.50 o 
   3   2   9      270.63      307.33      4.68 o 
   4   2   9       93.14      123.43      3.60 o 
   5   2   9     2226.92     2214.37     15.75 o 
   6   2   9      376.92      348.71      6.82 o 
   7   2   9      108.38      102.18      5.17 o 
   8   2   9      428.96      436.29      8.73 o 
   9   2   9      890.58      866.73     12.34 o 
  10   2   9      650.95      549.04     12.58 o 
  11   2   9       27.46       20.74      7.37 o 
  12   2   9      137.81      135.44     10.12 o 
   1   3   9      690.45      706.53      6.89 o 
   2   3   9      758.67      719.73      6.61 o 
   3   3   9     2061.98     1921.30     12.58 o 
   4   3   9     1891.40     1888.30     12.55 o 
   5   3   9     1097.31     1016.61     10.12 o 
   6   3   9      296.18      293.16      6.59 o 
   7   3   9      579.52      558.69      9.65 o 
   8   3   9      284.40      323.38      8.18 o 
   9   3   9      416.20      420.18      9.89 o 
  10   3   9       22.01        8.84      5.89 o 
  11   3   9       88.99      137.83      9.64 o 
  12   3   9       20.23       26.22      8.37 o 
   0   4   9      376.43      370.92      6.91 o 
   1   4   9       19.10       20.56      2.31 o 
   2   4   9       71.48       89.96      3.10 o 
   3   4   9      563.57      627.52      6.59 o 
   4   4   9      732.97      770.58      8.04 o 
   5   4   9       77.83       82.71      4.16 o 
   6   4   9        5.37       11.23      3.42 o 
   7   4   9        0.12       35.48      4.16 o 
   8   4   9     1445.86     1418.86     14.70 o 
   9   4   9       75.48       82.34      6.61 o 
  10   4   9        0.62        3.91      7.00 o 
  11   4   9       85.71      113.45      9.57 o 
  12   4   9       23.94       25.82      8.58 o 
   1   5   9      576.24      686.79      6.73 o 
   2   5   9      165.96      237.71      4.23 o 
   3   5   9      150.14      198.13      4.33 o 
   4   5   9     2123.18     2158.29     14.99 o 
   5   5   9      315.92      334.70      6.66 o 
   6   5   9      845.07      757.25      9.75 o 
   7   5   9       17.93        3.47      3.69 o 
   8   5   9      168.74      170.64      6.54 o 
   9   5   9        2.42        3.06      5.84 o 
  10   5   9      101.92      163.76      9.62 o 
  11   5   9        7.53       21.45      7.65 o 
   0   6   9      402.19      418.83      7.51 o 
   1   6   9      908.68      925.81      8.61 o 
   2   6   9      833.75      780.09      7.79 o 
   3   6   9      981.13     1108.76      9.89 o 
   4   6   9      479.65      446.72      6.58 o 
   5   6   9      290.91      284.46      8.68 o 
   6   6   9       87.60       54.13      4.23 o 
   7   6   9       25.22       29.55      4.22 o 
   8   6   9      400.76      400.08     10.83 o 
   9   6   9      530.81      548.25     14.11 o 
  10   6   9      119.84      119.02      9.06 o 
  11   6   9       42.91       48.80      8.16 o 
   1   7   9      202.48      215.92      5.08 o 
   2   7   9        1.95       -3.42      2.28 o 
   3   7   9     1745.87     1760.27     12.87 o 
   4   7   9     2324.89     2311.13     19.23 o 
   5   7   9      243.70      240.58      5.93 o 
   6   7   9      377.72      347.44      6.74 o 
   7   7   9       19.49       41.11      4.07 o 
   8   7   9      334.22      305.96     11.32 o 
   9   7   9        9.70       -1.36      7.15 o 
  10   7   9       96.13      138.55      8.65 o 
  11   7   9      112.57      119.38      9.34 o 
   0   8   9     1264.91     1197.15     15.65 o 
   1   8   9       39.43       42.18      3.36 o 
   2   8   9        0.35       -3.75      2.50 o 
   3   8   9      285.75      247.47      5.35 o 
   4   8   9       34.66       35.61      3.02 o 
   5   8   9        3.33        0.03      3.62 o 
   6   8   9       96.43       89.48      5.52 o 
   7   8   9      969.32      972.28     16.27 o 
   8   8   9       28.38       28.65      6.79 o 
   9   8   9       13.27       14.56      6.82 o 
  10   8   9      253.84      263.37     11.40 o 
   1   9   9       41.49       55.77      4.09 o 
   2   9   9        8.47       17.63      3.17 o 
   3   9   9      172.60      152.55      4.92 o 
   4   9   9        3.44       -0.71      2.87 o 
   5   9   9      282.48      253.57      6.09 o 
   6   9   9       52.41       52.76      5.87 o 
   7   9   9       77.01       65.21      6.33 o 
   8   9   9        9.31       -7.28      7.36 o 
   9   9   9      307.65      263.12     10.25 o 
  10   9   9       33.62       36.58      8.63 o 
   0  10   9     6242.94     5871.91     57.04 o 
   1  10   9       12.50       32.65      3.89 o 
   2  10   9        0.87        2.96      3.15 o 
   3  10   9       31.92       22.61      3.52 o 
   4  10   9      650.44      566.91     10.96 o 
   5  10   9       26.95       16.14      4.14 o 
   6  10   9       13.38       -2.18      7.53 o 
   7  10   9       44.90       55.60      7.35 o 
   8  10   9       92.05      115.34      9.96 o 
   9  10   9       33.07       52.90     10.38 o 
   1  11   9      737.81      721.17     12.64 o 
   2  11   9       28.52       27.53      6.17 o 
   3  11   9        6.15       15.25      5.00 o 
   4  11   9       37.48       36.54      4.89 o 
   5  11   9      336.44      362.56     13.65 o 
   6  11   9      758.43      723.38     15.15 o 
   7  11   9       21.68       14.80      8.55 o 
   8  11   9       46.95       36.23      9.39 o 
   0  12   9     1418.45     1409.32     33.64 o 
   1  12   9       11.80       32.67      8.64 o 
   2  12   9       28.91       41.76     10.05 o 
   3  12   9       63.34       75.63      7.48 o 
   4  12   9       60.85       53.12     10.52 o 
   5  12   9      142.46      137.19      8.42 o 
   6  12   9       64.55       68.14      9.27 o 
   7  12   9        1.55       14.84     10.48 o 
   1  13   9       15.60       35.60      9.22 o 
   2  13   9       23.03       10.17      8.17 o 
   3  13   9       10.38        7.75      9.87 o 
   4  13   9      168.74      167.59     14.17 o 
   5  13   9        3.73        3.20     13.86 o 
   6  13   9       51.47       72.53     16.10 o 
   0  14   9      105.71      101.27     13.40 o 
   1  14   9       45.91       36.83     11.44 o 
   2  14   9       35.73       43.36      8.48 o 
   3  14   9       13.12       27.42     10.81 o 
   4  14   9       10.66       -1.48      9.76 o 
   0   0  10     7752.05     7929.84     82.46 o 
   1   0  10      543.16      506.17     10.76 o 
   2   0  10     2009.16     2060.89     18.85 o 
   3   0  10      585.64      660.71      9.61 o 
   4   0  10        1.81       -4.49      2.99 o 
   5   0  10       24.92       17.99      4.08 o 
   6   0  10      315.98      354.49      9.42 o 
   7   0  10     5366.89     5336.75     45.54 o 
   8   0  10       68.90       47.54      7.64 o 
   9   0  10      612.07      537.73     17.23 o 
  10   0  10      581.28      561.13     18.36 o 
  11   0  10        3.56      -12.05      9.00 o 
  12   0  10      165.99      168.88     16.52 o 
   1   1  10    20872.42    20801.39    101.21 o 
   2   1  10     1441.75     1431.73     10.69 o 
   3   1  10      632.98      532.05      6.01 o 
   4   1  10      503.98      453.66      5.75 o 
   5   1  10       58.21       41.52      3.43 o 
   6   1  10      546.63      544.31      7.88 o 
   7   1  10      789.01      797.42     10.73 o 
   8   1  10       62.51       52.64      5.18 o 
   9   1  10       18.07        2.85      5.25 o 
  10   1  10      120.30      156.24      8.75 o 
  11   1  10      136.34      158.36      9.09 o 
  12   1  10       51.74       79.81      9.14 o 
   0   2  10    16172.48    16826.30    123.28 o 
   1   2  10      735.03      735.26      7.14 o 
   2   2  10     1682.14     1954.95     13.24 o 
   3   2  10      624.22      747.72      7.19 o 
   4   2  10      127.31      167.83      4.21 o 
   5   2  10       10.07       15.19      3.31 o 
   6   2  10      205.20      238.98      6.43 o 
   7   2  10      639.61      637.97      9.68 o 
   8   2  10      225.73      199.27      7.03 o 
   9   2  10      348.11      323.06      9.08 o 
  10   2  10        0.87        7.02      6.47 o 
  11   2  10       36.07       31.13      7.92 o 
  12   2  10       22.86       27.45      8.40 o 
   1   3  10      274.25      225.32      4.53 o 
   2   3  10      715.54      799.19      7.43 o 
   3   3  10    10260.41    10235.10     49.40 o 
   4   3  10      121.53      138.34      4.13 o 
   5   3  10      544.77      502.83      7.91 o 
   6   3  10       71.20       70.39      4.40 o 
   7   3  10      498.93      487.38      8.86 o 
   8   3  10      241.35      237.13      7.38 o 
   9   3  10        9.06        3.33      5.73 o 
  10   3  10       50.71       48.47      7.56 o 
  11   3  10     1103.48     1121.64     20.34 o 
  12   3  10       10.23       32.02      8.58 o 
   0   4  10     1597.49     1645.57     16.28 o 
   1   4  10      882.25      986.00      8.79 o 
   2   4  10     1683.35     1677.07     11.77 o 
   3   4  10     3454.36     3607.56     22.00 o 
   4   4  10      358.57      335.75      6.46 o 
   5   4  10     1378.54     1378.90     13.68 o 
   6   4  10        0.96       -5.04      3.36 o 
   7   4  10     1980.88     1864.78     16.67 o 
   8   4  10      237.98      216.00      7.23 o 
   9   4  10      170.66      199.58      8.45 o 
  10   4  10       34.32       38.33      8.21 o 
  11   4  10        0.04        9.09      8.09 o 
  12   4  10        1.48       -0.70      7.98 o 
   1   5  10      342.80      377.81      5.85 o 
   2   5  10      127.37      109.40      4.18 o 
   3   5  10     3327.22     3152.44     19.89 o 
   4   5  10      603.38      632.50      8.40 o 
   5   5  10     1294.34     1182.65     13.00 o 
   6   5  10      183.73      162.59      5.87 o 
   7   5  10       80.35       58.10      4.63 o 
   8   5  10      713.14      685.18     10.86 o 
   9   5  10       61.75       37.86      8.24 o 
  10   5  10      143.28      173.07     10.13 o 
  11   5  10      149.45      167.28     10.18 o 
   0   6  10       33.07       31.14      5.94 o 
   1   6  10       19.97       14.53      2.93 o 
   2   6  10       44.02       54.09      3.39 o 
   3   6  10     1386.26     1339.81     11.81 o 
   4   6  10      420.41      450.03      9.08 o 
   5   6  10      410.91      388.04      8.13 o 
   6   6  10      151.42      140.73      6.12 o 
   7   6  10       64.96       94.34      5.76 o 
   8   6  10        2.03       -3.23      6.04 o 
   9   6  10       92.25       80.25      7.84 o 
  10   6  10        6.52       13.16      7.25 o 
  11   6  10       72.14       69.94      8.79 o 
   1   7  10     1055.63     1076.47     10.94 o 
   2   7  10      240.48      236.00      5.60 o 
   3   7  10       73.78       69.50      3.90 o 
   4   7  10      100.76       96.49      4.44 o 
   5   7  10       12.90        0.77      3.08 o 
   6   7  10      607.16      518.18      9.15 o 
   7   7  10      204.79      216.41      8.29 o 
   8   7  10      347.25      410.87     13.02 o 
   9   7  10       17.68        3.14      7.06 o 
  10   7  10        1.14        9.74      8.06 o 
  11   7  10        6.85        3.61      7.09 o 
   0   8  10      145.56      175.58      7.07 o 
   1   8  10      343.30      354.97      6.68 o 
   2   8  10      327.77      329.62      7.25 o 
   3   8  10      580.89      579.67      7.58 o 
   4   8  10      795.33      676.23      9.26 o 
   5   8  10      398.74      352.26      6.64 o 
   6   8  10      155.32      167.06      8.06 o 
   7   8  10     2428.08     2365.21     27.09 o 
   8   8  10       19.12       21.75      6.79 o 
   9   8  10       60.29       65.96      8.16 o 
  10   8  10       28.08       24.13     10.89 o 
   1   9  10      506.50      553.30      8.59 o 
   2   9  10        9.68       12.13      3.63 o 
   3   9  10      158.53      134.56      4.54 o 
   4   9  10        1.20       -5.20      3.46 o 
   5   9  10      537.72      536.25     10.72 o 
   6   9  10        0.00       -0.76      5.34 o 
   7   9  10       69.74       83.46      7.41 o 
   8   9  10       37.00       32.38      6.49 o 
   9   9  10        6.34       19.64      6.92 o 
   0  10  10     1360.04     1346.77     18.08 o 
   1  10  10     1200.14     1196.63     15.06 o 
   2  10  10      153.62      157.15      5.36 o 
   3  10  10      619.98      573.82      9.73 o 
   4  10  10        3.12       -7.00      4.67 o 
   5  10  10      115.70       99.75      7.52 o 
   6  10  10        6.54        2.20      6.40 o 
   7  10  10      239.50      237.77     11.08 o 
   8  10  10        4.23       32.37      7.81 o 
   9  10  10       46.83       50.35      8.70 o 
   1  11  10       65.42      102.64      7.94 o 
   2  11  10       37.40       40.32      6.96 o 
   3  11  10      121.14      136.57      8.17 o 
   4  11  10      147.48      153.79      8.36 o 
   5  11  10        0.46       -8.14      8.24 o 
   6  11  10        2.34        6.26      6.27 o 
   7  11  10       11.21       24.64      7.69 o 
   8  11  10        1.03       17.46      9.45 o 
   0  12  10     1399.78     1563.87     36.64 o 
   1  12  10       53.24       76.61      9.72 o 
   2  12  10      199.79      219.74     12.61 o 
   3  12  10       56.52       59.13      8.19 o 
   4  12  10       51.29       58.45      6.11 o 
   5  12  10      126.03      163.58     12.18 o 
   6  12  10       16.22       25.11      9.16 o 
   7  12  10       96.56       76.25     10.79 o 
   1  13  10      459.33      444.24     16.47 o 
   2  13  10       72.62       82.35     11.76 o 
   3  13  10      314.79      334.38     14.97 o 
   4  13  10        0.26       -2.89     10.00 o 
   5  13  10       75.55       98.13     13.77 o 
   0  14  10      196.07      215.36     16.57 o 
   1  14  10       24.68       29.10      9.29 o 
   2  14  10      164.87      163.56     11.68 o 
   3  14  10       95.00      107.60     13.85 o 
   1   1  11      624.69      858.81     53.62 o 
   2   1  11      318.30      323.03      5.10 o 
   3   1  11     1043.53     1020.73      8.94 o 
   4   1  11      416.59      417.66      6.85 o 
   5   1  11      828.68      756.95      8.83 o 
   6   1  11     1154.63     1231.43     12.53 o 
   7   1  11      224.98      212.42      7.00 o 
   8   1  11        3.28       -6.43      4.29 o 
   9   1  11       23.86       26.18      6.13 o 
  10   1  11      111.37      153.23      8.76 o 
  11   1  11      133.65      142.06      9.36 o 
  12   1  11      134.54      154.72     10.58 o 
   0   2  11     2869.35     2811.87     51.69 o 
   1   2  11      313.01      258.76      4.86 o 
   2   2  11      339.11      303.79      5.05 o 
   3   2  11      601.00      582.74      6.93 o 
   4   2  11       15.36       18.29      3.18 o 
   5   2  11     1923.62     1941.47     16.21 o 
   6   2  11      739.70      759.93     10.11 o 
   7   2  11      740.32      685.76     10.32 o 
   8   2  11      209.60      201.81      7.17 o 
   9   2  11      271.81      270.10      9.77 o 
  10   2  11      169.57      148.82      8.54 o 
  11   2  11        6.35        2.57      8.18 o 
  12   2  11       66.65       67.76      9.44 o 
   1   3  11      560.61      605.78      6.78 o 
   2   3  11     1386.98     1455.32     11.00 o 
   3   3  11     1852.74     1700.05     12.48 o 
   4   3  11      636.82      616.92      9.28 o 
   5   3  11     1165.81     1111.10     12.42 o 
   6   3  11       34.39       32.54      4.04 o 
   7   3  11      502.77      494.91      8.98 o 
   8   3  11       82.58       75.44      5.79 o 
   9   3  11      211.19      219.57      8.91 o 
  10   3  11      184.12      160.42      9.59 o 
  11   3  11      370.17      447.97     14.65 o 
  12   3  11      109.18      145.93     10.53 o 
   0   4  11     1260.50     1294.82     15.09 o 
   1   4  11      177.40      220.55      4.87 o 
   2   4  11      379.55      521.37      7.03 o 
   3   4  11      255.59      268.23      5.81 o 
   4   4  11       51.75       48.60      4.10 o 
   5   4  11       42.01       38.78      4.35 o 
   6   4  11       62.98       51.34      4.47 o 
   7   4  11      178.21      212.71      6.88 o 
   8   4  11        6.93       22.73      5.24 o 
   9   4  11      196.67      182.06      8.47 o 
  10   4  11      288.23      296.93     12.12 o 
  11   4  11        4.02       16.73      7.88 o 
   1   5  11       87.90       83.75      4.40 o 
   2   5  11     1783.49     1942.24     15.91 o 
   3   5  11      709.82      681.17      8.32 o 
   4   5  11        3.05        2.30      3.36 o 
   5   5  11        0.58        3.63      3.65 o 
   6   5  11       40.35       33.34      4.46 o 
   7   5  11       33.38       21.68      4.40 o 
   8   5  11      180.57      194.55      7.88 o 
   9   5  11        0.08        0.94      6.71 o 
  10   5  11       16.86       49.07      7.99 o 
  11   5  11        1.70       17.09      7.97 o 
   0   6  11      370.33      354.92      9.26 o 
   1   6  11      369.75      332.92      6.38 o 
   2   6  11       68.58       63.42      3.93 o 
   3   6  11      213.17      208.46      5.68 o 
   4   6  11       36.20       45.86      4.55 o 
   5   6  11       97.29       89.60      5.09 o 
   6   6  11      308.13      310.86      7.69 o 
   7   6  11     2185.31     2021.99     20.94 o 
   8   6  11       45.55       50.80      7.73 o 
   9   6  11       98.88      125.90     10.87 o 
  10   6  11      223.48      231.58     11.16 o 
  11   6  11       15.96        8.57      7.91 o 
   1   7  11       11.94        5.33      3.19 o 
   2   7  11        7.65       -0.78      2.91 o 
   3   7  11     1544.59     1453.74     13.73 o 
   4   7  11      268.27      298.17      7.75 o 
   5   7  11       81.17       96.49      5.14 o 
   6   7  11      722.25      622.69      9.84 o 
   7   7  11      111.73      127.33      8.84 o 
   8   7  11      132.46      140.64      9.20 o 
   9   7  11        2.60       -3.71      7.02 o 
  10   7  11       65.32       50.32      8.49 o 
   0   8  11      296.58      317.43      9.19 o 
   1   8  11      512.42      517.47      8.05 o 
   2   8  11     1726.18     1660.92     14.55 o 
   3   8  11       24.90       21.88      3.99 o 
   4   8  11     1544.42     1439.09     14.75 o 
   5   8  11      288.96      268.03      6.77 o 
   6   8  11        0.01       -8.53      5.69 o 
   7   8  11      161.20      205.53      9.65 o 
   8   8  11        6.18       27.75      9.25 o 
   9   8  11       90.94       83.84      9.04 o 
  10   8  11       24.06       25.72      8.29 o 
   1   9  11     1466.19     1447.82     13.76 o 
   2   9  11     2001.06     1934.21     16.94 o 
   3   9  11      318.52      307.37      6.73 o 
   4   9  11        0.78       -3.51      2.34 o 
   5   9  11        0.65       -4.74      5.19 o 
   6   9  11      285.95      230.11      9.56 o 
   7   9  11       31.78       22.79      7.35 o 
   8   9  11        6.38       13.73      6.59 o 
   9   9  11        2.98       10.30      7.06 o 
   0  10  11       25.17       34.62      6.10 o 
   1  10  11        1.98       13.85      4.18 o 
   2  10  11      242.87      241.18      7.01 o 
   3  10  11        2.61        0.39      4.24 o 
   4  10  11      182.12      213.56      9.83 o 
   5  10  11        1.59       -1.48      6.00 o 
   6  10  11        5.93        5.02      5.61 o 
   7  10  11      192.47      232.97      9.29 o 
   8  10  11      444.66      434.23     14.89 o 
   1  11  11       19.12       28.88      6.74 o 
   2  11  11       75.00       66.37      7.71 o 
   3  11  11     1475.58     1445.61     25.54 o 
   4  11  11      241.02      270.80     12.98 o 
   5  11  11       15.97       11.09      5.99 o 
   6  11  11       15.72        2.92      7.41 o 
   7  11  11       83.84       93.53      8.89 o 
   8  11  11       23.81       22.49      9.32 o 
   0  12  11     1297.58     1421.86     35.91 o 
   1  12  11       37.80       57.24      9.30 o 
   2  12  11        0.02       -0.58      8.34 o 
   3  12  11        0.17       -4.75      7.14 o 
   4  12  11       45.09       41.13      7.23 o 
   5  12  11        0.01       -5.49      8.66 o 
   6  12  11        1.67       -5.03      6.55 o 
   1  13  11      148.25      141.88     11.94 o 
   2  13  11       27.86       46.49      9.63 o 
   3  13  11      126.71      117.61     10.66 o 
   4  13  11        1.20       21.56     10.97 o 
   5  13  11        0.52       -4.62     10.54 o 
   0  14  11      150.94      187.34     20.95 o 
   1  14  11        6.19       13.18      9.04 o 
   2  14  11       19.62       43.24      9.37 o 
   3  14  11      237.55      211.67     17.09 o 
   0   0  12     7101.23     7717.49     82.57 o 
   1   0  12     1597.50     1574.52     18.20 o 
   2   0  12     1610.31     1435.69     16.54 o 
   3   0  12       22.47       33.91      4.37 o 
   4   0  12     1637.05     1638.09     21.02 o 
   5   0  12     1991.74     1932.12     21.58 o 
   6   0  12        0.18       -8.14      5.43 o 
   7   0  12      151.74      165.70     10.40 o 
   8   0  12      135.62      119.12     10.17 o 
   9   0  12      225.02      224.63     12.86 o 
  10   0  12      187.49      177.47     13.18 o 
  11   0  12       14.29        0.09      9.73 o 
  12   0  12        9.80      -15.14     11.86 o 
   1   1  12      123.21      139.58      4.14 o 
   2   1  12      175.56      256.86      5.06 o 
   3   1  12      353.38      341.69      5.93 o 
   4   1  12     3976.62     3910.77     26.46 o 
   5   1  12        4.87        8.12      3.34 o 
   6   1  12     1210.44     1097.01     12.53 o 
   7   1  12      119.76      113.90      5.89 o 
   8   1  12        1.89       -7.10      4.73 o 
   9   1  12      203.00      207.33      9.02 o 
  10   1  12     1106.89     1137.14     17.27 o 
  11   1  12      202.22      222.20     11.23 o 
  12   1  12      137.80      176.00     12.17 o 
   0   2  12    14371.24    14855.47    111.15 o 
   1   2  12      883.64      927.54      8.96 o 
   2   2  12     2273.03     2357.06     15.91 o 
   3   2  12      257.75      336.26      6.33 o 
   4   2  12      138.02      141.34      5.27 o 
   5   2  12      352.53      336.27      7.59 o 
   6   2  12       35.00       36.78      4.29 o 
   7   2  12        1.45        5.23      4.29 o 
   8   2  12       26.77       17.74      5.00 o 
   9   2  12       39.49       58.07      6.81 o 
  10   2  12       48.28       79.38      7.59 o 
  11   2  12       16.86       23.84      8.60 o 
  12   2  12       38.30       47.49      9.66 o 
   1   3  12     4508.21     4875.62     27.50 o 
   2   3  12        0.36       -1.11      2.70 o 
   3   3  12        3.20       10.46      3.22 o 
   4   3  12     2106.86     2041.08     18.87 o 
   5   3  12      183.75      186.00      6.28 o 
   6   3  12      321.79      320.27      7.76 o 
   7   3  12      201.48      200.02      7.06 o 
   8   3  12     1722.99     1573.68     16.35 o 
   9   3  12       34.60       41.43      7.11 o 
  10   3  12       85.27       77.94      8.44 o 
  11   3  12      204.44      288.21     14.04 o 
   0   4  12    10983.29    11288.02     98.63 o 
   1   4  12       31.03       41.80      3.87 o 
   2   4  12     1441.24     1420.31     13.62 o 
   3   4  12       29.56       15.17      3.48 o 
   4   4  12      106.74       92.98      5.13 o 
   5   4  12      128.25      124.73      5.78 o 
   6   4  12      465.45      443.79      8.74 o 
   7   4  12      945.48      920.90     13.78 o 
   8   4  12      334.18      356.11      9.71 o 
   9   4  12      141.54      138.22      8.76 o 
  10   4  12      545.91      524.19     15.33 o 
  11   4  12      137.40      130.82     10.51 o 
   1   5  12      659.72      589.00      8.94 o 
   2   5  12       32.72       33.04      3.57 o 
   3   5  12      148.76      151.09      5.59 o 
   4   5  12      933.34      841.03     11.05 o 
   5   5  12     1276.84     1184.16     13.69 o 
   6   5  12      289.99      239.71      7.66 o 
   7   5  12       55.82       23.24      5.05 o 
   8   5  12      116.23      136.99      7.58 o 
   9   5  12       75.86       82.25      8.53 o 
  10   5  12      408.10      423.02     14.08 o 
  11   5  12       69.73       44.57      8.62 o 
   0   6  12      621.01      604.14     12.07 o 
   1   6  12       25.73       15.01      3.38 o 
   2   6  12      487.00      466.64      7.75 o 
   3   6  12      145.77      128.20      5.48 o 
   4   6  12       54.16       45.64      4.39 o 
   5   6  12        3.22       -5.65      3.77 o 
   6   6  12      517.52      470.90      9.73 o 
   7   6  12        6.56       33.54      6.08 o 
   8   6  12       74.02       84.87      8.22 o 
   9   6  12       90.95       89.20      9.09 o 
  10   6  12       42.72       32.96     10.96 o 
  11   6  12        4.88        0.97      7.84 o 
   1   7  12      183.15      191.33      5.84 o 
   2   7  12       76.45       87.77      4.48 o 
   3   7  12       88.29       94.53      5.11 o 
   4   7  12      201.28      187.64      6.45 o 
   5   7  12       45.10       16.39      3.57 o 
   6   7  12        0.75       20.73      4.82 o 
   7   7  12        8.64       15.79      6.82 o 
   8   7  12       20.23       29.83      7.76 o 
   9   7  12        2.04        0.15      7.52 o 
  10   7  12       55.68       55.15     10.26 o 
   0   8  12     3163.69     3161.56     31.39 o 
   1   8  12        0.75       -1.05      3.55 o 
   2   8  12      276.51      292.02      6.99 o 
   3   8  12        5.59        9.79      3.94 o 
   4   8  12       87.69       68.22      5.05 o 
   5   8  12       19.92        8.78      4.40 o 
   6   8  12        0.12       -5.37      6.55 o 
   7   8  12       67.71      125.06      9.87 o 
   8   8  12      597.48      607.80     15.23 o 
   9   8  12       35.14       51.90      8.42 o 
  10   8  12       82.85      101.50      9.54 o 
   1   9  12      602.42      578.17      9.35 o 
   2   9  12     1584.73     1556.28     14.74 o 
   3   9  12      197.06      193.92      6.61 o 
   4   9  12      184.61      173.42      7.84 o 
   5   9  12       27.95        2.30      6.45 o 
   6   9  12      676.84      644.56     15.42 o 
   7   9  12       18.41       27.43      6.75 o 
   8   9  12      118.87       86.93      8.70 o 
   9   9  12       66.40       73.58      8.71 o 
   0  10  12     1210.63     1213.64     20.47 o 
   1  10  12       98.77      122.25      6.21 o 
   2  10  12      967.35      961.39     15.61 o 
   3  10  12      154.49      138.99      9.41 o 
   4  10  12        0.14       -2.22      6.29 o 
   5  10  12      134.81      108.14      8.72 o 
   6  10  12        5.41       -7.14      5.68 o 
   7  10  12       14.59       24.50      6.38 o 
   8  10  12      161.43      182.20     11.21 o 
   1  11  12      179.43      183.84     11.43 o 
   2  11  12      180.74      175.06      9.78 o 
   3  11  12        0.05        2.04      6.63 o 
   4  11  12       45.82       46.82      7.45 o 
   5  11  12        2.17       -6.15      6.22 o 
   6  11  12        1.91       -5.32      7.81 o 
   7  11  12       21.43        8.63      7.66 o 
   0  12  12       71.75      112.77     16.66 o 
   1  12  12       80.93       93.70     10.60 o 
   2  12  12      148.40      175.07     12.78 o 
   3  12  12       51.52       45.17      9.56 o 
   4  12  12        1.24        0.30      7.30 o 
   5  12  12        2.89       -0.55      9.37 o 
   6  12  12       40.64       56.33      9.09 o 
   1  13  12        0.26       16.02      9.04 o 
   2  13  12      156.26      158.65     15.31 o 
   3  13  12      210.69      238.93     13.70 o 
   4  13  12      460.98      468.01     22.59 o 
   0  14  12      106.85      167.13     20.79 o 
   1  14  12        0.15       -0.02      9.08 o 
   2  14  12       37.15       44.19     11.65 o 
   1   1  13      441.53      524.88      7.03 o 
   2   1  13      515.49      488.89      7.16 o 
   3   1  13       27.22       27.85      3.88 o 
   4   1  13        1.06       -1.45      3.70 o 
   5   1  13      118.98      101.82      5.45 o 
   6   1  13        3.01       12.14      4.27 o 
   7   1  13      116.08      107.94      6.53 o 
   8   1  13       83.82       91.34      6.88 o 
   9   1  13      124.18      136.13      8.19 o 
  10   1  13      167.19      199.59      9.48 o 
  11   1  13       25.66       35.98      8.06 o 
   0   2  13    14332.18    14204.54    107.40 o 
   1   2  13      197.27      162.84      5.18 o 
   2   2  13     1348.71     1349.54     12.68 o 
   3   2  13     2952.43     2842.98     24.78 o 
   4   2  13       22.25       16.73      3.94 o 
   5   2  13        0.50       -0.97      3.65 o 
   6   2  13      390.67      375.23      8.66 o 
   7   2  13      184.55      173.85      6.94 o 
   8   2  13      857.95      895.03     13.83 o 
   9   2  13      642.50      661.98     13.62 o 
  10   2  13      286.95      293.10     11.04 o 
  11   2  13       11.10       21.17      8.33 o 
   1   3  13     3309.49     3233.01     24.09 o 
   2   3  13        3.84       -0.47      2.96 o 
   3   3  13      170.20      151.14      6.20 o 
   4   3  13     1561.63     1437.95     15.26 o 
   5   3  13       51.43       67.77      5.03 o 
   6   3  13      264.16      237.63      7.23 o 
   7   3  13        2.96        5.31      4.47 o 
   8   3  13       82.87      127.07      7.02 o 
   9   3  13       22.74       33.11      6.54 o 
  10   3  13      255.42      235.35     11.75 o 
  11   3  13       37.52       68.59      9.43 o 
   0   4  13      123.04      172.38      9.10 o 
   1   4  13       10.53        8.59      3.31 o 
   2   4  13        3.65        4.27      3.33 o 
   3   4  13       90.47       72.25      4.89 o 
   4   4  13      149.44      119.77      5.61 o 
   5   4  13      190.68      164.16      6.59 o 
   6   4  13      175.30      186.68      7.25 o 
   7   4  13       23.52       53.68      5.39 o 
   8   4  13       36.08       35.20      6.04 o 
   9   4  13       16.23       34.68      7.23 o 
  10   4  13       37.01       84.31      9.35 o 
  11   4  13       13.56       20.50      8.80 o 
   1   5  13       55.76       82.44      4.78 o 
   2   5  13        1.96       -4.66      3.10 o 
   3   5  13      640.43      592.57      9.74 o 
   4   5  13      144.29      138.97      5.94 o 
   5   5  13        0.85       10.31      4.30 o 
   6   5  13      175.71      175.72      7.14 o 
   7   5  13       49.10       48.28      5.89 o 
   8   5  13       78.81       95.80      8.23 o 
   9   5  13       62.06       65.84      8.85 o 
  10   5  13       97.58      115.89      9.78 o 
  11   5  13       29.46       49.26      9.14 o 
   0   6  13      473.07      395.69     11.28 o 
   1   6  13      382.58      367.81      7.58 o 
   2   6  13     1021.47     1026.64     11.98 o 
   3   6  13       31.99       32.34      4.25 o 
   4   6  13        0.49       -5.40      3.60 o 
   5   6  13      469.86      421.65      9.04 o 
   6   6  13      233.19      243.46      8.01 o 
   7   6  13       60.29       39.03      7.15 o 
   8   6  13        7.21       12.99      7.23 o 
   9   6  13       47.21       64.46      8.96 o 
  10   6  13       34.24       26.38      8.84 o 
   1   7  13      192.77      199.51      6.31 o 
   2   7  13      116.19      100.07      5.08 o 
   3   7  13     2425.12     2367.99     21.62 o 
   4   7  13     1980.24     1795.44     17.92 o 
   5   7  13        0.60       -6.08      4.05 o 
   6   7  13     1104.75     1038.18     17.90 o 
   7   7  13       78.72       60.82      8.13 o 
   8   7  13      472.25      450.44     14.02 o 
   9   7  13        0.07        1.80      7.62 o 
  10   7  13       90.38      111.12     10.30 o 
   0   8  13      431.22      430.26     11.21 o 
   1   8  13      418.13      399.32      8.18 o 
   2   8  13      109.93       86.61      5.16 o 
   3   8  13      643.10      625.63     13.80 o 
   4   8  13        4.45        4.84      3.13 o 
   5   8  13      784.61      741.40     14.96 o 
   6   8  13        5.60        3.33      7.36 o 
   7   8  13     1272.61     1221.55     22.76 o 
   8   8  13        0.20       25.86      7.32 o 
   9   8  13        0.06        5.08      7.50 o 
   1   9  13      769.81      796.16     10.84 o 
   2   9  13       51.11       63.59      5.03 o 
   3   9  13       51.13       46.32      6.20 o 
   4   9  13       66.81       66.12      7.81 o 
   5   9  13       71.39       74.92      8.18 o 
   6   9  13       12.62       19.41      7.11 o 
   7   9  13      172.82      181.41     10.08 o 
   8   9  13       45.84       55.78      8.28 o 
   9   9  13      204.66      219.34     11.63 o 
   0  10  13      342.36      325.38     13.35 o 
   1  10  13      245.29      265.16      9.05 o 
   2  10  13      495.83      507.30     13.10 o 
   3  10  13       84.12       81.37      8.71 o 
   4  10  13       11.94        7.45      6.82 o 
   5  10  13      101.90      111.35      9.05 o 
   6  10  13       40.87       18.40      7.38 o 
   7  10  13      123.95       96.46      8.43 o 
   8  10  13      102.82      115.30     10.79 o 
   1  11  13      207.76      201.14     12.10 o 
   2  11  13      448.55      468.08     15.09 o 
   3  11  13       20.12        7.18      6.85 o 
   4  11  13       16.34       16.94      7.20 o 
   5  11  13       51.27       52.36      7.85 o 
   6  11  13       50.48       46.60      9.65 o 
   7  11  13       10.01      -12.99      8.66 o 
   0  12  13     1098.62     1135.80     33.02 o 
   1  12  13       84.44       98.10     11.68 o 
   2  12  13        0.10       -9.41      8.74 o 
   3  12  13       46.43       70.80     10.57 o 
   4  12  13       10.54        0.33      8.91 o 
   5  12  13       36.06       47.69     11.44 o 
   6  12  13       12.29       14.74      8.73 o 
   1  13  13        7.88       12.14      9.54 o 
   2  13  13        8.58        1.68      9.22 o 
   3  13  13        9.22        9.84      9.42 o 
   4  13  13       52.35       79.88     14.59 o 
   0   0  14     4583.64     4791.62     57.11 o 
   1   0  14      334.47      266.14      8.86 o 
   2   0  14      888.83      859.96     15.86 o 
   3   0  14     3730.27     3758.63     37.99 o 
   4   0  14        0.49        9.60      5.24 o 
   5   0  14      117.54      137.02      9.79 o 
   6   0  14      297.10      309.44     12.97 o 
   7   0  14     1306.20     1253.58     22.97 o 
   8   0  14       36.39        2.70      7.95 o 
   9   0  14     1699.79     1704.65     29.30 o 
  10   0  14      207.88      219.49     15.81 o 
  11   0  14        0.09      -14.84      9.89 o 
   1   1  14     1113.16     1165.29     12.61 o 
   2   1  14     3590.68     3637.91     28.88 o 
   3   1  14     3167.71     3095.47     25.90 o 
   4   1  14       53.28       69.60      5.15 o 
   5   1  14        4.07        4.71      4.00 o 
   6   1  14        0.04       -0.72      4.71 o 
   7   1  14      263.68      276.78      9.26 o 
   8   1  14       15.49        8.53      5.91 o 
   9   1  14       54.79       75.20      7.59 o 
  10   1  14       82.57       90.06      8.52 o 
  11   1  14       66.73       83.77      9.14 o 
   0   2  14     3959.71     4522.02     62.62 o 
   1   2  14       25.73       30.55      3.98 o 
   2   2  14      465.72      484.54      9.40 o 
   3   2  14      840.21      808.99     12.36 o 
   4   2  14        0.01       -5.54      3.70 o 
   5   2  14      595.47      547.75      9.81 o 
   6   2  14      337.33      318.40      8.49 o 
   7   2  14      910.29      842.97     12.70 o 
   8   2  14       73.71      128.06      7.47 o 
   9   2  14     1405.37     1368.57     18.66 o 
  10   2  14       15.03       30.02      7.85 o 
  11   2  14       73.19       53.97      9.22 o 
   1   3  14        4.36       23.56      4.06 o 
   2   3  14        5.05        7.25      3.79 o 
   3   3  14      162.63      174.31      6.87 o 
   4   3  14       12.76       29.82      4.80 o 
   5   3  14      359.13      335.10      8.79 o 
   6   3  14      149.34      149.88      7.03 o 
   7   3  14       36.47       32.72      5.35 o 
   8   3  14      161.07      176.31      8.58 o 
   9   3  14      159.14      163.62      8.83 o 
  10   3  14       27.74       42.68     10.00 o 
  11   3  14      255.11      272.62     13.29 o 
   0   4  14      761.22      773.22     15.19 o 
   1   4  14     3977.76     3694.66     27.25 o 
   2   4  14     1796.32     1759.18     17.72 o 
   3   4  14       41.96       43.03      4.89 o 
   4   4  14      290.15      246.74      7.71 o 
   5   4  14      127.09      132.88      6.46 o 
   6   4  14      241.74      234.57      8.16 o 
   7   4  14      905.99      873.05     13.22 o 
   8   4  14      413.06      414.02     11.49 o 
   9   4  14      152.77      175.54     10.35 o 
  10   4  14      141.49      137.70     10.52 o 
  11   4  14       16.98       11.16      8.84 o 
   1   5  14      694.82      617.74      9.89 o 
   2   5  14       58.75       56.35      4.74 o 
   3   5  14       71.43       63.54      5.04 o 
   4   5  14        0.01       -5.97      3.98 o 
   5   5  14      804.95      762.31     11.89 o 
   6   5  14       76.32       53.69      5.83 o 
   7   5  14       47.35       37.16      6.66 o 
   8   5  14       28.78       21.06      6.97 o 
   9   5  14       97.09      101.50      9.85 o 
  10   5  14       68.07       70.39     10.05 o 
   0   6  14      234.16      252.65     11.59 o 
   1   6  14       29.49       19.54      3.96 o 
   2   6  14       73.51       69.78      5.04 o 
   3   6  14       35.64       30.04      4.58 o 
   4   6  14        6.68       -1.33      4.29 o 
   5   6  14        2.10       -6.69      4.46 o 
   6   6  14       16.47       23.94      5.81 o 
   7   6  14      105.06       95.48      8.18 o 
   8   6  14       41.32       39.70      7.71 o 
   9   6  14       10.75        9.71      7.63 o 
  10   6  14        0.41      -13.46      9.21 o 
   1   7  14        0.09       -4.22      3.74 o 
   2   7  14      173.59      157.11      6.28 o 
   3   7  14        0.04       12.04      4.57 o 
   4   7  14       57.15       74.42      5.69 o 
   5   7  14      111.87      115.55      6.72 o 
   6   7  14       46.94       69.26      7.72 o 
   7   7  14      105.93      107.65      8.91 o 
   8   7  14        9.83       22.08      7.23 o 
   9   7  14       14.97       16.62      8.16 o 
  10   7  14       12.99        5.81     10.69 o 
   0   8  14        0.01       -8.35      5.57 o 
   1   8  14     1804.34     1753.73     16.84 o 
   2   8  14      132.80      145.34      6.42 o 
   3   8  14       38.34       45.93      5.37 o 
   4   8  14       68.05       65.09      6.74 o 
   5   8  14      515.89      487.33     13.23 o 
   6   8  14       19.28       24.73      7.91 o 
   7   8  14       82.43      131.43      9.52 o 
   8   8  14      160.60      193.81     10.85 o 
   9   8  14       57.74       56.44      8.90 o 
   1   9  14     1063.33     1103.99     13.78 o 
   2   9  14      110.15      107.49      7.16 o 
   3   9  14     1151.11     1159.85     19.39 o 
   4   9  14      116.80       97.20      8.99 o 
   5   9  14      550.50      533.12     14.81 o 
   6   9  14      166.35      165.48     10.55 o 
   7   9  14      125.60      143.89      9.55 o 
   8   9  14       61.74       80.12      8.71 o 
   0  10  14      369.88      350.33     15.37 o 
   1  10  14      251.10      266.90     10.70 o 
   2  10  14       88.51       97.61      8.95 o 
   3  10  14      108.69       90.35      8.80 o 
   4  10  14       17.77       15.28      7.50 o 
   5  10  14       22.41        7.49      7.19 o 
   6  10  14        7.95        1.43      7.31 o 
   7  10  14       47.22       53.37      7.97 o 
   1  11  14        7.58        4.65      9.60 o 
   2  11  14        7.06        8.32      9.38 o 
   3  11  14       20.86       17.18      8.17 o 
   4  11  14       23.00       14.00      7.85 o 
   5  11  14       29.25       42.57      8.42 o 
   6  11  14       14.36        3.64      9.34 o 
   0  12  14      200.36      190.25     22.09 o 
   1  12  14       58.74       72.94     12.04 o 
   2  12  14        3.09       11.46      9.30 o 
   3  12  14       20.64        8.64      9.59 o 
   4  12  14        0.85       -5.32      8.68 o 
   5  12  14        0.05       12.60     11.62 o 
   1  13  14      107.52      106.84     12.62 o 
   2  13  14       26.12       21.27     10.32 o 
   3  13  14      141.67      178.84     14.01 o 
   1   1  15      724.41      851.64     12.83 o 
   2   1  15      258.12      292.57      8.78 o 
   3   1  15       20.87       48.51      5.88 o 
   4   1  15       97.80       96.64      6.11 o 
   5   1  15     1901.65     1852.61     21.44 o 
   6   1  15       40.31       74.02      6.55 o 
   7   1  15        0.62        2.10      5.38 o 
   8   1  15       79.22       85.37      7.34 o 
   9   1  15       64.53      101.32      8.22 o 
  10   1  15       10.49       17.31      7.15 o 
  11   1  15       63.36       75.44      9.90 o 
   0   2  15     1309.38     1550.28     22.41 o 
   1   2  15     2921.88     2810.82     26.51 o 
   2   2  15      719.03      732.69     11.61 o 
   3   2  15        5.11       -2.91      3.99 o 
   4   2  15      585.10      565.41     10.90 o 
   5   2  15      516.49      522.26     10.14 o 
   6   2  15     1217.92     1157.67     15.38 o 
   7   2  15      628.80      618.79     12.28 o 
   8   2  15      926.11      976.58     15.76 o 
   9   2  15       37.71       86.29      7.94 o 
  10   2  15       40.14       27.00      8.06 o 
  11   2  15       19.30       23.19      9.15 o 
   1   3  15      476.13      528.09      9.90 o 
   2   3  15     1842.14     1989.35     20.26 o 
   3   3  15     1246.67     1210.42     15.37 o 
   4   3  15      732.67      653.36     11.56 o 
   5   3  15      221.93      235.14      8.31 o 
   6   3  15      605.25      620.13     11.33 o 
   7   3  15       49.10       71.01      6.54 o 
   8   3  15      539.75      554.99     13.29 o 
   9   3  15       49.61       58.21      7.67 o 
  10   3  15      144.63      152.77     10.77 o 
  11   3  15      303.66      329.21     14.18 o 
   0   4  15      125.97      122.27      8.32 o 
   1   4  15       21.66       35.78      4.81 o 
   2   4  15      736.80      746.26     11.78 o 
   3   4  15      188.34      192.26      7.45 o 
   4   4  15      291.80      314.19      8.96 o 
   5   4  15      491.59      466.58     10.22 o 
   6   4  15       10.25        9.58      5.13 o 
   7   4  15       22.59        6.96      6.09 o 
   8   4  15        4.33       22.59      6.39 o 
   9   4  15      141.51      135.19     10.20 o 
  10   4  15       70.72       74.39     10.01 o 
   1   5  15       11.45       13.40      4.03 o 
   2   5  15      557.77      555.44     10.51 o 
   3   5  15        2.59       -5.74      3.86 o 
   4   5  15     1093.33     1025.77     13.90 o 
   5   5  15      420.38      435.17     10.35 o 
   6   5  15       74.11       76.67      6.65 o 
   7   5  15       10.73        3.42      5.94 o 
   8   5  15       93.12       89.89      8.62 o 
   9   5  15       32.61       38.14      8.98 o 
  10   5  15       20.33       26.93      8.93 o 
   0   6  15       21.38        0.09      5.77 o 
   1   6  15      899.30      845.37     12.33 o 
   2   6  15      429.58      410.79      9.28 o 
   3   6  15        0.19        0.24      4.30 o 
   4   6  15       57.46       61.77      5.67 o 
   5   6  15        3.40       -6.98      4.65 o 
   6   6  15      839.64      790.61     15.16 o 
   7   6  15      231.65      232.51     10.66 o 
   8   6  15       78.87       72.26      9.25 o 
   9   6  15      435.09      439.92     15.37 o 
  10   6  15       18.31       17.38      8.77 o 
   1   7  15      278.05      275.03      8.17 o 
   2   7  15      489.66      469.96      9.85 o 
   3   7  15      734.30      688.43     11.80 o 
   4   7  15      129.94      129.48      7.26 o 
   5   7  15       75.56      116.77      8.02 o 
   6   7  15      618.89      679.10     15.45 o 
   7   7  15        0.14       -3.00      6.88 o 
   8   7  15        0.02        8.94      7.56 o 
   9   7  15      138.98      153.07     10.83 o 
   0   8  15       32.29        9.62      6.47 o 
   1   8  15       94.31       99.77      6.18 o 
   2   8  15      708.94      707.09     11.51 o 
   3   8  15      685.48      610.97     12.12 o 
   4   8  15      675.79      661.43     15.28 o 
   5   8  15      140.65      175.73     10.68 o 
   6   8  15       10.35       25.96      8.41 o 
   7   8  15       91.10       95.34      9.10 o 
   8   8  15      108.32      155.68     10.64 o 
   9   8  15       66.25       69.10      9.82 o 
   1   9  15       91.14      132.73      7.70 o 
   2   9  15      418.26      423.09     12.17 o 
   3   9  15      101.72      100.92      8.54 o 
   4   9  15       56.57       43.06      8.21 o 
   5   9  15        4.64        6.50      7.69 o 
   6   9  15      171.01      168.58     10.78 o 
   7   9  15       57.49       67.76      8.59 o 
   8   9  15       14.71       14.14      8.01 o 
   0  10  15      990.54      963.32     26.54 o 
   1  10  15      807.53      884.43     16.92 o 
   2  10  15       89.20       64.04      8.42 o 
   3  10  15      140.57      138.87     10.17 o 
   4  10  15       61.92       81.94      9.19 o 
   5  10  15       17.41        8.36      8.89 o 
   6  10  15       21.24       19.12      8.22 o 
   7  10  15       34.17       44.38      8.36 o 
   1  11  15       25.93       40.87     10.18 o 
   2  11  15      178.26      175.86     12.53 o 
   3  11  15        0.10       -6.31      8.26 o 
   4  11  15      407.03      425.46     15.90 o 
   5  11  15      353.05      372.17     15.38 o 
   6  11  15        0.08       -8.26      7.52 o 
   0  12  15       93.81       97.21     36.17 o 
   1  12  15      184.01      210.54     14.77 o 
   2  12  15       54.79       85.60     11.89 o 
   3  12  15       33.13       49.08     11.28 o 
   4  12  15       29.87       15.95     13.17 o 
   5  12  15      251.63      290.42     16.29 o 
   1  13  15       23.78        6.74     10.44 o 
   2  13  15        5.64       -3.38     14.26 o 
   0   0  16      244.94      221.05     19.05 o 
   1   0  16       72.85       51.59      9.29 o 
   2   0  16     1835.39     1711.75     33.00 o 
   3   0  16      269.49      310.52     16.33 o 
   4   0  16     2097.52     2109.17     34.79 o 
   5   0  16     2652.94     2471.88     39.25 o 
   6   0  16     1035.17     1049.36     23.24 o 
   7   0  16     1596.44     1529.93     28.76 o 
   8   0  16      304.85      283.24     14.97 o 
   9   0  16        2.26        7.77      9.03 o 
  10   0  16       27.96       45.75     10.56 o 
  11   0  16        4.51        6.46     12.64 o 
   1   1  16     1111.54     1070.82     17.58 o 
   2   1  16       21.57       10.55      5.03 o 
   3   1  16      365.15      343.72     10.25 o 
   4   1  16      473.04      497.31     12.46 o 
   5   1  16      496.07      502.55     12.44 o 
   6   1  16      729.29      822.50     14.64 o 
   7   1  16        1.86       -4.54      5.79 o 
   8   1  16      259.14      268.83     10.16 o 
   9   1  16       32.11       46.63      7.59 o 
  10   1  16      285.21      281.11     11.78 o 
  11   1  16       71.43       78.05     10.28 o 
   0   2  16     4962.52     5123.65     69.69 o 
   1   2  16      330.16      405.06     10.33 o 
   2   2  16      207.96      263.84      9.30 o 
   3   2  16       56.83       67.41      5.97 o 
   4   2  16        0.64        0.27      5.11 o 
   5   2  16      289.82      288.45     10.09 o 
   6   2  16      474.02      473.95     12.00 o 
   7   2  16      960.84      906.26     15.40 o 
   8   2  16       18.83       63.72      7.76 o 
   9   2  16       28.08       28.95      7.09 o 
  10   2  16        2.70        2.19      7.66 o 
   1   3  16      767.56      788.71     13.68 o 
   2   3  16     2246.32     2260.64     22.62 o 
   3   3  16      687.25      664.38     11.96 o 
   4   3  16      390.17      374.62      9.96 o 
   5   3  16      155.68      154.26      7.77 o 
   6   3  16      665.23      732.63     13.75 o 
   7   3  16       59.32       76.20      7.55 o 
   8   3  16      332.43      323.94     11.31 o 
   9   3  16       20.81        0.93      7.83 o 
  10   3  16        2.70       11.41      8.45 o 
   0   4  16      477.81      464.03     15.52 o 
   1   4  16      383.39      355.00      9.68 o 
   2   4  16       63.57       74.07      5.77 o 
   3   4  16     1236.18     1151.79     15.45 o 
   4   4  16      515.87      492.05     10.80 o 
   5   4  16      137.70      157.05      7.63 o 
   6   4  16     1039.11      987.45     14.79 o 
   7   4  16       14.55        0.29      6.24 o 
   8   4  16      508.87      556.24     15.02 o 
   9   4  16        0.29       -5.69      7.44 o 
  10   4  16      235.46      252.45     13.41 o 
   1   5  16        3.29       -6.67      4.45 o 
   2   5  16     1502.77     1411.73     17.21 o 
   3   5  16      152.66      129.63      6.59 o 
   4   5  16      920.87      940.43     15.74 o 
   5   5  16       41.13       50.12      5.84 o 
   6   5  16        3.34       -9.74      6.49 o 
   7   5  16       44.96       39.16      7.29 o 
   8   5  16        6.60       17.29      8.01 o 
   9   5  16        4.58       -4.45      8.26 o 
  10   5  16       34.67       52.38      9.78 o 
   0   6  16      310.29      337.18     13.92 o 
   1   6  16      190.39      170.44      7.23 o 
   2   6  16        2.39        5.53      4.72 o 
   3   6  16      707.85      669.14     11.81 o 
   4   6  16      167.37      180.72      7.76 o 
   5   6  16       30.00       23.35      6.21 o 
   6   6  16       96.17      106.65      8.68 o 
   7   6  16       62.47       54.47      8.15 o 
   8   6  16      112.77      127.04     10.11 o 
   9   6  16        0.09       23.07      8.14 o 
   1   7  16      118.37      128.08      8.12 o 
   2   7  16      351.44      337.16      9.27 o 
   3   7  16      660.55      702.49     12.40 o 
   4   7  16      141.85      179.16      9.18 o 
   5   7  16      215.77      212.21     10.84 o 
   6   7  16      296.50      254.58     12.34 o 
   7   7  16       68.22       44.65      7.95 o 
   8   7  16      314.03      331.60     13.61 o 
   9   7  16       63.49       87.40     10.19 o 
   0   8  16       13.96       10.79      7.30 o 
   1   8  16      149.34      140.28      7.43 o 
   2   8  16      141.95      132.49      7.81 o 
   3   8  16      132.71      132.06      8.45 o 
   4   8  16      152.62      161.27      9.93 o 
   5   8  16      233.73      197.30     11.71 o 
   6   8  16      711.64      734.85     18.13 o 
   7   8  16       58.41       49.87      8.76 o 
   8   8  16      520.59      625.18     20.33 o 
   1   9  16     1109.27     1130.22     16.94 o 
   2   9  16      676.88      700.81     15.73 o 
   3   9  16       45.27       52.59      9.45 o 
   4   9  16      200.78      211.69     11.82 o 
   5   9  16       39.40       33.85      8.57 o 
   6   9  16      169.95      180.44     11.66 o 
   7   9  16        2.03       -7.84      7.26 o 
   8   9  16       82.94       88.61      9.94 o 
   0  10  16        0.92       -5.16     14.86 o 
   1  10  16        3.37       16.45      7.32 o 
   2  10  16      152.88      158.78     10.38 o 
   3  10  16       42.64       44.98      8.21 o 
   4  10  16        7.78        2.26      7.49 o 
   5  10  16        9.57       -2.08      7.78 o 
   6  10  16        9.27        0.60      9.14 o 
   7  10  16        1.61        9.61      7.63 o 
   1  11  16      235.60      252.10     15.87 o 
   2  11  16       24.73       24.54      9.13 o 
   3  11  16       15.73        7.70     11.11 o 
   4  11  16        1.25       11.97      8.88 o 
   5  11  16        0.35       24.60     10.56 o 
   0  12  16        3.53        0.42     14.39 o 
   1  12  16       22.53       32.29     12.42 o 
   2  12  16      139.63      166.67     18.24 o 
   3  12  16        4.87        8.73     10.51 o 
   4  12  16       32.07       22.11     11.99 o 
   1   1  17      785.33      850.45     16.39 o 
   2   1  17      369.54      369.23     12.38 o 
   3   1  17       51.26       74.73      7.17 o 
   4   1  17      306.16      302.71     11.48 o 
   5   1  17     2673.18     2635.29     29.41 o 
   6   1  17      241.43      309.83     11.11 o 
   7   1  17        9.93       24.02      6.63 o 
   8   1  17        1.31       -5.81      6.55 o 
   9   1  17      307.31      287.80     11.60 o 
  10   1  17       33.52       29.44      8.22 o 
   0   2  17      354.51      528.48     19.18 o 
   1   2  17     1721.40     1706.24     23.80 o 
   2   2  17      808.02      811.00     16.21 o 
   3   2  17     1237.12     1190.87     18.66 o 
   4   2  17      782.79      739.95     15.45 o 
   5   2  17      306.79      308.43     11.36 o 
   6   2  17       95.54      133.24      8.65 o 
   7   2  17      133.36      141.16      8.88 o 
   8   2  17      866.19      827.75     16.00 o 
   9   2  17      113.08      123.66      9.18 o 
  10   2  17       67.86       75.78      9.65 o 
   1   3  17        5.65       13.90      5.22 o 
   2   3  17      546.12      612.70     12.71 o 
   3   3  17      421.33      434.82     11.10 o 
   4   3  17      530.13      582.86     12.72 o 
   5   3  17      989.29      997.94     16.39 o 
   6   3  17      773.91      816.09     15.77 o 
   7   3  17       70.68       68.76      8.05 o 
   8   3  17       37.29       43.36      7.30 o 
   9   3  17       11.62       11.65      7.95 o 
  10   3  17      128.42      133.58     11.46 o 
   0   4  17       39.37       32.43      9.32 o 
   1   4  17      371.74      363.03     10.59 o 
   2   4  17      158.99      128.48      7.23 o 
   3   4  17      223.46      211.49      8.84 o 
   4   4  17       66.12       53.85      6.20 o 
   5   4  17      912.20      950.26     15.70 o 
   6   4  17        6.01       -9.66      6.44 o 
   7   4  17        3.97        4.12      6.47 o 
   8   4  17       48.97       37.55      8.08 o 
   9   4  17        0.59       13.33      8.68 o 
  10   4  17      171.25      186.65     12.66 o 
   1   5  17       77.09       65.85      6.43 o 
   2   5  17        5.62       16.66      5.13 o 
   3   5  17      731.00      723.30     13.03 o 
   4   5  17     1061.27      940.16     14.30 o 
   5   5  17      364.01      355.93     10.96 o 
   6   5  17        8.83        1.42      6.89 o 
   7   5  17       69.93       56.61      8.15 o 
   8   5  17      250.48      262.12     15.39 o 
   9   5  17       30.41       30.52      9.35 o 
   0   6  17      803.74      741.45     22.23 o 
   1   6  17      515.45      502.94     12.17 o 
   2   6  17       15.12       17.18      5.43 o 
   3   6  17     1005.06      965.15     14.50 o 
   4   6  17      215.99      214.35      9.17 o 
   5   6  17      149.96      145.90      9.29 o 
   6   6  17      622.27      586.35     15.69 o 
   7   6  17       18.86        8.58      7.65 o 
   8   6  17        0.49       -5.43      7.71 o 
   9   6  17      188.80      218.50     12.58 o 
   1   7  17       30.63       33.18      6.05 o 
   2   7  17       92.74       75.78      6.48 o 
   3   7  17      353.39      351.74     11.16 o 
   4   7  17     1277.09     1339.18     20.23 o 
   5   7  17      114.02      101.99      9.62 o 
   6   7  17      245.63      218.99     12.59 o 
   7   7  17        3.30        8.43      7.39 o 
   8   7  17        1.30       -3.44      8.02 o 
   0   8  17      161.23      150.15     14.08 o 
   1   8  17        5.22        6.93      6.25 o 
   2   8  17      284.45      265.44     10.83 o 
   3   8  17      125.54      138.99      8.81 o 
   4   8  17       51.25       32.59      7.77 o 
   5   8  17       53.24       50.29      8.80 o 
   6   8  17      281.49      294.35     14.17 o 
   7   8  17      305.76      319.85     19.01 o 
   8   8  17       57.89       93.01     10.08 o 
   1   9  17      297.27      310.77     11.37 o 
   2   9  17      342.09      359.74     12.85 o 
   3   9  17        6.16       -5.96      8.70 o 
   4   9  17       93.69      101.59      9.93 o 
   5   9  17       58.66       73.16      9.84 o 
   6   9  17       22.75       22.67      9.23 o 
   7   9  17        9.19        7.17      8.14 o 
   0  10  17       46.00       42.53     13.53 o 
   1  10  17      132.84      150.08     13.29 o 
   2  10  17       88.18       98.18      9.60 o 
   3  10  17       15.64        9.06      7.61 o 
   4  10  17        8.25       -6.56      7.54 o 
   5  10  17       75.62      107.04     10.38 o 
   6  10  17       24.14       34.26      9.44 o 
   1  11  17        0.16       14.50     13.10 o 
   2  11  17      476.44      479.19     19.98 o 
   3  11  17       11.66       -8.11      9.01 o 
   4  11  17       45.44       71.12     14.02 o 
   5  11  17      113.16      133.07     15.29 o 
   0  12  17      723.07      693.03     37.45 o 
   1  12  17       24.01       33.23     12.33 o 
   2  12  17       55.20       34.17     11.37 o 
   3  12  17       70.19       71.54     12.31 o 
   0   0  18      538.94      583.20     36.17 o 
   1   0  18       20.39       13.20      8.33 o 
   2   0  18       83.02       92.36     10.84 o 
   3   0  18      116.93      137.27     12.93 o 
   4   0  18     2107.90     1983.98     39.57 o 
   5   0  18      689.53      692.63     27.42 o 
   6   0  18       51.13       66.00     10.51 o 
   7   0  18     1462.26     1483.50     29.49 o 
   8   0  18        2.72       13.21     10.36 o 
   9   0  18        3.80       13.98     10.71 o 
  10   0  18      128.50       56.96     11.94 o 
   1   1  18      305.04      356.15     12.07 o 
   2   1  18       42.85       39.63      6.58 o 
   3   1  18     2014.62     1898.30     26.44 o 
   4   1  18       57.34       56.41      7.63 o 
   5   1  18      604.54      603.88     15.23 o 
   6   1  18     1906.15     1883.18     24.07 o 
   7   1  18        0.32        6.35      6.91 o 
   8   1  18      222.13      190.88     10.33 o 
   9   1  18      189.85      171.71     10.10 o 
  10   1  18       14.55       13.42      8.47 o 
   0   2  18     1682.48     1621.43     33.82 o 
   1   2  18      115.71      157.82     12.93 o 
   2   2  18      131.08      120.33      8.61 o 
   3   2  18      376.83      354.96     12.99 o 
   4   2  18      447.66      445.30     13.89 o 
   5   2  18       91.39       98.51      8.86 o 
   6   2  18       47.92       81.65      8.00 o 
   7   2  18      185.06      181.09      9.50 o 
   8   2  18        0.00       32.19      7.28 o 
   9   2  18      185.29      168.60     11.14 o 
  10   2  18        0.24      -12.47      8.33 o 
   1   3  18      487.15      478.44     13.61 o 
   2   3  18      580.38      584.93     14.82 o 
   3   3  18      325.60      324.09     11.98 o 
   4   3  18     1707.52     1709.85     24.30 o 
   5   3  18      478.00      539.58     14.13 o 
   6   3  18      157.29      162.53     10.11 o 
   7   3  18        7.73        5.71      7.05 o 
   8   3  18       84.69       98.03      8.54 o 
   9   3  18        0.01        5.18      7.30 o 
  10   3  18        3.27       17.57      9.48 o 
   0   4  18     1252.95     1209.64     28.86 o 
   1   4  18     1728.46     1727.24     24.96 o 
   2   4  18        0.01       -7.87      5.25 o 
   3   4  18       10.26        9.27      6.11 o 
   4   4  18      342.08      317.58     11.00 o 
   5   4  18     1024.67      978.76     19.21 o 
   6   4  18       55.97       44.17      7.81 o 
   7   4  18        4.40       -2.85      7.09 o 
   8   4  18       16.67        3.85      7.08 o 
   9   4  18      214.82      256.32     14.19 o 
   1   5  18       27.17       23.74      6.41 o 
   2   5  18      909.95      791.08     14.54 o 
   3   5  18      195.00      195.92      9.15 o 
   4   5  18      387.90      382.41     11.38 o 
   5   5  18      257.05      261.09     11.40 o 
   6   5  18       55.40       35.90      7.61 o 
   7   5  18      325.91      356.82     14.43 o 
   8   5  18       31.95       23.23      8.75 o 
   9   5  18       65.47       42.60      9.57 o 
   0   6  18       63.26       59.83     11.60 o 
   1   6  18      419.18      430.00     13.04 o 
   2   6  18       76.80       63.83      6.91 o 
   3   6  18        4.01       29.93      6.15 o 
   4   6  18      344.31      334.26     12.27 o 
   5   6  18      170.68      213.16     10.46 o 
   6   6  18       39.42       45.29      8.28 o 
   7   6  18       21.84       39.74      9.50 o 
   8   6  18       64.70       73.32      9.91 o 
   9   6  18       58.85       66.12     10.06 o 
   1   7  18     1153.43     1175.32     18.51 o 
   2   7  18       54.70       51.42      7.31 o 
   3   7  18       11.54        6.06      6.55 o 
   4   7  18        6.21       11.67      7.73 o 
   5   7  18       83.91       86.88      9.24 o 
   6   7  18       37.70       37.59      9.31 o 
   7   7  18       36.57       26.05      9.55 o 
   8   7  18       46.28       53.72     10.06 o 
   0   8  18     2081.33     2092.26     41.26 o 
   1   8  18      650.07      655.27     15.49 o 
   2   8  18      512.16      517.87     13.79 o 
   3   8  18       33.36       42.87      7.47 o 
   4   8  18       95.35       99.78     10.42 o 
   5   8  18      105.58      113.67     13.11 o 
   6   8  18       24.01       19.95      8.67 o 
   7   8  18        5.10        4.56     11.00 o 
   1   9  18       66.76       44.19      8.36 o 
   2   9  18        2.38       -6.86      6.39 o 
   3   9  18      242.33      230.43     12.23 o 
   4   9  18      141.60      139.86     10.85 o 
   5   9  18      407.75      397.31     15.87 o 
   6   9  18      148.88      165.64     12.14 o 
   7   9  18       72.42      103.97     11.68 o 
   0  10  18      112.11       97.04     19.98 o 
   1  10  18      130.95      156.19     13.60 o 
   2  10  18      170.12      167.55     12.08 o 
   3  10  18        6.57       -0.44      7.72 o 
   4  10  18        7.35      -10.01      7.97 o 
   5  10  18       26.10       23.62      9.20 o 
   1  11  18        2.77       15.62     11.76 o 
   2  11  18        0.22       12.92     12.74 o 
   3  11  18       87.99      113.42     13.52 o 
   4  11  18        1.81       -2.74      9.63 o 
   0  12  18      143.43      162.17     23.70 o 
   1  12  18        3.73        2.67     11.96 o 
   1   1  19      308.93      333.76     12.82 o 
   2   1  19     1088.77     1008.16     19.06 o 
   3   1  19       92.64      136.20      9.76 o 
   4   1  19       60.40       57.71      8.44 o 
   5   1  19       31.80       43.98      7.78 o 
   6   1  19       87.73      123.16      8.94 o 
   7   1  19        7.72        9.44      6.65 o 
   8   1  19        3.98       14.99      7.40 o 
   9   1  19        4.77        8.52      7.50 o 
   0   2  19     1107.80     1161.06     50.19 o 
   1   2  19      509.48      548.11     15.01 o 
   2   2  19      496.02      490.83     14.77 o 
   3   2  19      866.20      880.78     18.51 o 
   4   2  19     1291.50     1246.68     20.67 o 
   5   2  19        5.60       -5.80      6.79 o 
   6   2  19       82.90       89.89      8.96 o 
   7   2  19     1605.94     1616.75     25.33 o 
   8   2  19      258.91      274.28     11.57 o 
   9   2  19        6.97       11.09      8.24 o 
   1   3  19      877.32      835.75     17.75 o 
   2   3  19      770.23      780.15     17.41 o 
   3   3  19      862.13      831.20     17.94 o 
   4   3  19       27.78       34.06      7.33 o 
   5   3  19        0.26        5.04      6.96 o 
   6   3  19      105.41      105.57      9.27 o 
   7   3  19       52.40       46.35      7.66 o 
   8   3  19       28.44       52.52      8.65 o 
   9   3  19       12.20       -2.72      8.33 o 
   0   4  19      509.75      468.93     19.53 o 
   1   4  19       89.38      121.35      9.01 o 
   2   4  19       64.39       61.68      8.10 o 
   3   4  19      291.91      297.12     12.12 o 
   4   4  19        8.00        3.71      6.68 o 
   5   4  19      131.13      144.01      9.77 o 
   6   4  19        0.78       -2.10      6.74 o 
   7   4  19      101.39      106.73      9.89 o 
   8   4  19       42.61       60.77      9.32 o 
   9   4  19       10.79       13.70      9.21 o 
   1   5  19     1708.04     1634.24     24.95 o 
   2   5  19       78.11       60.64      8.22 o 
   3   5  19       22.03       21.00      6.50 o 
   4   5  19       49.82       63.46      9.40 o 
   5   5  19       26.39       32.75      7.51 o 
   6   5  19        2.27       -6.97      7.27 o 
   7   5  19       79.95       88.16     10.32 o 
   8   5  19      109.25      129.48     11.42 o 
   9   5  19        2.56       18.56      8.42 o 
   0   6  19      698.29      718.16     23.95 o 
   1   6  19       15.74       16.69      7.22 o 
   2   6  19      298.36      297.61     11.97 o 
   3   6  19     1078.70     1093.15     18.77 o 
   4   6  19        0.92       -1.71      6.67 o 
   5   6  19        4.40       -6.85      7.23 o 
   6   6  19      254.04      233.12     12.49 o 
   7   6  19      131.97      167.66     12.81 o 
   8   6  19        7.61       -0.78      8.70 o 
   1   7  19      955.97     1022.42     20.27 o 
   2   7  19       15.78        9.22      6.72 o 
   3   7  19      976.19      971.03     18.52 o 
   4   7  19       18.57        2.90      7.25 o 
   5   7  19      224.61      217.06     13.29 o 
   6   7  19       17.85       24.02      9.32 o 
   7   7  19       28.29        0.26      9.01 o 
   8   7  19       27.38       34.69      9.88 o 
   0   8  19       11.06       49.81     11.56 o 
   1   8  19       77.55      110.93      9.15 o 
   2   8  19      190.51      161.06     10.23 o 
   3   8  19      302.83      328.59     13.31 o 
   4   8  19        5.76        8.05      8.19 o 
   5   8  19        1.22       -3.41      8.51 o 
   6   8  19        7.45       -3.28      8.76 o 
   7   8  19       20.85        5.03      9.85 o 
   1   9  19        1.94        2.47      7.34 o 
   2   9  19        2.24        2.01      7.94 o 
   3   9  19       41.23       40.36      8.65 o 
   4   9  19        7.21       -3.38      8.37 o 
   5   9  19       48.80       54.03      9.82 o 
   6   9  19        1.06        6.09      8.99 o 
   0  10  19       76.03      105.87     20.46 o 
   1  10  19      162.30      167.24     14.17 o 
   2  10  19       10.09        5.94      9.54 o 
   3  10  19        8.32       -5.26      9.25 o 
   4  10  19       42.86       30.12     10.52 o 
   5  10  19        0.02        1.70      8.81 o 
   1  11  19      209.85      229.66     19.02 o 
   2  11  19        9.38       -0.32     10.95 o 
   3  11  19       17.51       11.16     11.08 o 
   0   0  20     4073.65     3914.04     86.87 o 
   1   0  20      253.45      284.49     17.90 o 
   2   0  20     1802.47     1706.20     36.80 o 
   3   0  20      347.24      271.46     17.86 o 
   4   0  20      543.31      483.02     21.72 o 
   5   0  20      428.00      384.80     21.16 o 
   6   0  20       32.97       22.53     12.12 o 
   7   0  20       48.38       32.50     14.55 o 
   8   0  20      727.62      696.22     22.80 o 
   9   0  20       23.35       40.90     12.23 o 
   1   1  20        9.73       11.09      6.95 o 
   2   1  20       15.23       38.29      7.43 o 
   3   1  20      740.95      708.90     17.28 o 
   4   1  20       41.91       21.69      8.10 o 
   5   1  20       50.49       61.53      8.47 o 
   6   1  20      636.91      671.81     16.77 o 
   7   1  20        5.83       -9.87      6.79 o 
   8   1  20      118.61      143.88      9.91 o 
   9   1  20        3.07       -0.07      8.18 o 
   0   2  20      647.09      732.52     24.41 o 
   1   2  20       18.33       28.51      7.70 o 
   2   2  20      113.47      135.99      9.73 o 
   3   2  20       95.15      112.10      9.44 o 
   4   2  20       35.81       49.73      8.52 o 
   5   2  20       10.16       17.32      7.64 o 
   6   2  20       67.15       54.15      8.50 o 
   7   2  20        1.39       23.41      7.64 o 
   8   2  20        0.05       23.47      7.59 o 
   9   2  20      104.58      119.52     10.92 o 
   1   3  20        0.02        8.96      7.04 o 
   2   3  20       92.66      102.79      9.26 o 
   3   3  20       10.54       17.41      7.39 o 
   4   3  20      528.32      483.77     14.64 o 
   5   3  20      141.85      124.07      9.45 o 
   6   3  20       10.62        7.95      7.25 o 
   7   3  20       18.21       16.62      7.38 o 
   8   3  20       29.40       21.50      9.66 o 
   9   3  20       20.28       22.06     10.18 o 
   0   4  20     1763.69     1659.55     36.29 o 
   1   4  20      144.47      163.49     10.59 o 
   2   4  20      257.84      306.95     13.29 o 
   3   4  20      220.48      215.83     11.51 o 
   4   4  20        3.07       -7.02      6.36 o 
   5   4  20      255.61      304.91     14.38 o 
   6   4  20       45.05       24.57      7.26 o 
   7   4  20       28.58       21.94     10.35 o 
   8   4  20       48.24       53.66     10.09 o 
   1   5  20        2.41       13.69      7.31 o 
   2   5  20      311.46      299.85     13.09 o 
   3   5  20        9.89       -0.12      7.08 o 
   4   5  20     1233.30     1186.51     20.24 o 
   5   5  20       67.25       72.13      8.54 o 
   6   5  20       36.82       15.70      8.23 o 
   7   5  20       10.63       -3.35      8.18 o 
   8   5  20        0.29      -10.99      9.13 o 
   0   6  20      577.56      569.97     22.35 o 
   1   6  20       14.03       16.52      7.77 o 
   2   6  20      149.29      151.81     10.75 o 
   3   6  20      220.70      181.27     10.26 o 
   4   6  20       50.52       33.45      7.44 o 
   5   6  20       27.63       25.57      8.56 o 
   6   6  20       39.96       39.07      9.61 o 
   7   6  20       63.90       67.57     10.69 o 
   8   6  20        0.07       -3.63      9.04 o 
   1   7  20       69.58       88.82      9.39 o 
   2   7  20        0.01       -8.88      6.63 o 
   3   7  20       30.29       36.94      8.11 o 
   4   7  20       14.46       11.34      7.84 o 
   5   7  20        0.42      -10.96      9.40 o 
   6   7  20       66.96       70.00     10.60 o 
   7   7  20        2.03      -12.89      8.60 o 
   0   8  20     1235.00     1270.57     32.64 o 
   1   8  20       37.88       52.60      8.12 o 
   2   8  20        6.16        8.08      7.66 o 
   3   8  20      190.00      195.19     11.40 o 
   4   8  20       91.58       55.90      9.54 o 
   5   8  20      109.90       95.10     10.58 o 
   6   8  20      154.01      169.27     12.93 o 
   1   9  20        0.41        1.68      7.97 o 
   2   9  20       20.39       20.75      9.76 o 
   3   9  20      113.59      117.88     10.93 o 
   4   9  20      188.40      210.12     13.42 o 
   5   9  20        4.04       -8.40      8.50 o 
   0  10  20      296.33      350.03     30.22 o 
   1  10  20       12.04       18.54     11.75 o 
   2  10  20        2.04       -9.81      9.47 o 
   3  10  20       43.17       27.02     10.76 o 
   4  10  20       15.31       27.71     10.63 o 
   1  11  20       52.78       44.64     13.49 o 
   1   1  21       85.96       85.31      9.26 o 
   2   1  21        4.47        6.97      7.09 o 
   3   1  21       26.40       29.98      8.02 o 
   4   1  21      390.58      391.76     15.32 o 
   5   1  21      165.69      143.47     10.90 o 
   6   1  21       42.03       35.93      7.98 o 
   7   1  21        3.57       -4.68      7.61 o 
   8   1  21      133.18      145.07     10.27 o 
   9   1  21      168.96      128.16     11.84 o 
   0   2  21       11.08       21.53      9.67 o 
   1   2  21      268.41      287.40     13.54 o 
   2   2  21     1380.94     1391.84     24.07 o 
   3   2  21      121.50      121.52      9.92 o 
   4   2  21       15.67       15.11      7.66 o 
   5   2  21        2.21      -10.80      7.20 o 
   6   2  21       61.57       66.70      8.49 o 
   7   2  21        8.80       19.03      7.73 o 
   8   2  21      533.59      604.10     17.37 o 
   1   3  21       36.61       36.29      8.05 o 
   2   3  21     1665.96     1597.42     25.73 o 
   3   3  21       46.78       48.38      8.60 o 
   4   3  21      137.29      134.60     10.48 o 
   5   3  21       32.00       24.56      7.36 o 
   6   3  21       29.93       22.74      8.01 o 
   7   3  21        8.72        2.84      7.47 o 
   8   3  21        0.16       -3.96      8.26 o 
   0   4  21       34.07       27.06     10.84 o 
   1   4  21        4.75        3.64      7.24 o 
   2   4  21        0.06       12.40      7.53 o 
   3   4  21       25.81       13.00      7.77 o 
   4   4  21       38.74       47.26      8.38 o 
   5   4  21       66.99       55.61      8.42 o 
   6   4  21       52.27       38.53      8.29 o 
   7   4  21       30.10       15.11      8.73 o 
   8   4  21        5.65       10.30      8.79 o 
   1   5  21       29.84       32.06      7.73 o 
   2   5  21       62.72       61.35      8.86 o 
   3   5  21        3.79       -1.42      7.63 o 
   4   5  21       95.28       94.68      8.85 o 
   5   5  21       18.97       24.05      7.32 o 
   6   5  21        8.19       -9.60      7.44 o 
   7   5  21       74.18       50.96      9.94 o 
   8   5  21       64.73       40.77     10.26 o 
   0   6  21     2390.66     2435.55     46.76 o 
   1   6  21       31.58       19.65      7.99 o 
   2   6  21       26.24       15.04      7.68 o 
   3   6  21        8.91        2.88      7.39 o 
   4   6  21        0.23       -6.74      7.07 o 
   5   6  21       23.91       15.70      8.28 o 
   6   6  21      146.86      125.23     11.57 o 
   7   6  21        8.16       10.17      9.75 o 
   1   7  21        1.33        5.50      7.66 o 
   2   7  21       78.92       76.30      9.03 o 
   3   7  21      121.20      128.80     10.41 o 
   4   7  21      140.15      156.96     10.96 o 
   5   7  21       14.69       15.79      8.95 o 
   6   7  21       13.76       10.64     12.36 o 
   0   8  21        1.98        3.26     10.02 o 
   1   8  21        1.15       17.61      8.09 o 
   2   8  21      184.65      177.40     11.80 o 
   3   8  21        0.09      -11.96      7.97 o 
   4   8  21       31.53       20.58      9.20 o 
   5   8  21        2.25      -12.35      8.24 o 
   6   8  21       98.33       91.89     11.66 o 
   1   9  21        2.10      -14.37      9.58 o 
   2   9  21      130.96      123.49     12.66 o 
   3   9  21       20.83       22.30      9.07 o 
   4   9  21        1.52       -9.15      9.32 o 
   0  10  21        0.34        9.82     38.15 o 
   1  10  21        1.70       -9.35     11.64 o 
   2  10  21      262.19      236.76     17.84 o 
   3  10  21       16.61        5.40      9.96 o 
   0   0  22      815.11      712.55     33.44 o 
   1   0  22      405.50      423.40     21.94 o 
   2   0  22      777.13      735.40     26.28 o 
   3   0  22        3.47       12.88     11.30 o 
   4   0  22       11.12        3.32     14.62 o 
   5   0  22      188.09      201.92     17.90 o 
   6   0  22       25.70        6.49     12.10 o 
   7   0  22      684.17      717.77     25.49 o 
   8   0  22       71.37       47.97     12.24 o 
   1   1  22       18.06       -3.19      7.33 o 
   2   1  22      127.17      125.65     10.30 o 
   3   1  22      270.07      247.45     12.84 o 
   4   1  22        0.23       -4.12      7.25 o 
   5   1  22      256.28      250.63     13.41 o 
   6   1  22        4.94       -4.72      7.82 o 
   7   1  22       47.14       77.96      9.42 o 
   8   1  22       10.07       10.21      8.31 o 
   0   2  22     1291.90     1224.26     32.51 o 
   1   2  22       15.44       17.58      7.71 o 
   2   2  22       35.51       76.37      8.76 o 
   3   2  22       90.68       79.35      9.28 o 
   4   2  22       47.14       50.18      9.11 o 
   5   2  22       16.13        4.89      7.70 o 
   6   2  22        5.07        6.99      7.93 o 
   7   2  22       34.71       39.44      8.33 o 
   8   2  22        1.12       17.38      8.99 o 
   1   3  22        0.87      -10.88      7.25 o 
   2   3  22      333.01      361.27     14.65 o 
   3   3  22       17.34       -9.69      7.44 o 
   4   3  22      108.43       99.15     10.20 o 
   5   3  22      284.06      292.65     13.01 o 
   6   3  22       53.58       42.58      8.91 o 
   7   3  22        3.96       -4.04      8.36 o 
   8   3  22      220.21      242.45     13.44 o 
   0   4  22      517.47      518.70     23.11 o 
   1   4  22      543.13      519.53     16.31 o 
   2   4  22      144.07      125.56     10.71 o 
   3   4  22        7.49      -10.34      6.89 o 
   4   4  22      311.24      326.10     14.72 o 
   5   4  22      273.90      258.80     12.22 o 
   6   4  22       53.90       39.42      9.37 o 
   7   4  22      117.36      114.71     11.25 o 
   1   5  22      147.41      162.10     11.39 o 
   2   5  22        4.24        0.83      7.82 o 
   3   5  22      113.83      144.89     10.95 o 
   4   5  22       75.99       80.54      8.97 o 
   5   5  22      211.80      242.46     13.56 o 
   6   5  22        7.08        1.68      8.66 o 
   7   5  22       24.67       26.73     10.03 o 
   0   6  22      168.43      204.31     17.09 o 
   1   6  22       94.40      101.35      9.59 o 
   2   6  22       49.87       36.25      8.60 o 
   3   6  22        1.59      -10.84      7.23 o 
   4   6  22       93.30      119.63     10.84 o 
   5   6  22        0.83       -7.24      7.69 o 
   6   6  22        1.57        4.36      9.19 o 
   1   7  22      202.58      194.05     12.12 o 
   2   7  22        0.56       -8.12      7.49 o 
   3   7  22       30.15        6.12      8.21 o 
   4   7  22        5.55       -2.07      8.29 o 
   5   7  22       17.44       25.89      9.69 o 
   6   7  22       14.80      -12.35      8.24 o 
   0   8  22      491.05      490.75     27.56 o 
   1   8  22       91.99      109.86     10.47 o 
   2   8  22       41.52       42.21      9.15 o 
   3   8  22        7.34        5.43      8.92 o 
   4   8  22       53.78       34.11      9.90 o 
   5   8  22       12.71      -10.33      8.65 o 
   1   9  22        2.48        0.03     10.32 o 
   2   9  22        1.21       -2.11     10.25 o 
   3   9  22       85.72       90.44     13.05 o 
   0  10  22        1.30        2.92     36.83 o 
   1   1  23       28.39       38.09      7.93 o 
   2   1  23      165.60      154.77     11.25 o 
   3   1  23      184.37      198.49     12.44 o 
   4   1  23       37.67       43.31      9.24 o 
   5   1  23      274.75      318.35     14.99 o 
   6   1  23       10.82       -5.24      8.52 o 
   7   1  23       27.90       12.41      8.49 o 
   0   2  23      110.34      111.72     13.90 o 
   1   2  23      387.96      405.59     15.89 o 
   2   2  23       26.06       26.73      8.05 o 
   3   2  23       90.57       77.19      9.65 o 
   4   2  23       20.63       14.71      8.09 o 
   5   2  23       93.76      105.71     10.59 o 
   6   2  23      181.46      182.16     12.35 o 
   7   2  23      162.36      171.07     11.51 o 
   1   3  23        0.02        5.39      7.24 o 
   2   3  23        2.95       13.26      7.97 o 
   3   3  23        2.19       -7.78      7.96 o 
   4   3  23        6.47        2.67      7.90 o 
   5   3  23      443.17      533.90     16.90 o 
   6   3  23       34.81       31.83      8.50 o 
   7   3  23       48.85       57.09     10.00 o 
   0   4  23      440.15      482.27     23.62 o 
   1   4  23      363.37      378.64     15.66 o 
   2   4  23        1.95        4.35      7.39 o 
   3   4  23       13.05        2.73      8.01 o 
   4   4  23       69.57       82.55     10.22 o 
   5   4  23      324.06      363.11     15.30 o 
   6   4  23        2.03       -1.33      8.10 o 
   7   4  23        2.85       -3.94      9.35 o 
   1   5  23      409.13      372.06     15.35 o 
   2   5  23      162.12      168.63     12.19 o 
   3   5  23      170.82      213.04     12.85 o 
   4   5  23        7.18      -11.24      7.49 o 
   5   5  23       93.33      123.70     11.11 o 
   6   5  23        1.90      -13.27      8.85 o 
   0   6  23      255.89      205.03     17.59 o 
   1   6  23      109.42      141.90     11.04 o 
   2   6  23        9.65      -10.68      7.79 o 
   3   6  23        0.19      -11.39      7.59 o 
   4   6  23        2.43       -7.44      7.82 o 
   5   6  23      168.39      165.40     13.13 o 
   6   6  23       65.16       41.41     11.75 o 
   1   7  23        8.21        6.24      8.01 o 
   2   7  23        5.97        8.86      9.00 o 
   3   7  23       94.22       86.52     10.86 o 
   4   7  23        9.27        6.67      9.72 o 
   5   7  23      287.04      310.41     16.20 o 
   0   8  23      241.04      278.38     23.26 o 
   1   8  23        5.82       10.78      9.51 o 
   2   8  23       79.88       73.40     11.17 o 
   3   8  23       55.01       46.19     10.87 o 
   4   8  23        0.00      -13.33      8.88 o 
   1   9  23      104.42      128.72     14.61 o 
   2   9  23        2.60       -8.66     10.94 o 
   0   0  24      132.98      117.66     22.36 o 
   1   0  24      182.56      218.04     17.71 o 
   2   0  24      628.53      601.52     25.61 o 
   3   0  24      388.37      358.08     22.13 o 
   4   0  24        0.53      -12.03      9.53 o 
   5   0  24        6.42        6.79     11.51 o 
   6   0  24      233.72      249.63     20.63 o 
   7   0  24       11.72       28.64     13.01 o 
   1   1  24       45.44       42.74      8.60 o 
   2   1  24      158.48      190.92     12.80 o 
   3   1  24       21.43       24.53      8.58 o 
   4   1  24      316.99      367.22     16.02 o 
   5   1  24      196.84      204.70     13.35 o 
   6   1  24        1.64        1.06      8.71 o 
   7   1  24       41.08       43.68      9.44 o 
   0   2  24       22.83       25.24     12.30 o 
   1   2  24        8.99       19.60      8.33 o 
   2   2  24       52.15       59.73      8.87 o 
   3   2  24       78.23       84.94     10.23 o 
   4   2  24       29.59       16.95      8.83 o 
   5   2  24        4.71        0.21      7.94 o 
   6   2  24        0.15       -1.56      8.37 o 
   7   2  24      126.08      106.80     11.76 o 
   1   3  24      284.69      268.04     13.99 o 
   2   3  24      197.70      219.06     12.74 o 
   3   3  24        4.61        1.71      8.24 o 
   4   3  24       12.28        3.95      7.95 o 
   5   3  24      111.84      140.83     11.07 o 
   6   3  24       51.35       67.03     11.16 o 
   0   4  24       96.52      138.70     16.40 o 
   1   4  24      118.92      125.15     11.15 o 
   2   4  24       28.63       36.18      8.85 o 
   3   4  24        1.52       -5.24      8.02 o 
   4   4  24        3.88        8.20      8.41 o 
   5   4  24      280.11      257.66     14.76 o 
   6   4  24      138.23      148.52     12.12 o 
   1   5  24       25.13       40.45      9.07 o 
   2   5  24      530.92      534.35     18.37 o 
   3   5  24        9.68       -0.72      8.28 o 
   4   5  24       57.73       84.04     10.94 o 
   5   5  24       40.90       61.74     10.04 o 
   0   6  24       69.49       80.94     14.23 o 
   1   6  24       11.16       18.87      8.65 o 
   2   6  24        1.00        3.73      8.20 o 
   3   6  24        7.31       -5.63      8.09 o 
   4   6  24       28.47       14.03      9.09 o 
   5   6  24       91.22      101.58     11.61 o 
   1   7  24      310.41      303.64     15.95 o 
   2   7  24      117.79      147.10     12.83 o 
   3   7  24       46.27       42.73     10.43 o 
   4   7  24       54.89       56.88     11.39 o 
   0   8  24       78.97      111.07     25.29 o 
   1   8  24        0.05        2.18      9.90 o 
   2   8  24      153.02      189.93     15.67 o 
   1   1  25        0.27        2.51      7.85 o 
   2   1  25        7.20       17.83      7.74 o 
   3   1  25       62.06       55.44      9.42 o 
   4   1  25      293.33      282.04     14.83 o 
   5   1  25       88.35       86.26     10.90 o 
   6   1  25       94.29      110.15     11.20 o 
   0   2  25        0.90       -0.56     10.70 o 
   1   2  25       83.55       96.19     10.64 o 
   2   2  25      196.10      203.10     13.01 o 
   3   2  25       31.58       17.69     10.07 o 
   4   2  25       45.67       37.49      9.16 o 
   5   2  25       25.90       33.62      9.50 o 
   6   2  25      156.90      160.60     12.46 o 
   1   3  25       93.28       68.01     10.22 o 
   2   3  25      702.49      664.04     19.41 o 
   3   3  25       33.32       23.40      9.23 o 
   4   3  25       47.40       61.62     10.29 o 
   5   3  25       93.60       86.92     11.27 o 
   0   4  25      204.64      225.44     19.36 o 
   1   4  25        3.25       18.06      8.67 o 
   2   4  25       83.72       89.32     10.68 o 
   3   4  25      182.07      215.05     13.50 o 
   4   4  25       46.73       56.24     10.37 o 
   5   4  25       47.90       61.30     10.67 o 
   1   5  25       78.16       84.47     10.65 o 
   2   5  25        5.67       19.20      8.93 o 
   3   5  25        0.00      -12.74      8.49 o 
   4   5  25       69.18       78.09     11.13 o 
   0   6  25      542.30      542.26     31.99 o 
   1   6  25      204.12      238.92     14.08 o 
   2   6  25        5.38       14.64      9.57 o 
   3   6  25        9.91       14.11     10.01 o 
   4   6  25        0.25      -14.75      9.84 o 
   1   7  25        0.15       19.11     10.24 o 
   2   7  25      149.88      163.92     13.70 o 
   0   0  26       20.80       32.23     16.74 o 
   1   0  26      444.43      466.53     24.30 o 
   2   0  26      202.37      205.59     18.72 o 
   3   0  26      191.82      242.30     20.33 o 
   4   0  26        3.18      -10.09     12.91 o 
   5   0  26       56.94       40.79     16.71 o 
   1   1  26       39.22       57.02      9.75 o 
   2   1  26      386.91      413.29     17.28 o 
   3   1  26       10.57        4.68      8.94 o 
   4   1  26      125.70      127.77     12.07 o 
   5   1  26      110.10      132.20     12.39 o 
   0   2  26      275.24      215.54     18.70 o 
   1   2  26       12.21       12.61      8.80 o 
   2   2  26      162.63      163.47     12.79 o 
   3   2  26       16.94       10.97      8.57 o 
   4   2  26       47.69       41.61      9.82 o 
   5   2  26       12.68        3.64      8.73 o 
   1   3  26       14.61        3.87      9.63 o 
   2   3  26        0.01        5.23      8.15 o 
   3   3  26       17.21       10.57      8.77 o 
   4   3  26       28.21       17.81      9.37 o 
   0   4  26       12.35       12.27     12.79 o 
   1   4  26      264.46      274.15     15.03 o 
   2   4  26       13.77       23.08      9.05 o 
   3   4  26        0.02        6.64      8.62 o 
   4   4  26       12.97        2.21      9.98 o 
   1   5  26      151.64      158.82     12.69 o 
   2   5  26        1.94       -5.61      7.70 o 
   3   5  26      247.65      299.91     16.96 o 
   0   6  26      225.94      269.70     21.17 o 
   1   6  26        0.55       11.59      9.82 o 
   2   6  26       27.62       29.91     10.72 o 
   1   1  27       13.39       20.53      9.42 o 
   2   1  27       22.36       29.32      9.63 o 
   3   1  27      106.68      127.65     12.20 o 
   4   1  27        7.96        1.20      8.99 o 
   0   2  27       33.35       42.82     20.67 o 
   1   2  27      394.21      413.85     17.76 o 
   2   2  27       11.94       17.79      9.31 o 
   3   2  27        0.67        4.33      8.87 o 
   4   2  27       32.56       22.17      9.99 o 
   1   3  27        1.05        4.55      9.16 o 
   2   3  27        0.20       11.33      9.05 o 
   3   3  27       45.99       50.56     10.12 o 
   0   4  27        9.96       16.97     13.09 o 
   1   4  27       62.23       64.96     10.85 o 
   2   4  27        3.85        7.96      9.76 o 
   1   5  27        4.97       30.32     10.09 o 
   0   0  28      120.06      176.04     27.86 o 
   1   0  28       69.21      111.27     17.24 o 
   2   0  28       30.87       19.98     13.94 o 
   1   1  28        1.33      -11.75      7.83 o 
   2   1  28       67.74       57.16     10.95 o 
   0   2  28        0.07       -4.53     12.24 o 
   1   2  28       63.72       93.41     11.32 o 
   2   2  28        1.90       13.31      9.76 o 
                                                 
